# Supplementary material for: Systems biology reveals reprogramming of the S-nitroso-proteome in the cortical and striatal regions of mice during aging process
Source: Sci Rep. 2020 Aug 17;10:13913. doi: 10.1038/s41598-020-70383-6 (PMC7431412; doi:10.1038/s41598-020-70383-6)
Supplement: Supplementary file 8 — Supplementary Table S1. [file 41598_2020_70383_MOESM8_ESM.xlsx]

## Sheet: Cortex.adult
accession ID	Gene name
Q9QYR6	Microtubule-associated protein 1A
P14873	Microtubule-associated protein 1B
Q6PIC6	Sodium/potassium-transporting ATPase subunit alpha-3
Q8VDN2	Sodium/potassium-transporting ATPase subunit alpha-1
Q7TMM9	Tubulin beta-2A chain
P05213	Tubulin alpha-1B chain
Q7TSJ2	Microtubule-associated protein 6
P17183	Gamma-enolase
P07901	Heat shock protein HSP 90-alpha
P51881	ADP/ATP translocase 2
P07724	Serum albumin
Q6IRU5	Clathrin light chain B
P97450	ATP synthase-coupling factor 6, mitochondrial
P54227	Stathmin
O08585	Clathrin light chain A
Q61792	LIM and SH3 domain protein 1
P05063	Fructose-bisphosphate aldolase C
Q64433	10 kDa heat shock protein, mitochondrial
P18872	Guanine nucleotide-binding protein G(o) subunit alpha
P13595	Neural cell adhesion molecule 1
Q9WV92	Band 4.1-like protein 3
Q62048	Astrocytic phosphoprotein PEA-15
Q9CQQ7	ATP synthase subunit b, mitochondrial
Q91VW3	SH3 domain-binding glutamic acid-rich-like protein 3
P60879	Synaptosomal-associated protein 25
Q9D3D9	ATP synthase subunit delta, mitochondrial
P63054	Purkinje cell protein 4
Q8VEM8	Phosphate carrier protein, mitochondrial
Q9CZU6	Citrate synthase, mitochondrial
P17710	Hexokinase-1
Q8CCT4	Transcription elongation factor A protein-like 5
P06745	Glucose-6-phosphate isomerase
P62774	Myotrophin
A2ASS6	Titin
O55131	Septin-7
P63040	Complexin-1
O08749	Dihydrolipoyl dehydrogenase, mitochondrial
E9PUL5	Proline-rich transmembrane protein 2
P46096	Synaptotagmin-1
P10126	Elongation factor 1-alpha 1
Q91VR2	ATP synthase subunit gamma, mitochondrial
P21107	Tropomyosin alpha-3 chain
Q9R0K7	Plasma membrane calcium-transporting ATPase 2
Q6ZWY8	Thymosin beta-10
Q8BK30	NADH dehydrogenase [ubiquinone] flavoprotein 3, mitochondrial
Q7TQD2	Tubulin polymerization-promoting protein
A7L9Z8	Calcium-transporting ATPase type 2C member 2
P00015	Cytochrome c, testis-specific
Q76MZ3	Serine/threonine-protein phosphatase 2A 65 kDa regulatory subunit A alpha isoform
Q61171	Peroxiredoxin-2
P97311	DNA replication licensing factor MCM6
Q8K0T0	Reticulon-1
Q7TQF7	Amphiphysin
P28663	Beta-soluble NSF attachment protein
P14211	Calreticulin
Q9D0J8	Parathymosin
Q9D2N9	Vacuolar protein sorting-associated protein 33A
Q6W8Q3	Purkinje cell protein 4-like protein 1
P00920	Carbonic anhydrase 2
Q62425	NADH dehydrogenase [ubiquinone] 1 alpha subcomplex subunit 4
Q5EBJ4	Ermin
O70250	Phosphoglycerate mutase 2
P63011	Ras-related protein Rab-3A
P26350	Prothymosin alpha
Q0P5X1	Leucine-rich repeat and IQ domain-containing protein 1
Q9DCX2	ATP synthase subunit d, mitochondrial
P31786	Acyl-CoA-binding protein
Q62261	Spectrin beta chain, non-erythrocytic 1
Q6ZPG2	WD repeat-containing protein 90
Q5U405	Transmembrane protease serine 13
P63242	Eukaryotic translation initiation factor 5A-1
P18052	Receptor-type tyrosine-protein phosphatase alpha
P12382	6-phosphofructokinase, liver type
P31650	Sodium- and chloride-dependent GABA transporter 3
D3YVF0	A-kinase anchor protein 5
Q8R3S6	Exocyst complex component 1
Q3UHJ0	AP2-associated protein kinase 1
Q80VP2	Spermatogenesis-associated protein 7 homolog
Q8R4U7	Leucine zipper protein 1
P19536	Cytochrome c oxidase subunit 5B, mitochondrial
P56959	RNA-binding protein FUS
A7XV04	Selection and upkeep of intraepithelial T-cells protein 7
Q8CHC4	Synaptojanin-1
P17426	AP-2 complex subunit alpha-1
O08997	Copper transport protein ATOX1
P16546	Spectrin alpha chain, non-erythrocytic 1
Q9R1X5	Multidrug resistance-associated protein 5
Q9D6M3	Mitochondrial glutamate carrier 1
O08709	Peroxiredoxin-6
P60764	Ras-related C3 botulinum toxin substrate 3
Q5RJ54	Zinc finger protein 187
Q9DB20	ATP synthase subunit O, mitochondrial
P60840	Alpha-endosulfine
Q9DCB4	cAMP-regulated phosphoprotein 21
P63168	Dynein light chain 1, cytoplasmic
Q69ZB8	Zinc finger CCHC domain-containing protein 2
Q9Z2Q6	Septin-5
P63328	Serine/threonine-protein phosphatase 2B catalytic subunit alpha isoform
Q5DU00	Doublecortin domain-containing protein 2
Q9CR68	Cytochrome b-c1 complex subunit Rieske, mitochondrial
P32211	Muscarinic acetylcholine receptor M4
Q68G58	DNA-(apurinic or apyrimidinic site) lyase 2
Q91W96	Anaphase-promoting complex subunit 4
Q9EPQ8	Transcription factor 20
Q60930	Voltage-dependent anion-selective channel protein 2
P56564	Excitatory amino acid transporter 1
A2AAJ9	Obscurin
Q9JJA2	Conserved oligomeric Golgi complex subunit 8
P97347	Repetin
P83882	60S ribosomal protein L36a
Q60976	Jerky protein
Q4FZD7	Inactive serine/threonine-protein kinase PLK5
P15533	Tripartite motif-containing protein 30A
Q91V14	Solute carrier family 12 member 5
Q8C569	Protein FAM118B
Q8R2N0	Thyroid transcription factor 1-associated protein 26
O88737	Protein bassoon
Q9JIS5	Synaptic vesicle glycoprotein 2A
O35955	Proteasome subunit beta type-10
Q9Z2I9	Succinyl-CoA ligase [ADP-forming] subunit beta, mitochondrial
Q9R0H0	Peroxisomal acyl-coenzyme A oxidase 1
P06323	T-cell receptor alpha chain V region CTL-F3
Q9D9V7	Protein DENND6B
Q8K4Z0	Leucine-rich repeat LGI family member 2
P35486	Pyruvate dehydrogenase E1 component subunit alpha, somatic form, mitochondrial
P63213	Guanine nucleotide-binding protein G(I)/G(S)/G(O) subunit gamma-2
Q91ZX7	Prolow-density lipoprotein receptor-related protein 1
B2RWW0	T-cell activation Rho GTPase-activating protein
Q6XQH0	Galactose-3-O-sulfotransferase 2
Q8BGT8	Phytanoyl-CoA hydroxylase-interacting protein-like
Q99JR5	Tubulointerstitial nephritis antigen-like
P54254	Ataxin-1
P97799	Neurensin-1
P97329	Kinesin-like protein KIF20A
Q9QYI6	DnaJ homolog subfamily B member 9
Q80UP8	Sodium-dependent phosphate transporter 2
P62748	Hippocalcin-like protein 1
P60469	Liprin-alpha-3
Q5SUE7	Adenosine deaminase domain-containing protein 1
P48964	M-phase inducer phosphatase 1
P62821	Ras-related protein Rab-1A
Q61712	DnaJ homolog subfamily C member 1
Q587J6	LINE-1 type transposase domain-containing protein 1
Q8CJF7	Protein ELYS
P58058	NAD kinase
Q641K5	NUAK family SNF1-like kinase 1
Q80X56	E3 ubiquitin-protein ligase TRIM69
Q04899	Cyclin-dependent kinase 18
Q8K2B3	Succinate dehydrogenase [ubiquinone] flavoprotein subunit, mitochondrial
Q6PAJ1	Breakpoint cluster region protein
P70236	Dual specificity mitogen-activated protein kinase kinase 6
P29595	NEDD8
P00405	Cytochrome c oxidase subunit 2
P70670	Nascent polypeptide-associated complex subunit alpha, muscle-specific form
Q8R2R1	Protein O-mannosyl-transferase 1
Q09XV5	Chromodomain-helicase-DNA-binding protein 8
Q91VM9	Inorganic pyrophosphatase 2, mitochondrial
P11404	Fatty acid-binding protein, heart
Q80XU3	Nuclear ubiquitous casein and cyclin-dependent kinase substrate 1
Q9D7B1	tRNA-dihydrouridine(20) synthase [NAD(P)+]-like
Q64368	Deleted in azoospermia-like
Q8K1M6	Dynamin-1-like protein
Q80WT2	Doublesex- and mab-3-related transcription factor 3
P41139	DNA-binding protein inhibitor ID-4
Q7TSF4	Leucine-rich repeat-containing protein FAM211A
Q9D305	THAP domain-containing protein 2
Q9JLI8	Squamous cell carcinoma antigen recognized by T-cells 3
Q8BG17	Nucleolar protein 12
Q8C1R0	Testis-specific serine/threonine-protein kinase 5
Q8BPN8	DmX-like protein 2
A6H619	PHD and RING finger domain-containing protein 1
Q9NWG9	Melanoma-associated antigen H1
P28651	Carbonic anhydrase-related protein
Q3U8K7	Histone-lysine N-methyltransferase SUV420H1
Q9CRD0	OCIA domain-containing protein 1
A2AF47	Dedicator of cytokinesis protein 11
P12960	Contactin-1
Q9JJG5	SERTA domain-containing protein 2
Q924W5	Structural maintenance of chromosomes protein 6
Q9DD03	Ras-related protein Rab-13
Q924D0	Reticulon-4-interacting protein 1, mitochondrial
P11985	Tctex1 domain-containing protein 3
A2CI98	Dystrotelin
P31254	Ubiquitin-like modifier-activating enzyme 1 Y
Q8BKW4	Zinc finger CCHC domain-containing protein 4
E9Q401	Ryanodine receptor 2
Q9JMB7	Piwi-like protein 1
Q4U2R1	E3 ubiquitin-protein ligase HERC2
P0C7L0	WAS/WASL-interacting protein family member 3
P27931	Interleukin-1 receptor type 2
P55284	Cadherin-5
Q80W94	2-acylglycerol O-acyltransferase 2
Q9CZQ6	Retinoic acid early-inducible protein 1-epsilon
Q04735	Cyclin-dependent kinase 16
Q3V0C3	Protein FAM22
P47757	F-actin-capping protein subunit beta
Q80Z71	Tenascin-N
Q8BLA8	Transient receptor potential cation channel subfamily A member 1
Q9EPC5	Retinoid-binding protein 7
P50207	Homeobox protein Hox-C13
Q8VC30	Bifunctional ATP-dependent dihydroxyacetone kinase/FAD-AMP lyase (cyclizing)
A2BDX3	Adenylyltransferase and sulfurtransferase MOCS3
Q9EPQ2	X-linked retinitis pigmentosa GTPase regulator-interacting protein 1
Q80VJ8	Protein KASH5
Q3V036	Coiled-coil domain-containing protein 27
Q8BM55	Transmembrane protein 214
Q80TA9	Ectopic P granules protein 5 homolog
P97378	Interleukin-12 receptor subunit beta-2
P70170	ATP-binding cassette sub-family C member 9
Q0VAV2	Exophilin-5
Q69ZK0	Phosphatidylinositol 3,4,5-trisphosphate-dependent Rac exchanger 1 protein
Q9QYY8	Spastin
Q8R5K2	Ubiquitin carboxyl-terminal hydrolase 33
Q80UL9	Junctional adhesion molecule-like
Q8BLQ0	Protein FAM124B
Q3TBD2	Minor histocompatibility protein HA-1
Q64511	DNA topoisomerase 2-beta
Q3TNH5	Protein FAM172A
Q8R311	Cutaneous T-cell lymphoma-associated antigen 5 homolog
Q9ERU9	E3 SUMO-protein ligase RanBP2
Q8BH86	UPF0317 protein C14orf159 homolog, mitochondrial
Q60875	Rho guanine nucleotide exchange factor 2
P48316	Growth arrest and DNA damage-inducible protein GADD45 alpha
Q8K2L8	Trafficking protein particle complex subunit 12
P15919	V(D)J recombination-activating protein 1
O88673	Diacylglycerol kinase alpha
P70266	6-phosphofructo-2-kinase/fructose-2,6-bisphosphatase 1
P00158	Cytochrome b
O70133	ATP-dependent RNA helicase A
P70290	55 kDa erythrocyte membrane protein
Q9JLQ0	CD2-associated protein
P61255	60S ribosomal protein L26
Q3UNN8	Inactive phospholipase D5

## Sheet: Cortex juvenile
accession ID	Gene name
P68369	Tubulin alpha-1A chain
Q9D6F9	Tubulin beta-4A chain
Q9ERD7	Tubulin beta-3 chain
P02089	Hemoglobin subunit beta-2
P68510	14-3-3 protein eta
P97427	Dihydropyrimidinase-related protein 1
Q8BFZ3	Beta-actin-like protein 2
P28652	Calcium/calmodulin-dependent protein kinase type II subunit beta
B2RSH2	Guanine nucleotide-binding protein G(i) subunit alpha-1
P0CG49	Polyubiquitin-B
Q8BYI9	Tenascin-R
Q5SV06	Spermatogenesis-associated protein 22
Q6P5E4	UDP-glucose:glycoprotein glucosyltransferase 1
Q66JQ7	Protein CASC5
P14719	Interleukin-1 receptor-like 1
Q9DBJ1	Phosphoglycerate mutase 1
Q64332	Synapsin-2
D3YXS5	Kinesin-like protein KLP6
Q8K0P3	TLD domain-containing protein KIAA1609
O55100	Synaptogyrin-1
Q8R4U6	DNA topoisomerase I, mitochondrial
Q9QXK7	Cleavage and polyadenylation specificity factor subunit 3
P35276	Ras-related protein Rab-3D
Q8BQM8	Echinoderm microtubule-associated protein-like 5
Q9EQJ9	Membrane-associated guanylate kinase, WW and PDZ domain-containing protein 3
Q9JLC8	Sacsin
Q925N2	Sideroflexin-2
P70313	Nitric oxide synthase, endothelial
P48302	Endothelin B receptor
Q8BL97	Serine/arginine-rich splicing factor 7
P50516	V-type proton ATPase catalytic subunit A
P11725	Ornithine carbamoyltransferase, mitochondrial
O35295	Transcriptional activator protein Pur-beta
Q3U827	E3 ubiquitin-protein ligase RNF180
Q69ZR2	E3 ubiquitin-protein ligase HECTD1
O70161	Phosphatidylinositol 4-phosphate 5-kinase type-1 gamma
Q3U435	Matrix metalloproteinase-25
Q5PSV9	Mediator of DNA damage checkpoint protein 1
Q8K424	Transient receptor potential cation channel subfamily V member 3
O09053	Werner syndrome ATP-dependent helicase homolog
A2AKQ8	Tetratricopeptide repeat protein 30A2
Q3UES3	Tankyrase-2
A2ARV4	Low-density lipoprotein receptor-related protein 2
P01831	Thy-1 membrane glycoprotein
Q9R0P9	Ubiquitin carboxyl-terminal hydrolase isozyme L1
Q80Z38	SH3 and multiple ankyrin repeat domains protein 2
Q9CPR8	Melanoma-associated antigen G1
Q9QYB8	Beta-adducin
Q9WVJ3	Carboxypeptidase Q
Q5K2P8	Polyserase-2
Q3V129	Serine/threonine-protein kinase ULK4
Q9Z0T6	Polycystic kidney disease and receptor for egg jelly-related protein
Q9QYY0	GRB2-associated-binding protein 1
P70451	Tyrosine-protein kinase Fer
P49817	Caveolin-1
Q9JIA9	Cathepsin R
P40124	Adenylyl cyclase-associated protein 1
Q7SIG6	Arf-GAP with SH3 domain, ANK repeat and PH domain-containing protein 2
Q9QXN3	Activating signal cointegrator 1
P97868	E3 ubiquitin-protein ligase RBBP6
Q91VN6	Probable ATP-dependent RNA helicase DDX41
Q14CH0	Protein FAM171B
Q8BI84	Melanoma inhibitory activity protein 3
P08226	Apolipoprotein E
A2A935	PR domain zinc finger protein 16
Q6PIX9	Uncharacterized protein C17orf80 homolog
P63082	V-type proton ATPase 16 kDa proteolipid subunit
Q9JLB4	Cubilin
P97481	Endothelial PAS domain-containing protein 1
Q6ZQA0	Neurobeachin-like protein 2
Q8BWB6	Metalloreductase STEAP2
Q0VBM2	Protein FAM83B
Q5SPV6	Uncharacterized protein C2orf73 homolog
P14148	60S ribosomal protein L7
P80316	T-complex protein 1 subunit epsilon
Q52KB6	C2 domain-containing protein 3
P48453	Serine/threonine-protein phosphatase 2B catalytic subunit beta isoform
P54279	Mismatch repair endonuclease PMS2
Q9CR42	Ankyrin repeat domain-containing protein 1
Q8CFA1	Interleukin-1 receptor-associated kinase-like 2
P57746	V-type proton ATPase subunit D
Q921Q7	Ras and Rab interactor 1
Q91Y44	Bromodomain testis-specific protein
Q9DAN9	Uncharacterized protein C17orf105 homolog
Q9ER39	Torsin-1A
Q6J9G1	Tyrosine-protein kinase STYK1
Q7TNV9	Beta-defensin 14
O08747	Netrin receptor UNC5C
Q9CXR1	Dehydrogenase/reductase SDR family member 7
Q8R4K2	Interleukin-1 receptor-associated kinase 4
Q6PDI5	Proteasome-associated protein ECM29 homolog
O54927	WD repeat and SOCS box-containing protein 1
Q5QNV8	Uncharacterized protein C17orf66 homolog
Q64487	Receptor-type tyrosine-protein phosphatase delta
Q9WVD4	H(+)/Cl(-) exchange transporter 5
P56974	Pro-neuregulin-2, membrane-bound isoform
Q9JJ94	Sjoegren syndrome nuclear autoantigen 1 homolog
E9PYY5	WD repeat-containing protein 78
O35599	Medium-wave-sensitive opsin 1
Q59J78	Mimitin, mitochondrial
Q810T2	G2/mitotic-specific cyclin-B3
Q9D3P1	Trichohyalin-like protein 1
Q80X90	Filamin-B
Q80Y44	Probable ATP-dependent RNA helicase DDX10
Q9QUP5	Hyaluronan and proteoglycan link protein 1
Q9WUP7	Ubiquitin carboxyl-terminal hydrolase isozyme L5
O88342	WD repeat-containing protein 1
P02468	Laminin subunit gamma-1
P97927	Laminin subunit alpha-4
Q9Z0T9	Integrin beta-6
Q64337	Sequestosome-1
Q8C650	Septin-10
Q9CXB8	Alpha-protein kinase 1
Q0VBD2	Protein MCM10 homolog
Q8R1S9	Sodium-coupled neutral amino acid transporter 4
Q9QZ67	Protein phosphatase 1D
Q9QZZ4	Unconventional myosin-XV
P53995	Anaphase-promoting complex subunit 1
P70315	Wiskott-Aldrich syndrome protein homolog
Q9D5R3	Coiled-coil domain-containing protein 41
Q8K4Q0	Regulatory-associated protein of mTOR
Q99MB2	Mitochondrial fission regulator 1
Q9D067	Nuclear protein MDM1
Q9DA73	Coiled-coil domain-containing protein 89
Q6B966	NACHT, LRR and PYD domains-containing protein 14
Q9CR02	Translation machinery-associated protein 16
Q8CJ67	Double-stranded RNA-binding protein Staufen homolog 2
Q6J756	Calpain-11
Q8BIZ1	Ankyrin repeat and sterile alpha motif domain-containing protein 1B
Q9R1S8	Calpain-7
Q91ZG2	Metallophosphoesterase domain-containing protein 1
O08856	RNA polymerase II elongation factor ELL
Q6A098	Selenocysteine insertion sequence-binding protein 2-like
Q6GQT0	Dual specificity protein phosphatase CDC14A
Q8VHX6	Filamin-C
Q6DVA0	LEM domain-containing protein 2
O54829	Regulator of G-protein signaling 7
O88327	Alpha-catulin
P18293	Atrial natriuretic peptide receptor 1
P40935	Phenylethanolamine N-methyltransferase
Q61789	Laminin subunit alpha-3
Q9QZQ1	Afadin
Q8BSM5	GRB2-associated-binding protein 3
Q8K482	EMILIN-2
A7XUZ6	Selection and upkeep of intraepithelial T-cells protein 6
Q80WJ6	Multidrug resistance-associated protein 9
Q8BZ71	SH3 and cysteine-rich domain-containing protein 3
Q9CZV8	F-box/LRR-repeat protein 20
Q8CE72	Uncharacterized protein C5orf42 homolog
Q80T91	Multiple epidermal growth factor-like domains protein 11
Q99LX5	Multiple myeloma tumor-associated protein 2 homolog
E9QAF0	Spermatogenesis-associated protein 31
Q62377	U2 small nuclear ribonucleoprotein auxiliary factor 35 kDa subunit-related protein 2
Q6RHR9	Membrane-associated guanylate kinase, WW and PDZ domain-containing protein 1
Q9DAU9	Zinc finger protein 654
Q14AE4	WAP four-disulfide core domain protein 3
A2RTF1	Cation channel sperm-associated protein subunit beta
O70337	Bcl-2-interacting killer
Q9D8X2	Coiled-coil domain-containing protein 124
Q8CGC4	Protein LSM14 homolog B
Q62468	Villin-1
Q78JT3	3-hydroxyanthranilate 3,4-dioxygenase
Q9WUK4	Replication factor C subunit 2
Q9Z2D0	Myotubularin-related protein 9
Q8CDN8	Coiled-coil domain-containing protein 38
Q2KHI9	DNA helicase MCM9
Q69Z23	Dynein heavy chain 17, axonemal
P53564	Homeobox protein cut-like 1
P61205	ADP-ribosylation factor 3
A2ARZ3	Fibrous sheath-interacting protein 2
P62918	60S ribosomal protein L8
P97364	Selenide, water dikinase 2
Q69ZK6	Probable JmjC domain-containing histone demethylation protein 2C
Q8VE97	Serine/arginine-rich splicing factor 4
Q8K057	Intraflagellar transport protein 80 homolog
Q02526	Zinc finger protein 41
Q80UF4	Serologically defined colon cancer antigen 8 homolog
P53395	Lipoamide acyltransferase component of branched-chain alpha-keto acid dehydrogenase complex, mitochondrial
Q3UTH8	Rho guanine nucleotide exchange factor 9
P84091	AP-2 complex subunit mu
B2RXS4	Plexin-B2
P97433	Rho guanine nucleotide exchange factor 28
Q80YV3	Transformation/transcription domain-associated protein
Q8BI06	Protein KIAA1199 homolog
P41234	ATP-binding cassette sub-family A member 2
Q6ZPR6	Inhibitor of Bruton tyrosine kinase
P51863	V-type proton ATPase subunit d 1
Q6PGK7	Carbohydrate sulfotransferase 10
Q8BKD6	E3 ubiquitin-protein ligase RNF144B
Q9D6T1	Tubulin epsilon chain
P97412	Lysosomal-trafficking regulator
Q3T9Z9	Zinc finger with UFM1-specific peptidase domain protein
Q6PDH0	Pleckstrin homology-like domain family B member 1
Q14B71	Cell division cycle-associated protein 2
Q03172	Zinc finger protein 40
Q6QNU9	Toll-like receptor 12
Q9R0B6	Laminin subunit gamma-3
Q64281	Leukocyte immunoglobulin-like receptor subfamily B member 4
Q9EPJ9	ADP-ribosylation factor GTPase-activating protein 1
O88554	Poly [ADP-ribose] polymerase 2
Q8C6B2	Rhotekin
Q99MH5	Nucleoside diphosphate kinase homolog 5
Q6DI92	Uncharacterized protein C19orf68 homolog
Q8BR76	Meckelin
P60229	Eukaryotic translation initiation factor 3 subunit E
Q8C4H2	Sterile alpha motif domain-containing protein 3
Q8VDU0	G-protein-signaling modulator 2
Q9JME5	AP-3 complex subunit beta-2
Q9R053	Sodium channel protein type 11 subunit alpha
Q08297	DNA repair protein RAD51 homolog 1
Q6PIJ4	Nuclear factor related to kappa-B-binding protein
Q61361	Brevican core protein
G5E8K5	Ankyrin-3
Q61220	Protein kinase C-binding protein NELL2
Q9D411	Testis-specific serine/threonine-protein kinase 4
Q8R310	Transmembrane and coiled-coil domains protein 3
Q8BKX6	Serine/threonine-protein kinase SMG1
Q9Z1L4	Retinoschisin
Q4QQM4	Tumor protein p53-inducible protein 11
Q8C0V9	FERM domain-containing protein 6
Q7TNH6	Nephrocystin-3
Q8BMF4	Dihydrolipoyllysine-residue acetyltransferase component of pyruvate dehydrogenase complex, mitochondrial

## Sheet: Striatum.adult
accession ID	Gene name
Q6PIE5	Sodium/potassium-transporting ATPase subunit alpha-2
Q8VDN2	Sodium/potassium-transporting ATPase subunit alpha-1
P05213	Tubulin alpha-1B chain
P97427	Dihydropyrimidinase-related protein 1
P17183	Gamma-enolase
P99024	Tubulin beta-5 chain
Q7TMM9	Tubulin beta-2A chain
Q9ERD7	Tubulin beta-3 chain
P05064	Fructose-bisphosphate aldolase A
P05063	Fructose-bisphosphate aldolase C
P63017	Heat shock cognate 71 kDa protein
Q8BFZ3	Beta-actin-like protein 2
P52480	Pyruvate kinase isozymes M1/M2
P56480	ATP synthase subunit beta, mitochondrial
Q99KI0	Aconitate hydratase, mitochondrial
P05202	Aspartate aminotransferase, mitochondrial
P16330	2',3'-cyclic-nucleotide 3'-phosphodiesterase
O08599	Syntaxin-binding protein 1
P16125	L-lactate dehydrogenase B chain
P11499	Heat shock protein HSP 90-beta
P07901	Heat shock protein HSP 90-alpha
P63328	Serine/threonine-protein phosphatase 2B catalytic subunit alpha isoform
P68254	14-3-3 protein theta
P61982	14-3-3 protein gamma
P62259	14-3-3 protein epsilon
P39053	Dynamin-1
Q8BZ98	Dynamin-3
P14094	Sodium/potassium-transporting ATPase subunit beta-1
O88935	Synapsin-1
P43006	Excitatory amino acid transporter 2
Q68FD5	Clathrin heavy chain 1
P63038	60 kDa heat shock protein, mitochondrial
P17751	Triosephosphate isomerase
P10126	Elongation factor 1-alpha 1
P30275	Creatine kinase U-type, mitochondrial
Q9D3D9	ATP synthase subunit delta, mitochondrial
P46460	Vesicle-fusing ATPase
P84086	Complexin-2
Q9R0P9	Ubiquitin carboxyl-terminal hydrolase isozyme L1
P13595	Neural cell adhesion molecule 1
P62874	Guanine nucleotide-binding protein G(I)/G(S)/G(T) subunit beta-1
P06837	Neuromodulin
Q9CZU6	Citrate synthase, mitochondrial
Q61548	Clathrin coat assembly protein AP180
P05201	Aspartate aminotransferase, cytoplasmic
P63054	Purkinje cell protein 4
Q8BQM8	Echinoderm microtubule-associated protein-like 5
Q61171	Peroxiredoxin-2
P18872	Guanine nucleotide-binding protein G(o) subunit alpha
P27601	Guanine nucleotide-binding protein subunit alpha-13
Q9CPQ8	ATP synthase subunit g, mitochondrial
Q9DB20	ATP synthase subunit O, mitochondrial
Q8BYI9	Tenascin-R
Q62277	Synaptophysin
P15105	Glutamine synthetase
Q6PFQ7	Ras GTPase-activating protein 4
E5FYH1	Testis- and ovary-specific PAZ domain-containing protein 1
P06745	Glucose-6-phosphate isomerase
P12658	Calbindin
Q6P5E4	UDP-glucose:glycoprotein glucosyltransferase 1
P56135	ATP synthase subunit f, mitochondrial
O70161	Phosphatidylinositol 4-phosphate 5-kinase type-1 gamma
Q6PGC1	ATP-dependent RNA helicase Dhx29
Q02053	Ubiquitin-like modifier-activating enzyme 1
Q61644	Protein kinase C and casein kinase substrate in neurons protein 1
Q6P3Y5	Zinc finger protein 280C
P18760	Cofilin-1
P34884	Macrophage migration inhibitory factor
Q64514	Tripeptidyl-peptidase 2
P15532	Nucleoside diphosphate kinase A
P35486	Pyruvate dehydrogenase E1 component subunit alpha, somatic form, mitochondrial
O70458	Oncostatin-M-specific receptor subunit beta
P61264	Syntaxin-1B
A7L9Z8	Calcium-transporting ATPase type 2C member 2
Q8CI17	Protein mab-21-like 3
Q64332	Synapsin-2
P00015	Cytochrome c, testis-specific
Q62425	NADH dehydrogenase [ubiquinone] 1 alpha subcomplex subunit 4
P49817	Caveolin-1
P99029	Peroxiredoxin-5, mitochondrial
Q9CQQ7	ATP synthase subunit b, mitochondrial
Q93092	Transaldolase
Q9CQA8	Centrosomal protein of 19 kDa
P11404	Fatty acid-binding protein, heart
Q3V2K1	Uncharacterized protein CXorf65 homolog
P03930	ATP synthase protein 8
Q9D6R2	Isocitrate dehydrogenase [NAD] subunit alpha, mitochondrial
P20357	Microtubule-associated protein 2
A2AF47	Dedicator of cytokinesis protein 11
P70677	Caspase-3
P70338	Zinc finger protein Gfi-1
Q7TQ65	Transmembrane channel-like protein 4
A2AWL7	MAX gene-associated protein
Q9D0U6	Repressor of RNA polymerase III transcription MAF1 homolog
P70315	Wiskott-Aldrich syndrome protein homolog
Q8BI84	Melanoma inhibitory activity protein 3
A6H5X4	PHD finger protein 11-like
Q8BZ97	PR domain zinc finger protein 8
Q61735	Leukocyte surface antigen CD47
P32211	Muscarinic acetylcholine receptor M4
Q6PB75	DNA polymerase sigma
Q6P542	ATP-binding cassette sub-family F member 1
A2RSX7	tRNA wybutosine-synthesizing protein 5
Q8CB62	Centrobin
Q9ERB0	Synaptosomal-associated protein 29
Q6ZQA0	Neurobeachin-like protein 2
P26443	Glutamate dehydrogenase 1, mitochondrial
G5E8K5	Ankyrin-3
P08775	DNA-directed RNA polymerase II subunit RPB1
O35594	Intraflagellar transport protein 81 homolog
Q3ZT31	Sorting nexin-25
Q9JLI8	Squamous cell carcinoma antigen recognized by T-cells 3
Q61553	Fascin
Q9CY62	E3 ubiquitin-protein ligase RNF181
Q3U7U3	F-box only protein 7
Q99246	Voltage-dependent L-type calcium channel subunit alpha-1D
Q8VCW8	Acyl-CoA synthetase family member 2, mitochondrial
Q3UTH8	Rho guanine nucleotide exchange factor 9
O08747	Netrin receptor UNC5C
Q8CG71	Prolyl 3-hydroxylase 2
Q9ERZ0	Hemogen
P54279	Mismatch repair endonuclease PMS2
Q8VEM8	Phosphate carrier protein, mitochondrial
Q8R2T8	General transcription factor 3C polypeptide 5
Q3U3E2	Protein FAM117B
Q8BRG6	Kelch-like protein 24
P10637	Microtubule-associated protein tau
Q921Q7	Ras and Rab interactor 1
Q9D075	tRNA methyltransferase 10 homolog B
Q91WD7	Kinesin-like protein KIF18A
P48758	Carbonyl reductase [NADPH] 1
Q80U28	MAP kinase-activating death domain protein
Q8K342	Ras association domain-containing protein 9
P50396	Rab GDP dissociation inhibitor alpha
D3Z7P3	Glutaminase kidney isoform, mitochondrial
Q69ZB0	Leucine-rich repeat and coiled-coil domain-containing protein 1
Q8BQ48	Centrosomal protein KIAA1731 homolog
Q8CGC4	Protein LSM14 homolog B
Q99LX5	Multiple myeloma tumor-associated protein 2 homolog
Q8BVI4	Dihydropteridine reductase
Q61625	Glutamate receptor ionotropic, delta-2
P20444	Protein kinase C alpha type
Q68FD7	Folliculin-interacting protein 1
O35474	EGF-like repeat and discoidin I-like domain-containing protein 3
P48964	M-phase inducer phosphatase 1
Q3USS3	Coiled-coil domain-containing protein 164
Q62130	Tyrosine-protein phosphatase non-receptor type 14
E9Q7X6	Protein HEG homolog 1
F2Z461	E3 ISG15--protein ligase Herc6
Q922B9	Sperm-specific antigen 2 homolog
Q6PH08	ERC protein 2
Q9D8X2	Coiled-coil domain-containing protein 124
Q9DBS1	Transmembrane protein 43
Q9ER38	Torsin-3A
P24161	T-cell surface glycoprotein CD3 zeta chain
Q8BWM0	Prostaglandin E synthase 2
Q8BLX4	GDP-fucose transporter 1
Q8BH57	WD repeat-containing protein 48
P63040	Complexin-1
A2RTF1	Cation channel sperm-associated protein subunit beta
Q7TQD2	Tubulin polymerization-promoting protein
Q91WC3	Long-chain-fatty-acid--CoA ligase 6
Q8K4Q8	Collectin-12
O70228	Probable phospholipid-transporting ATPase IIA
Q8QZR5	Alanine aminotransferase 1
Q6A4J8	Ubiquitin carboxyl-terminal hydrolase 7
Q9D906	Ubiquitin-like modifier-activating enzyme ATG7
Q8BRH4	Histone-lysine N-methyltransferase MLL3
Q61885	Myelin-oligodendrocyte glycoprotein
Q9WVM6	Tolloid-like protein 2
Q5DU05	Centrosomal protein of 164 kDa
Q8K3H5	Myosin-IIIa
Q5QNQ6	Oxysterol-binding protein 2
Q8BH18	Transmembrane protein 117
Q80YV3	Transformation/transcription domain-associated protein
O35350	Calpain-1 catalytic subunit
P61922	4-aminobutyrate aminotransferase, mitochondrial
Q8C5S3	Uncharacterized protein C3orf22 homolog
Q9CUU3	Synaptonemal complex protein 2
Q7TSY6	CUGBP Elav-like family member 4
P53349	Mitogen-activated protein kinase kinase kinase 1
P15508	Spectrin beta chain, erythrocytic
Q3TBT3	Stimulator of interferon genes protein
Q8CJF7	Protein ELYS
Q66X05	NACHT, LRR and PYD domains-containing protein 4F
Q7TPH6	Probable E3 ubiquitin-protein ligase MYCBP2
Q8R089	Probable fibrosin-1
Q8VBU8	Protein BANP
Q8BUZ1	Actin-binding Rho-activating protein
A2AVR2	HEAT repeat-containing protein 8
Q91WF7	Polyphosphoinositide phosphatase
Q08619	Interferon-activable protein 205-B
Q62132	Receptor-type tyrosine-protein phosphatase R
Q6NVF4	DNA helicase B
O55196	Enamelin
Q99K30	Epidermal growth factor receptor kinase substrate 8-like protein 2
Q9WVL2	Signal transducer and activator of transcription 2
Q3UHC0	Trinucleotide repeat-containing gene 6C protein
Q62261	Spectrin beta chain, non-erythrocytic 1
O08523	Alpha-tectorin
P27090	Transforming growth factor beta-2
Q9JIC3	DNA cross-link repair 1A protein
Q8VI59	Pecanex-like protein 3
B1AXH1	NHS-like protein 2
Q80VF6	Protein FAM181B
P97501	Dimethylaniline monooxygenase [N-oxide-forming] 3
Q9WV30	Nuclear factor of activated T-cells 5
Q6A000	Uncharacterized protein KIAA0753
O88492	Perilipin-4
Q5U5V2	Hydroxylysine kinase
O88879	Apoptotic protease-activating factor 1
P10077	Zinc finger protein 27
Q6B966	NACHT, LRR and PYD domains-containing protein 14

## Sheet: Striatum.juvenile
accession ID	Gene name
Q9JJZ2	Tubulin alpha-8 chain
Q6ZWR6	Nesprin-1
D3YXS5	Kinesin-like protein KLP6
Q8BIK4	Dedicator of cytokinesis protein 9
E9Q414	Apolipoprotein B-100
Q8C1W1	Vasohibin-1
Q9QXZ0	Microtubule-actin cross-linking factor 1
Q9JHU4	Cytoplasmic dynein 1 heavy chain 1
Q4U4S6	Xin actin-binding repeat-containing protein 2
Q8BL97	Serine/arginine-rich splicing factor 7
O88329	Unconventional myosin-Ia
Q69Z23	Dynein heavy chain 17, axonemal
Q8C4S8	DENN domain-containing protein 2A
E9Q4S1	High affinity cAMP-specific and IBMX-insensitive 3',5'-cyclic phosphodiesterase 8B
Q91XA2	Golgi membrane protein 1
P42230	Signal transducer and activator of transcription 5A
Q60662	A-kinase anchor protein 4
Q8BR26	Interferon-induced transmembrane protein 10
Q587J6	LINE-1 type transposase domain-containing protein 1
Q7M6Y5	Coiled-coil domain-containing protein 67
Q80TE0	RNA polymerase II-associated protein 1
Q8R1R4	Interleukin-34
Q8CGY8	UDP-N-acetylglucosamine--peptide N-acetylglucosaminyltransferase 110 kDa subunit
Q69ZB8	Zinc finger CCHC domain-containing protein 2
Q8BX94	Oxysterol-binding protein-related protein 2
Q9CWJ9	Bifunctional purine biosynthesis protein PURH
Q9R1S8	Calpain-7
Q61526	Receptor tyrosine-protein kinase erbB-3
Q9D9V7	Protein DENND6B
Q499E0	Protein FAM5C
Q9D4K4	FANCD2 opposite strand protein
O35969	Guanidinoacetate N-methyltransferase
Q3U435	Matrix metalloproteinase-25
Q9CQD4	Charged multivesicular body protein 1b-2
Q6P9P0	Protein FAM178A
P11725	Ornithine carbamoyltransferase, mitochondrial
Q8CFA1	Interleukin-1 receptor-associated kinase-like 2
Q8CDU6	Probable E3 ubiquitin-protein ligase HECTD2
Q3TV65	MPN domain-containing protein
P27612	Phospholipase A-2-activating protein
Q08857	Platelet glycoprotein 4
Q62178	Semaphorin-4A
P46737	Lys-63-specific deubiquitinase BRCC36
Q8CBY1	Protein Smaug homolog 1
Q80U93	Nuclear pore complex protein Nup214
Q8C3P7	N6-adenosine-methyltransferase 70 kDa subunit
Q8BVU5	ADP-ribose pyrophosphatase, mitochondrial
Q9CXV9	DCN1-like protein 5
Q3UR32	P2X purinoceptor 3
Q3TNU4	Putative uncharacterized protein ENSP00000382790 homolog
Q9R1K9	Centrin-2
O55029	Coatomer subunit beta'
A2APC3	Probable tubulin polyglutamylase TTLL9
Q99LM2	CDK5 regulatory subunit-associated protein 3
Q9Z1S8	GRB2-associated-binding protein 2
Q9DBG7	Signal recognition particle receptor subunit alpha
Q9CVN6	Protein chibby homolog 3
Q9D902	General transcription factor IIE subunit 2
Q8K296	Myotubularin-related protein 3
Q8BLA8	Transient receptor potential cation channel subfamily A member 1
Q3V1U8	ELMO domain-containing protein 1
A7XUY5	Selection and upkeep of intraepithelial T-cells protein 5
Q9Z0R4	Intersectin-1
Q8CDG5	CREB3 regulatory factor
Q8C2K5	RAS protein activator like-3
Q45VK7	Cytoplasmic dynein 2 heavy chain 1
P12023	Amyloid beta A4 protein
Q80X90	Filamin-B
O88627	Sodium/nucleoside cotransporter 2
P61028	Ras-related protein Rab-8B
Q99NE9	Pre-B-cell leukemia transcription factor 4
Q91X46	Rho guanine nucleotide exchange factor 3
Q2QI47	Usherin
Q3U182	CREB-regulated transcription coactivator 2
Q3TXS7	26S proteasome non-ATPase regulatory subunit 1
A2AU72	Armadillo repeat-containing protein 3
Q9D2E2	Target of EGR1 protein 1
A2AAJ9	Obscurin
Q91YI0	Argininosuccinate lyase
Q8CIC2	Nucleoporin-like protein 2
Q8BH34	Semaphorin-3D
Q9EP71	Ankycorbin
Q6PE55	Platelet-derived growth factor receptor-like protein
Q8BIX3	ARL14 effector protein
A6H690	IQ and AAA domain-containing protein 1-like
Q9R0E2	Procollagen-lysine,2-oxoglutarate 5-dioxygenase 1
Q9JJF9	Signal peptide peptidase-like 2A
O88700	Bloom syndrome protein homolog
Q8CHY6	Transcriptional repressor p66 alpha
Q925I1	ATPase family AAA domain-containing protein 3
O35161	Cadherin EGF LAG seven-pass G-type receptor 1
Q66JQ7	Protein CASC5
Q8CGF1	Rho GTPase-activating protein 29
Q99ME2	WD repeat-containing protein 6
Q80T79	CUB and sushi domain-containing protein 3
Q65Z40	Wings apart-like protein homolog
Q9CYN9	Renin receptor
Q9JI13	Something about silencing protein 10
Q8CBD1	Nuclear receptor-interacting protein 1
Q9CZ91	Serum response factor-binding protein 1
O70554	Small proline-rich protein 2B
Q9WVL3	Solute carrier family 12 member 7
Q9JJG5	SERTA domain-containing protein 2
Q8BHS8	Syntabulin
Q61316	Heat shock 70 kDa protein 4
Q91ZX7	Prolow-density lipoprotein receptor-related protein 1
Q9D2J7	Ankyrin repeat domain-containing protein 5
O70503	Estradiol 17-beta-dehydrogenase 12
Q9JIH2	Nuclear pore complex protein Nup50
Q6P9S7	Polypeptide N-acetylgalactosaminyltransferase 10
Q3TDN0	Protein dispatched homolog 1
Q3TKY6	Peptidyl-prolyl cis-trans isomerase CWC27 homolog
O70404	Vesicle-associated membrane protein 8
Q8BYN5	FSD1-like protein
P14733	Lamin-B1
Q6PDH4	Ran-binding protein 3-like
Q6W8Q3	Purkinje cell protein 4-like protein 1
Q8VCT9	Dual specificity testis-specific protein kinase 2
Q6P4S6	Serine/threonine-protein kinase SIK3
E9Q649	Beta-1,3-galactosyl-O-glycosyl-glycoprotein beta-1,6-N-acetylglucosaminyltransferase 4
Q6XQH0	Galactose-3-O-sulfotransferase 2
Q8BYK6	YTH domain family protein 3
Q3UN70	Myelin regulatory factor-like protein
Q9D9R3	Spermatogenesis-associated protein 9
Q3TLP5	Enoyl-CoA hydratase domain-containing protein 2, mitochondrial
Q9CPR5	39S ribosomal protein L15, mitochondrial
Q69ZK0	Phosphatidylinositol 3,4,5-trisphosphate-dependent Rac exchanger 1 protein
Q9Z277	Tyrosine-protein kinase BAZ1B
Q9D494	Uncharacterized protein C15orf43 homolog
Q61301	Catenin alpha-2
Q7TNV9	Beta-defensin 14
Q8R2Q0	Tripartite motif-containing protein 29
Q8VEG4	Exonuclease 3'-5' domain-containing protein 2
Q9WUR2	Enoyl-CoA delta isomerase 2, mitochondrial
P48725	Pericentrin
Q3ZN08	Protein FAM220A
O09126	Semaphorin-4D
Q923B6	Metalloreductase STEAP4
Q9Z0F8	Disintegrin and metalloproteinase domain-containing protein 17
Q62141	Paired amphipathic helix protein Sin3b
Q3V0Q1	Dynein heavy chain 12, axonemal
O08850	Regulator of G-protein signaling 5
Q91ZM2	SH2B adapter protein 1
P35969	Vascular endothelial growth factor receptor 1
Q3ULM6	SUMO-specific isopeptidase USPL1
Q924C1	Exportin-5
Q64112	Interferon-induced protein with tetratricopeptide repeats 2
Q78JT3	3-hydroxyanthranilate 3,4-dioxygenase
Q8C0T5	Signal-induced proliferation-associated 1-like protein 1
Q9Z0J1	Reversion-inducing cysteine-rich protein with Kazal motifs
P23906	Interferon regulatory factor 2
Q80WM3	Complexin-4
O09044	Synaptosomal-associated protein 23
Q3U1V8	Mitogen-activated protein kinase kinase kinase 9
Q8BHB4	WD repeat-containing protein 3
P14148	60S ribosomal protein L7
Q8BI17	SH2 domain-containing protein 7
Q6PCP7	Probable G-protein coupled receptor 156
Q9DAI9	MORN repeat-containing protein 5
Q6ZPV2	DNA helicase INO80
Q3UIL6	Pleckstrin homology domain-containing family A member 7
Q8BUH8	Sentrin-specific protease 7
Q9Z0T6	Polycystic kidney disease and receptor for egg jelly-related protein
Q8BZ52	Fibronectin type III and SPRY domain-containing protein 2
O35256	Prolactin-4A1
Q8BYW1	Rho GTPase-activating protein 25
Q3U1U7	Aryl hydrocarbon receptor repressor
Q8BME9	Cerebellin-4
Q8BFQ4	WD repeat-containing protein 82
Q8JZL7	Ras-GEF domain-containing family member 1B
Q9ES00	Ubiquitin conjugation factor E4 B
Q5SV06	Spermatogenesis-associated protein 22
A2AQ25	Sickle tail protein
Q8CE72	Uncharacterized protein C5orf42 homolog
P17156	Heat shock-related 70 kDa protein 2
Q9CZD5	Translation initiation factor IF-3, mitochondrial
Q9D5V5	Cullin-5
P85442	Transcription cofactor vestigial-like protein 3
P18419	Seminal vesicle secretory protein 4
Q8R2N0	Thyroid transcription factor 1-associated protein 26
O70138	Neutrophil collagenase
Q62311	Transcription initiation factor TFIID subunit 6
Q80TF6	StAR-related lipid transfer protein 9
Q8K0S9	snRNA-activating protein complex subunit 1
Q80UM3	N-alpha-acetyltransferase 15, NatA auxiliary subunit
Q9JM61	Thrombospondin type-1 domain-containing protein 1
Q8BJ42	Disks large-associated protein 2
Q9Z2B9	Ribosomal protein S6 kinase alpha-4
Q3UA16	Kinetochore protein Spc25
Q9CQQ4	Gem-associated protein 2
Q8BX70	Vacuolar protein sorting-associated protein 13C
Q9D0I8	mRNA turnover protein 4 homolog
Q62377	U2 small nuclear ribonucleoprotein auxiliary factor 35 kDa subunit-related protein 2
Q5DID3	Uromodulin-like 1
P84091	AP-2 complex subunit mu
Q6GQT1	Alpha-2-macroglobulin-P
Q8CDU5	EF-hand domain-containing family member B
Q8BH53	Uncharacterized protein C7orf63 homolog
G3UZ78	Androglobin
Q64339	Ubiquitin-like protein ISG15
Q8K2Q7	BRO1 domain-containing protein BROX
Q3UNN8	Inactive phospholipase D5
Q3V037	Uncharacterized protein C6orf163 homolog
Q5F226	Protocadherin Fat 2
Q8BZW8	NHL repeat-containing protein 2
Q9ERU9	E3 SUMO-protein ligase RanBP2
Q9EPQ1	Toll-like receptor 1
Q9JJR9	Nuclear receptor-interacting protein 3
B2RWS6	Histone acetyltransferase p300
Q62209	Synaptonemal complex protein 1
Q9ES90	G-protein coupled receptor 35
Q9CQ48	NudC domain-containing protein 2
Q8C779	Uncharacterized protein CXorf57 homolog
Q5YD48	APOBEC1 complementation factor
Q8R310	Transmembrane and coiled-coil domains protein 3
Q99PJ2	Probable E3 ubiquitin-protein ligase TRIM8
Q8VBW5	HMG box transcription factor BBX
Q5SWU9	Acetyl-CoA carboxylase 1
Q8BMA5	Protein NPAT
P20239	Zona pellucida sperm-binding protein 2
Q8CBY8	Dynactin subunit 4
Q9Z2Q2	Protein C16orf88 homolog
A2AHC3	Calmodulin-regulated spectrin-associated protein 1
O54941	SWI/SNF-related matrix-associated actin-dependent regulator of chromatin subfamily E member 1
Q8R3H7	Heparan sulfate 2-O-sulfotransferase 1
O35425	Bcl-2-related ovarian killer protein
P54071	Isocitrate dehydrogenase [NADP], mitochondrial
Q3V384	Lactation elevated protein 1
P07758	Alpha-1-antitrypsin 1-1
P35831	Tyrosine-protein phosphatase non-receptor type 12
Q2TB54	High affinity immunoglobulin alpha and immunoglobulin mu Fc receptor
P60755	MAM domain-containing glycosylphosphatidylinositol anchor protein 2
Q5Y5T5	Probable palmitoyltransferase ZDHHC8
Q8BWZ3	N-alpha-acetyltransferase 25, NatB auxiliary subunit
E9PZJ8	Activating signal cointegrator 1 complex subunit 3
O08532	Voltage-dependent calcium channel subunit alpha-2/delta-1
O35608	Angiopoietin-2
A1A535	Ventricular zone-expressed PH domain-containing protein 1
Q8BZH0	Zinc transporter ZIP13
Q60575	Kinesin-like protein KIF1B
Q78T81	Protein FAM102A
Q68FM6	Protein phosphatase 1 regulatory subunit 29
Q8C4M7	Centromere protein U
Q4PZA2	Endothelin-converting enzyme 1
Q80TL7	Protein MON2 homolog
A2AN08	E3 ubiquitin-protein ligase UBR4
Q6ZQ06	Protein QN1 homolog
Q6ZQ18	Protein EFR3 homolog B
B2RU80	Receptor-type tyrosine-protein phosphatase beta
Q62210	Baculoviral IAP repeat-containing protein 2
O88866	Hormonally up-regulated neu tumor-associated kinase
Q61543	Golgi apparatus protein 1
P35710	Transcription factor SOX-5
Q8VI47	Canalicular multispecific organic anion transporter 1
Q9WTX6	Cullin-1
Q8VHH7	Adenylate cyclase type 3
Q8R216	NAD-dependent protein deacetylase sirtuin-4
Q9CWL8	Beta-catenin-like protein 1
P80317	T-complex protein 1 subunit zeta
Q8JZV9	3-hydroxybutyrate dehydrogenase type 2
Q924K1	Aryl-hydrocarbon-interacting protein-like 1
Q9D2I5	LisH domain-containing protein ARMC9
Q9WU01	KH domain-containing, RNA-binding, signal transduction-associated protein 2
P32442	Homeobox protein MOX-1
Q32NZ6	Transmembrane channel-like protein 5
Q3U1F9	Phosphoprotein associated with glycosphingolipid-enriched microdomains 1
Q9R1E6	Ectonucleotide pyrophosphatase/phosphodiesterase family member 2
Q8CGA2	TBC1 domain family member 14
