# Supplementary material for: Systems biology reveals reprogramming of the S-nitroso-proteome in the cortical and striatal regions of mice during aging process
Source: Sci Rep. 2020 Aug 17;10:13913. doi: 10.1038/s41598-020-70383-6 (PMC7431412; doi:10.1038/s41598-020-70383-6)
Supplement: Supplementary file 9 — Supplementary Table S2. [file 41598_2020_70383_MOESM9_ESM.xlsx]

## Sheet: Biological Processes
	term description	observed gene count	background gene count	false discovery rate	matching proteins in your network (IDs)	matching proteins in your network (labels)
GO:0009987	cellular process	174	12459	2.09e-07	ENSMUSP00000000129,ENSMUSP00000000687,ENSMUSP00000000958,ENSMUSP00000004072,ENSMUSP00000005234,ENSMUSP00000007216,ENSMUSP00000007735,ENSMUSP00000007799,ENSMUSP00000007865,ENSMUSP00000009538,ENSMUSP00000009727,ENSMUSP00000011896,ENSMUSP00000013304,ENSMUSP00000014499,ENSMUSP00000016902,ENSMUSP00000017821,ENSMUSP00000019069,ENSMUSP00000019109,ENSMUSP00000019649,ENSMUSP00000019991,ENSMUSP00000019992,…	AI314180,Add2,Alpk1,Anapc1,Ank3,Ankrd1,Ap2m1,Ap3b2,Apoe,Arhgef28,Arhgef9,Atp6v0c,Atp6v0d1,Atp6v1a,Atp6v1d,Bik,Brdt,C2cd3,Camk2b,Cap1,Casc5,Catsperb,Cav1,Ccdc124,Ccnb3,Cct5,Cdc14a,Cdca2,Cemip,Cep83,Cpq,Cpsf3,Crmp1,Ctnnal1,Ctsr,Cubn,Ddx10,Ddx41,Defb14,Dlat,Dnah17,Ednrb,Eif3e,Ell,Epas1,Fam83b,Fbxl20,Fer,Flnb,Flnc,Frmd6,Gab1,Gab3,Gm1305,Gnai1,Gpsm2,Haao,Heatr9,Hectd1,Hivep1,Ibtk,Ift80,Il1rl1,Irak2,Ir…
GO:0032502	developmental process	95	5213	1.2e-06	ENSMUSP00000000129,ENSMUSP00000005234,ENSMUSP00000007735,ENSMUSP00000007799,ENSMUSP00000013304,ENSMUSP00000016902,ENSMUSP00000017732,ENSMUSP00000019069,ENSMUSP00000019109,ENSMUSP00000019649,ENSMUSP00000019992,ENSMUSP00000021956,ENSMUSP00000022108,ENSMUSP00000023952,ENSMUSP00000024696,ENSMUSP00000024954,ENSMUSP00000025718,ENSMUSP00000025729,ENSMUSP00000027366,ENSMUSP00000027752,ENSMUSP00000027785,…	Add2,Ank3,Ankrd1,Apoe,Arhgef28,Atp6v0d1,Bcan,Bik,Brdt,C2cd3,Camk2b,Cap1,Catsperb,Cav1,Cpq,Crmp1,Cubn,Ddx10,Ddx41,Ednrb,Ell,Epas1,Fer,Flnb,Flnc,Frmd6,Gab1,Gab3,Hapln1,Heatr9,Hectd1,Hivep1,Ift80,Jbts17,Jmjd1c,Krt27,Krt8,Lama3,Lama4,Lamc1,Lamc3,Lemd2,Lrp2,Lsm14b,Mdm1,Megf11,Mia3,Mllt4,Mmp25,Myo15,Nbeal2,Nell2,Nlrp14,Nme5,Nos3,Nphp3,Nrg2,Otc,Pip5k1c,Plxnb2,Pms2,Ppp3cb,Prdm16,Ptprd,Purb,Rbbp6,Rs1,Sdcc…
GO:0007017	microtubule-based process	25	595	4.8e-06	ENSMUSP00000000129,ENSMUSP00000007799,ENSMUSP00000019649,ENSMUSP00000019991,ENSMUSP00000027785,ENSMUSP00000028342,ENSMUSP00000029482,ENSMUSP00000031131,ENSMUSP00000062637,ENSMUSP00000071134,ENSMUSP00000071135,ENSMUSP00000071777,ENSMUSP00000078269,ENSMUSP00000080739,ENSMUSP00000087950,ENSMUSP00000094778,ENSMUSP00000097575,ENSMUSP00000101915,ENSMUSP00000102481,ENSMUSP00000106188,ENSMUSP00000109795,…	Ap3b2,C2cd3,Cav1,Cdc14a,Crmp1,Dnah17,Fer,Gm1305,Gpsm2,Ift80,Lyst,Myo15,Nme5,Sdccag8,Ssna1,Stau2,Ttc30a2,Tuba1a,Tubb3,Tubb4a,Tube1,Ubb,Uchl1,Ulk4,Wdr78
GO:0006996	organelle organization	60	2805	1.48e-05	ENSMUSP00000000129,ENSMUSP00000000958,ENSMUSP00000005234,ENSMUSP00000007216,ENSMUSP00000007799,ENSMUSP00000013304,ENSMUSP00000016902,ENSMUSP00000019109,ENSMUSP00000019649,ENSMUSP00000020212,ENSMUSP00000020835,ENSMUSP00000021536,ENSMUSP00000023952,ENSMUSP00000024932,ENSMUSP00000024954,ENSMUSP00000025729,ENSMUSP00000027366,ENSMUSP00000027785,ENSMUSP00000028200,ENSMUSP00000028342,ENSMUSP00000028795,…	Add2,Ank3,Ap2m1,Arhgef28,Atp6v0c,Atp6v0d1,Atp6v1d,Bik,Brdt,C2cd3,Cap1,Cav1,Cdc14a,Cep83,Crmp1,Epas1,Fer,Flnb,Frmd6,Gab1,Gm1305,Gpsm2,Ift80,Jbts17,Jmjd1c,Krt8,Lemd2,Lyst,Mia3,Mtfr1,Nbeal2,Nme5,Nphp3,Pip5k1c,Ppm1d,Purb,Rad51,Rtkn,Sdccag8,Spata22,Sqstm1,Ssna1,Tchhl1,Thy1,Tmem67,Tnks2,Top1mt,Tor1a,Trrap,Ttc30a2,Tuba1a,Tubb3,Tubb4a,Ubb,Ulk4,Vil1,Was,Wdr1,Wrn,Ywhah
GO:0048856	anatomical structure development	87	4912	1.71e-05	ENSMUSP00000000129,ENSMUSP00000005234,ENSMUSP00000007735,ENSMUSP00000007799,ENSMUSP00000013304,ENSMUSP00000016902,ENSMUSP00000017732,ENSMUSP00000019069,ENSMUSP00000019109,ENSMUSP00000019649,ENSMUSP00000019992,ENSMUSP00000022108,ENSMUSP00000023952,ENSMUSP00000024696,ENSMUSP00000024954,ENSMUSP00000025718,ENSMUSP00000027366,ENSMUSP00000027752,ENSMUSP00000027785,ENSMUSP00000028187,ENSMUSP00000028200,…	Add2,Ank3,Ankrd1,Apoe,Arhgef28,Atp6v0d1,Bcan,Bik,C2cd3,Camk2b,Cap1,Catsperb,Cav1,Cpq,Crmp1,Cubn,Ddx10,Ednrb,Ell,Epas1,Fer,Flnb,Flnc,Frmd6,Gab1,Gab3,Hapln1,Heatr9,Hectd1,Hivep1,Ift80,Jbts17,Jmjd1c,Krt27,Krt8,Lama3,Lama4,Lamc1,Lamc3,Lemd2,Lrp2,Lsm14b,Mdm1,Megf11,Mia3,Mllt4,Mmp25,Myo15,Nbeal2,Nlrp14,Nme5,Nos3,Nphp3,Nrg2,Otc,Pip5k1c,Plxnb2,Pms2,Ppp3cb,Prdm16,Ptprd,Rbbp6,Rs1,Sdccag8,Shank2,Spata22,Srs…
GO:0006928	movement of cell or subcellular component	35	1223	2.59e-05	ENSMUSP00000000129,ENSMUSP00000005234,ENSMUSP00000019649,ENSMUSP00000027366,ENSMUSP00000027752,ENSMUSP00000027785,ENSMUSP00000028200,ENSMUSP00000028342,ENSMUSP00000030834,ENSMUSP00000031131,ENSMUSP00000032069,ENSMUSP00000033505,ENSMUSP00000034150,ENSMUSP00000044098,ENSMUSP00000052202,ENSMUSP00000062781,ENSMUSP00000071134,ENSMUSP00000071777,ENSMUSP00000074471,ENSMUSP00000078269,ENSMUSP00000080739,…	Add2,Ank3,Ap3b2,Cap1,Crmp1,Defb14,Dnah17,Ednrb,Fer,Frmd6,Gab1,Gm1305,Ift80,Irak4,Lamc1,Lyst,Myo15,Nme5,Nos3,Sdccag8,Ssna1,Stau2,Styk1,Tnr,Tor1a,Ttc30a2,Tubb3,Ubb,Uchl1,Ulk4,Unc5c,Vil1,Was,Wdr1,Wdr78
GO:0032501	multicellular organismal process	97	5888	4.37e-05	ENSMUSP00000005234,ENSMUSP00000007735,ENSMUSP00000007799,ENSMUSP00000013304,ENSMUSP00000016902,ENSMUSP00000017732,ENSMUSP00000019069,ENSMUSP00000019109,ENSMUSP00000019649,ENSMUSP00000019992,ENSMUSP00000022108,ENSMUSP00000023952,ENSMUSP00000024954,ENSMUSP00000025718,ENSMUSP00000025729,ENSMUSP00000025818,ENSMUSP00000027249,ENSMUSP00000027366,ENSMUSP00000027752,ENSMUSP00000027785,ENSMUSP00000028187,…	Add2,Ank3,Ankrd1,Apoe,Arhgef28,Atp6v0d1,Bcan,Bik,Brdt,C2cd3,Camk2b,Catsperb,Cav1,Cemip,Chst10,Crmp1,Cubn,Dlat,Ednrb,Ell,Epas1,Fbxl20,Flnb,Gab1,Gab3,Hapln1,Heatr9,Hectd1,Hivep1,Ift80,Irak4,Itgb6,Jbts17,Jmjd1c,Krt27,Krt8,Lama3,Lama4,Lamc1,Lamc3,Lemd2,Lrp2,Lsm14b,Lyst,Mcm9,Mdm1,Megf11,Mia3,Mllt4,Myo15,Nbeal2,Nlrp14,Nme5,Nos3,Nphp3,Npr1,Nrg2,Opn1mw,Otc,Pip5k1c,Plxnb2,Pms2,Ppp3cb,Prdm16,Ptprd,Rab3d,Rb…
GO:0065007	biological regulation	143	10168	4.92e-05	ENSMUSP00000000129,ENSMUSP00000000687,ENSMUSP00000005234,ENSMUSP00000007216,ENSMUSP00000007735,ENSMUSP00000007799,ENSMUSP00000009538,ENSMUSP00000009727,ENSMUSP00000011896,ENSMUSP00000013304,ENSMUSP00000016902,ENSMUSP00000017821,ENSMUSP00000019109,ENSMUSP00000019649,ENSMUSP00000019992,ENSMUSP00000020835,ENSMUSP00000021956,ENSMUSP00000022451,ENSMUSP00000022842,ENSMUSP00000022960,ENSMUSP00000023867,…	Abca2,Add2,Ank3,Ankrd1,Ap2m1,Apoe,Arfgap1,Arhgef28,Arhgef9,Asap2,Atp6v0c,Atp6v0d1,Atp6v1a,Bik,Brdt,C2cd3,Camk2b,Cap1,Capn7,Casc5,Cav1,Ccnb3,Cct5,Cdc14a,Cdca2,Cemip,Cpq,Crmp1,Ctnnal1,Cubn,Ddx41,Defb14,Ednrb,Eif3e,Ell,Epas1,Fam83b,Fer,Frmd6,Gab1,Gnai1,Gpsm2,Haao,Hectd1,Hivep1,Ibtk,Ift80,Il1rl1,Irak2,Irak4,Itgb6,Jmjd1c,Krt8,Lama3,Lama4,Lemd2,Lrp2,Lsm14b,Lyst,Magi3,Mdm1,Mia3,Mllt4,Mmp25,Mtmr9,Nbeal2,…
GO:0016043	cellular component organization	80	4560	7.57e-05	ENSMUSP00000000129,ENSMUSP00000000958,ENSMUSP00000005234,ENSMUSP00000007216,ENSMUSP00000007799,ENSMUSP00000009727,ENSMUSP00000013304,ENSMUSP00000016902,ENSMUSP00000019109,ENSMUSP00000019649,ENSMUSP00000020212,ENSMUSP00000020835,ENSMUSP00000021536,ENSMUSP00000023952,ENSMUSP00000024932,ENSMUSP00000024954,ENSMUSP00000025729,ENSMUSP00000026671,ENSMUSP00000027366,ENSMUSP00000027752,ENSMUSP00000027785,…	AI314180,Add2,Ank3,Ap2m1,Apoe,Arhgef28,Atp6v0c,Atp6v0d1,Atp6v1d,Bik,Brdt,C2cd3,Camk2b,Cap1,Cav1,Cdc14a,Cep83,Crmp1,Cubn,Epas1,Fer,Flnb,Frmd6,Gab1,Gm1305,Gpsm2,Ift80,Jbts17,Jmjd1c,Krt8,Lama3,Lamc1,Lamc3,Lemd2,Lrp2,Lyst,Mia3,Mllt4,Mtfr1,Nbeal2,Nell2,Nme5,Nphp3,Otc,Pip5k1c,Ppm1d,Ptprd,Purb,Rad51,Rptor,Rs1,Rtkn,Sdccag8,Shank2,Spata22,Sqstm1,Ssna1,Syngr1,Tchhl1,Thy1,Tmem67,Tnks2,Tnr,Top1mt,Tor1a,Trrap…
GO:0071840	cellular component organization or biogenesis	81	4730	0.00015	ENSMUSP00000000129,ENSMUSP00000000958,ENSMUSP00000005234,ENSMUSP00000007216,ENSMUSP00000007799,ENSMUSP00000009727,ENSMUSP00000013304,ENSMUSP00000016902,ENSMUSP00000019109,ENSMUSP00000019649,ENSMUSP00000020212,ENSMUSP00000020835,ENSMUSP00000021536,ENSMUSP00000023952,ENSMUSP00000024932,ENSMUSP00000024954,ENSMUSP00000025729,ENSMUSP00000026671,ENSMUSP00000027366,ENSMUSP00000027752,ENSMUSP00000027785,…	AI314180,Add2,Ank3,Ap2m1,Apoe,Arhgef28,Atp6v0c,Atp6v0d1,Atp6v1d,Bik,Brdt,C2cd3,Camk2b,Cap1,Cav1,Cdc14a,Cep83,Crmp1,Cubn,Epas1,Fer,Flnb,Frmd6,Gab1,Gm1305,Gpsm2,Ift80,Jbts17,Jmjd1c,Krt8,Lama3,Lamc1,Lamc3,Lemd2,Lrp2,Lyst,Mia3,Mllt4,Mtfr1,Nbeal2,Nell2,Nme5,Nphp3,Otc,Pip5k1c,Ppm1d,Ptprd,Purb,Rad51,Rpl7,Rptor,Rs1,Rtkn,Sdccag8,Shank2,Spata22,Sqstm1,Ssna1,Syngr1,Tchhl1,Thy1,Tmem67,Tnks2,Tnr,Top1mt,Tor1a,…
GO:0007275	multicellular organism development	79	4603	0.00018	ENSMUSP00000005234,ENSMUSP00000007735,ENSMUSP00000007799,ENSMUSP00000013304,ENSMUSP00000016902,ENSMUSP00000017732,ENSMUSP00000019069,ENSMUSP00000019109,ENSMUSP00000019649,ENSMUSP00000019992,ENSMUSP00000022108,ENSMUSP00000023952,ENSMUSP00000024954,ENSMUSP00000025718,ENSMUSP00000027752,ENSMUSP00000027785,ENSMUSP00000028187,ENSMUSP00000028200,ENSMUSP00000030834,ENSMUSP00000030902,ENSMUSP00000031131,…	Add2,Ank3,Ankrd1,Apoe,Arhgef28,Atp6v0d1,Bcan,Bik,C2cd3,Camk2b,Catsperb,Cav1,Crmp1,Cubn,Ednrb,Ell,Epas1,Flnb,Gab1,Gab3,Hapln1,Heatr9,Hectd1,Hivep1,Ift80,Jbts17,Jmjd1c,Krt27,Krt8,Lama3,Lama4,Lamc1,Lamc3,Lemd2,Lrp2,Lsm14b,Mdm1,Megf11,Mia3,Mllt4,Myo15,Nbeal2,Nlrp14,Nme5,Nos3,Nphp3,Nrg2,Otc,Pip5k1c,Plxnb2,Pms2,Ppp3cb,Prdm16,Ptprd,Rbbp6,Rs1,Sdccag8,Shank2,Spata22,Srsf4,Stac3,Stau2,Thy1,Tmem67,Tnr,Tor1a…
GO:0009653	anatomical structure morphogenesis	46	2089	0.00018	ENSMUSP00000000129,ENSMUSP00000005234,ENSMUSP00000007799,ENSMUSP00000017732,ENSMUSP00000019649,ENSMUSP00000023952,ENSMUSP00000024954,ENSMUSP00000025718,ENSMUSP00000027752,ENSMUSP00000027785,ENSMUSP00000028187,ENSMUSP00000028200,ENSMUSP00000030834,ENSMUSP00000031131,ENSMUSP00000033650,ENSMUSP00000034150,ENSMUSP00000035167,ENSMUSP00000051731,ENSMUSP00000052020,ENSMUSP00000052202,ENSMUSP00000058221,…	Ank3,Ankrd1,Apoe,Arhgef28,C2cd3,Camk2b,Cap1,Cav1,Crmp1,Epas1,Fer,Flnb,Frmd6,Gab1,Hectd1,Ift80,Jbts17,Jmjd1c,Krt27,Krt8,Lama3,Lamc1,Lamc3,Lemd2,Lrp2,Megf11,Mllt4,Myo15,Nbeal2,Nos3,Nphp3,Pip5k1c,Plxnb2,Ppp3cb,Rs1,Sdccag8,Stau2,Thy1,Tmem67,Tor1a,Tubb3,Ubb,Uchl1,Uchl5,Unc5c,Wdr1
GO:0007010	cytoskeleton organization	27	916	0.00028	ENSMUSP00000000129,ENSMUSP00000005234,ENSMUSP00000007799,ENSMUSP00000019109,ENSMUSP00000023952,ENSMUSP00000027366,ENSMUSP00000027785,ENSMUSP00000028200,ENSMUSP00000029482,ENSMUSP00000032069,ENSMUSP00000033505,ENSMUSP00000034150,ENSMUSP00000052020,ENSMUSP00000052202,ENSMUSP00000062637,ENSMUSP00000065571,ENSMUSP00000071134,ENSMUSP00000071135,ENSMUSP00000087950,ENSMUSP00000090089,ENSMUSP00000094778,…	Add2,Ank3,Arhgef28,C2cd3,Cap1,Cav1,Cdc14a,Crmp1,Fer,Flnb,Frmd6,Gab1,Gpsm2,Krt8,Pip5k1c,Rtkn,Sdccag8,Thy1,Tor1a,Tuba1a,Tubb3,Tubb4a,Ulk4,Vil1,Was,Wdr1,Ywhah
GO:0050794	regulation of cellular process	128	9045	0.0003	ENSMUSP00000000129,ENSMUSP00000005234,ENSMUSP00000007216,ENSMUSP00000007735,ENSMUSP00000007799,ENSMUSP00000009727,ENSMUSP00000011896,ENSMUSP00000016902,ENSMUSP00000017821,ENSMUSP00000019109,ENSMUSP00000019649,ENSMUSP00000019992,ENSMUSP00000020835,ENSMUSP00000021956,ENSMUSP00000022451,ENSMUSP00000022842,ENSMUSP00000022960,ENSMUSP00000023867,ENSMUSP00000023952,ENSMUSP00000024696,ENSMUSP00000024932,…	Abca2,Add2,Ank3,Ankrd1,Ap2m1,Apoe,Arfgap1,Arhgef28,Arhgef9,Atp6v0c,Bik,Brdt,C2cd3,Camk2b,Cap1,Capn7,Casc5,Cav1,Ccnb3,Cct5,Cdc14a,Cdca2,Cemip,Crmp1,Ctnnal1,Cubn,Ddx41,Defb14,Ednrb,Eif3e,Ell,Epas1,Fam83b,Fer,Frmd6,Gab1,Gnai1,Gpsm2,Hivep1,Ibtk,Ift80,Il1rl1,Irak2,Irak4,Itgb6,Jmjd1c,Krt8,Lama3,Lama4,Lemd2,Lrp2,Lsm14b,Lyst,Magi3,Mdm1,Mia3,Mllt4,Mmp25,Mtmr9,Ndnl2,Ndufaf2,Nell2,Nfrkb,Nme5,Nos3,Nphp3,Npr1…
GO:0051179	localization	74	4315	0.00041	ENSMUSP00000000129,ENSMUSP00000004428,ENSMUSP00000005234,ENSMUSP00000007216,ENSMUSP00000007799,ENSMUSP00000009538,ENSMUSP00000009727,ENSMUSP00000013304,ENSMUSP00000019109,ENSMUSP00000019649,ENSMUSP00000020212,ENSMUSP00000021536,ENSMUSP00000022842,ENSMUSP00000023101,ENSMUSP00000024932,ENSMUSP00000025729,ENSMUSP00000025818,ENSMUSP00000026011,ENSMUSP00000027366,ENSMUSP00000027752,ENSMUSP00000027785,…	Abca2,Abcc12,Add2,Ank3,Anks1b,Ap2m1,Ap3b2,Apoe,Arf3,Arfgap1,Arhgef9,Atp6v0c,Atp6v0d1,Atp6v1a,Atp6v1d,C2cd3,Camk2b,Cap1,Casc5,Cav1,Cct5,Cep83,Clcn5,Cubn,Defb14,Ednrb,Fer,Frmd6,Gab1,Gm1305,Gpsm2,Ibtk,Ift80,Irak4,Itgb6,Jbts17,Lamc1,Lemd2,Lrp2,Lyst,Mia3,Mllt4,Nos3,Pip5k1c,Pkdrej,Ppp3cb,Rab3d,Rin1,Scn11a,Sdccag8,Sfxn2,Slc38a4,Sqstm1,Srsf7,Ssna1,Stau2,Steap2,Styk1,Syn2,Syngr1,Thy1,Tnks2,Tnr,Tor1a,Trip4…
GO:0048869	cellular developmental process	64	3545	0.00049	ENSMUSP00000000129,ENSMUSP00000005234,ENSMUSP00000007735,ENSMUSP00000007799,ENSMUSP00000019069,ENSMUSP00000019109,ENSMUSP00000019649,ENSMUSP00000019992,ENSMUSP00000021956,ENSMUSP00000023952,ENSMUSP00000024954,ENSMUSP00000025718,ENSMUSP00000027366,ENSMUSP00000027752,ENSMUSP00000027785,ENSMUSP00000028187,ENSMUSP00000028200,ENSMUSP00000030902,ENSMUSP00000031131,ENSMUSP00000031215,ENSMUSP00000033990,…	Ank3,Ankrd1,Apoe,Arhgef28,Brdt,Camk2b,Cap1,Catsperb,Cav1,Crmp1,Ddx41,Ednrb,Epas1,Fer,Flnb,Flnc,Frmd6,Gab3,Heatr9,Hectd1,Ift80,Jmjd1c,Krt8,Lama3,Lama4,Lamc1,Lamc3,Lemd2,Lrp2,Mia3,Mllt4,Nbeal2,Nlrp14,Nme5,Pip5k1c,Plxnb2,Ppp3cb,Prdm16,Ptprd,Purb,Sdccag8,Spata31,Sqstm1,Srsf4,Stac3,Stau2,Styk1,Thy1,Tmem67,Tnr,Tor1a,Tssk4,Tubb3,Ubb,Uchl1,Ulk4,Unc5c,Vil1,Wdr1,Wdr78,Wrn,Ywhah,Zfp41,Zswim9
GO:0007018	microtubule-based movement	13	256	0.00071	ENSMUSP00000019649,ENSMUSP00000028342,ENSMUSP00000031131,ENSMUSP00000071777,ENSMUSP00000078269,ENSMUSP00000080739,ENSMUSP00000097575,ENSMUSP00000101915,ENSMUSP00000102481,ENSMUSP00000118935,ENSMUSP00000124505,ENSMUSP00000131342,ENSMUSP00000133263	Ap3b2,Dnah17,Gm1305,Ift80,Myo15,Nme5,Ssna1,Stau2,Ttc30a2,Ubb,Uchl1,Ulk4,Wdr78
GO:0048731	system development	70	4072	0.00071	ENSMUSP00000005234,ENSMUSP00000007799,ENSMUSP00000013304,ENSMUSP00000016902,ENSMUSP00000017732,ENSMUSP00000019069,ENSMUSP00000019109,ENSMUSP00000019649,ENSMUSP00000019992,ENSMUSP00000022108,ENSMUSP00000023952,ENSMUSP00000024954,ENSMUSP00000025718,ENSMUSP00000027752,ENSMUSP00000027785,ENSMUSP00000028187,ENSMUSP00000028200,ENSMUSP00000030834,ENSMUSP00000030902,ENSMUSP00000031131,ENSMUSP00000032069,…	Add2,Ank3,Ankrd1,Apoe,Arhgef28,Atp6v0d1,Bcan,Bik,C2cd3,Camk2b,Cav1,Crmp1,Ednrb,Epas1,Flnb,Gab1,Gab3,Hapln1,Heatr9,Hectd1,Ift80,Jbts17,Jmjd1c,Krt27,Krt8,Lama4,Lamc1,Lamc3,Lemd2,Lrp2,Mdm1,Megf11,Mia3,Mllt4,Myo15,Nbeal2,Nme5,Nos3,Nphp3,Nrg2,Otc,Pip5k1c,Plxnb2,Pms2,Ppp3cb,Prdm16,Ptprd,Rbbp6,Rs1,Sdccag8,Shank2,Spata22,Srsf4,Stac3,Stau2,Thy1,Tmem67,Tnr,Tor1a,Tubb3,Ubb,Uchl1,Uchl5,Ulk4,Unc5c,Wdr1,Wdr78,…
GO:0050789	regulation of biological process	132	9594	0.00071	ENSMUSP00000000129,ENSMUSP00000005234,ENSMUSP00000007216,ENSMUSP00000007735,ENSMUSP00000007799,ENSMUSP00000009727,ENSMUSP00000011896,ENSMUSP00000016902,ENSMUSP00000017821,ENSMUSP00000019109,ENSMUSP00000019649,ENSMUSP00000019992,ENSMUSP00000020835,ENSMUSP00000021956,ENSMUSP00000022451,ENSMUSP00000022842,ENSMUSP00000022960,ENSMUSP00000023867,ENSMUSP00000023952,ENSMUSP00000024696,ENSMUSP00000024932,…	Abca2,Add2,Ank3,Ankrd1,Ap2m1,Apoe,Arfgap1,Arhgef28,Arhgef9,Atp6v0c,Bik,Brdt,C2cd3,Camk2b,Cap1,Capn7,Casc5,Cav1,Ccnb3,Cct5,Cdc14a,Cdca2,Cemip,Crmp1,Ctnnal1,Cubn,Ddx41,Defb14,Ednrb,Eif3e,Ell,Epas1,Fam83b,Fer,Frmd6,Gab1,Gnai1,Gpsm2,Hectd1,Hivep1,Ibtk,Ift80,Il1rl1,Irak2,Irak4,Itgb6,Jmjd1c,Krt8,Lama3,Lama4,Lemd2,Lrp2,Lsm14b,Lyst,Magi3,Mdm1,Mia3,Mllt4,Mmp25,Mtmr9,Ndnl2,Ndufaf2,Nell2,Nfrkb,Nme5,Nos3,Nph…
GO:0050896	response to stimulus	100	6616	0.00071	ENSMUSP00000000129,ENSMUSP00000000687,ENSMUSP00000007735,ENSMUSP00000007799,ENSMUSP00000009727,ENSMUSP00000013304,ENSMUSP00000017821,ENSMUSP00000019109,ENSMUSP00000020835,ENSMUSP00000021956,ENSMUSP00000022842,ENSMUSP00000023867,ENSMUSP00000023952,ENSMUSP00000024696,ENSMUSP00000024954,ENSMUSP00000025718,ENSMUSP00000025729,ENSMUSP00000025818,ENSMUSP00000026671,ENSMUSP00000027366,ENSMUSP00000027812,…	AI314180,Abca2,Alpk1,Ank3,Ankrd1,Apoe,Arhgef28,Arhgef9,Atp6v0d1,Atp6v1a,Camk2b,Cap1,Cav1,Cct5,Cpq,Crmp1,Ctnnal1,Cubn,Ddx41,Defb14,Ednrb,Epas1,Fam83b,Fbxl20,Fer,Flnb,Gab1,Gnai1,Gpsm2,Haao,Hivep1,Ift80,Il1rl1,Irak2,Irak4,Itgb6,Krt8,Lilrb4,Lrp2,Lyst,Magi3,Mcm10,Mcm9,Mdc1,Mia3,Mllt4,Mmp25,Nbeal2,Ndnl2,Nfrkb,Nme5,Nos3,Nphp3,Npr1,Nrg2,Opn1mw,Otc,Parp2,Pip5k1c,Pkdrej,Plxnb2,Pms2,Ppm1d,Ppp3cb,Rad51,Rbbp6…
GO:0030154	cell differentiation	62	3462	0.00074	ENSMUSP00000000129,ENSMUSP00000005234,ENSMUSP00000007735,ENSMUSP00000007799,ENSMUSP00000019069,ENSMUSP00000019109,ENSMUSP00000019649,ENSMUSP00000019992,ENSMUSP00000021956,ENSMUSP00000023952,ENSMUSP00000024954,ENSMUSP00000025718,ENSMUSP00000027366,ENSMUSP00000027752,ENSMUSP00000027785,ENSMUSP00000028187,ENSMUSP00000028200,ENSMUSP00000030902,ENSMUSP00000031131,ENSMUSP00000031215,ENSMUSP00000041951,…	Ank3,Ankrd1,Apoe,Arhgef28,Brdt,Camk2b,Catsperb,Cav1,Crmp1,Ddx41,Ednrb,Epas1,Fer,Flnb,Flnc,Frmd6,Gab3,Heatr9,Hectd1,Ift80,Jmjd1c,Krt8,Lama3,Lama4,Lamc1,Lamc3,Lemd2,Lrp2,Mia3,Mllt4,Nbeal2,Nlrp14,Nme5,Pip5k1c,Plxnb2,Ppp3cb,Prdm16,Ptprd,Purb,Sdccag8,Spata31,Sqstm1,Srsf4,Stac3,Stau2,Styk1,Thy1,Tmem67,Tnr,Tor1a,Tssk4,Tubb3,Ubb,Uchl1,Ulk4,Unc5c,Vil1,Wdr1,Wdr78,Ywhah,Zfp41,Zswim9
GO:0030030	cell projection organization	27	1020	0.0011	ENSMUSP00000013304,ENSMUSP00000019649,ENSMUSP00000020212,ENSMUSP00000021536,ENSMUSP00000027752,ENSMUSP00000028200,ENSMUSP00000028342,ENSMUSP00000031131,ENSMUSP00000035167,ENSMUSP00000062637,ENSMUSP00000071134,ENSMUSP00000071135,ENSMUSP00000078269,ENSMUSP00000079752,ENSMUSP00000087950,ENSMUSP00000090089,ENSMUSP00000097575,ENSMUSP00000100964,ENSMUSP00000101843,ENSMUSP00000103928,ENSMUSP00000105053,…	Ank3,Apoe,Arhgef28,Atp6v0d1,Atp6v1d,C2cd3,Camk2b,Cdc14a,Cep83,Crmp1,Ift80,Jbts17,Lamc1,Lrp2,Nme5,Nphp3,Pip5k1c,Ssna1,Tmem67,Tor1a,Ttc30a2,Tubb3,Tubb4a,Ubb,Uchl1,Ulk4,Unc5c
GO:0044782	cilium organization	13	277	0.0012	ENSMUSP00000013304,ENSMUSP00000020212,ENSMUSP00000021536,ENSMUSP00000028342,ENSMUSP00000035167,ENSMUSP00000062637,ENSMUSP00000078269,ENSMUSP00000087950,ENSMUSP00000097575,ENSMUSP00000103928,ENSMUSP00000106247,ENSMUSP00000131342,ENSMUSP00000133263	Atp6v0d1,Atp6v1d,C2cd3,Cdc14a,Cep83,Ift80,Jbts17,Nme5,Nphp3,Ssna1,Tmem67,Ttc30a2,Ulk4
GO:0007155	cell adhesion	21	705	0.0018	ENSMUSP00000000129,ENSMUSP00000019992,ENSMUSP00000022108,ENSMUSP00000024849,ENSMUSP00000027752,ENSMUSP00000028187,ENSMUSP00000028200,ENSMUSP00000028348,ENSMUSP00000032069,ENSMUSP00000033650,ENSMUSP00000036487,ENSMUSP00000044098,ENSMUSP00000051731,ENSMUSP00000088491,ENSMUSP00000089703,ENSMUSP00000091349,ENSMUSP00000099898,ENSMUSP00000100964,ENSMUSP00000107298,ENSMUSP00000110489,ENSMUSP00000118318	Add2,Bcan,Ctnnal1,Emilin2,Fer,Hapln1,Itgb6,Lama3,Lama4,Lamc1,Lamc3,Megf11,Mllt4,Pip5k1c,Plxnb2,Ptprd,Rs1,Styk1,Thy1,Tnr,Tor1a
GO:0007173	epidermal growth factor receptor signaling pathway	6	47	0.0018	ENSMUSP00000000129,ENSMUSP00000027366,ENSMUSP00000034150,ENSMUSP00000044098,ENSMUSP00000111378,ENSMUSP00000139354	Fam83b,Fer,Gab1,Nrg2,Styk1,Vil1
GO:0051716	cellular response to stimulus	81	5142	0.0018	ENSMUSP00000000129,ENSMUSP00000007735,ENSMUSP00000007799,ENSMUSP00000009727,ENSMUSP00000013304,ENSMUSP00000017821,ENSMUSP00000019109,ENSMUSP00000020835,ENSMUSP00000021956,ENSMUSP00000023867,ENSMUSP00000023952,ENSMUSP00000024954,ENSMUSP00000025718,ENSMUSP00000025729,ENSMUSP00000025818,ENSMUSP00000026671,ENSMUSP00000027366,ENSMUSP00000027812,ENSMUSP00000027980,ENSMUSP00000028200,ENSMUSP00000028342,…	AI314180,Ank3,Ankrd1,Apoe,Arhgef28,Arhgef9,Atp6v0d1,Atp6v1a,Camk2b,Cap1,Cav1,Crmp1,Ctnnal1,Cubn,Ddx41,Defb14,Ednrb,Epas1,Fam83b,Fer,Flnb,Gab1,Gnai1,Gpsm2,Hivep1,Ift80,Il1rl1,Irak2,Irak4,Itgb6,Krt8,Lyst,Magi3,Mcm10,Mcm9,Mdc1,Mllt4,Ndnl2,Nfrkb,Nos3,Nphp3,Npr1,Nrg2,Opn1mw,Parp2,Plxnb2,Pms2,Ppm1d,Ppp3cb,Rad51,Rbbp6,Rfc2,Rgs7,Rin1,Rptor,Rs1,Rtkn,Smg1,Spata22,Sqstm1,Srsf7,Ssna1,Stac3,Styk1,Syngr1,Thy1,…
GO:0060271	cilium assembly	12	249	0.0018	ENSMUSP00000013304,ENSMUSP00000020212,ENSMUSP00000021536,ENSMUSP00000035167,ENSMUSP00000062637,ENSMUSP00000078269,ENSMUSP00000087950,ENSMUSP00000097575,ENSMUSP00000103928,ENSMUSP00000106247,ENSMUSP00000131342,ENSMUSP00000133263	Atp6v0d1,Atp6v1d,C2cd3,Cdc14a,Cep83,Ift80,Jbts17,Nme5,Nphp3,Tmem67,Ttc30a2,Ulk4
GO:0065008	regulation of biological quality	60	3420	0.0018	ENSMUSP00000000129,ENSMUSP00000000687,ENSMUSP00000005234,ENSMUSP00000007216,ENSMUSP00000007799,ENSMUSP00000009538,ENSMUSP00000009727,ENSMUSP00000013304,ENSMUSP00000019109,ENSMUSP00000019649,ENSMUSP00000022842,ENSMUSP00000024932,ENSMUSP00000024954,ENSMUSP00000025729,ENSMUSP00000025818,ENSMUSP00000026011,ENSMUSP00000026671,ENSMUSP00000027366,ENSMUSP00000028200,ENSMUSP00000028795,ENSMUSP00000029482,…	Abca2,Add2,Ank3,Ap2m1,Apoe,Atp6v0c,Atp6v0d1,Atp6v1a,Camk2b,Cav1,Cct5,Cemip,Cpq,Cubn,Ednrb,Epas1,Fer,Gpsm2,Haao,Ibtk,Lrp2,Lyst,Mdm1,Mllt4,Mtmr9,Nbeal2,Ndufaf2,Nell2,Nos3,Nphp3,Npr1,Otc,Pip5k1c,Plxnb2,Ppp3cb,Ptprd,Rab3d,Rad51,Rin1,Rnf180,Rptor,Scn11a,Sfxn2,Shank2,Smg1,Sqstm1,Stau2,Steap2,Syn2,Syngr1,Thy1,Tnks2,Tnr,Tor1a,Ubb,Vil1,Was,Wdr1,Wrn,Ywhah
GO:0000902	cell morphogenesis	20	652	0.0019	ENSMUSP00000000129,ENSMUSP00000005234,ENSMUSP00000019649,ENSMUSP00000023952,ENSMUSP00000027752,ENSMUSP00000028187,ENSMUSP00000031131,ENSMUSP00000052020,ENSMUSP00000052202,ENSMUSP00000071134,ENSMUSP00000079752,ENSMUSP00000090089,ENSMUSP00000100964,ENSMUSP00000101843,ENSMUSP00000101862,ENSMUSP00000105053,ENSMUSP00000105438,ENSMUSP00000109795,ENSMUSP00000128586,ENSMUSP00000133700	Ank3,Arhgef28,Camk2b,Cap1,Crmp1,Fer,Flnb,Frmd6,Jmjd1c,Krt8,Lamc1,Lamc3,Lrp2,Nbeal2,Pip5k1c,Tubb3,Ubb,Uchl1,Unc5c,Wdr1
GO:1904375	regulation of protein localization to cell periphery	8	107	0.0023	ENSMUSP00000007216,ENSMUSP00000027366,ENSMUSP00000029482,ENSMUSP00000048148,ENSMUSP00000074259,ENSMUSP00000099835,ENSMUSP00000105438,ENSMUSP00000136449	Ap2m1,Camk2b,Gnai1,Gpsm2,Hectd1,Sqstm1,Stac3,Vil1
GO:0120036	plasma membrane bounded cell projection organization	25	982	0.0032	ENSMUSP00000013304,ENSMUSP00000019649,ENSMUSP00000020212,ENSMUSP00000021536,ENSMUSP00000027752,ENSMUSP00000028200,ENSMUSP00000028342,ENSMUSP00000031131,ENSMUSP00000035167,ENSMUSP00000062637,ENSMUSP00000071134,ENSMUSP00000078269,ENSMUSP00000079752,ENSMUSP00000087950,ENSMUSP00000090089,ENSMUSP00000097575,ENSMUSP00000100964,ENSMUSP00000101843,ENSMUSP00000103928,ENSMUSP00000105053,ENSMUSP00000106247,…	Ank3,Apoe,Arhgef28,Atp6v0d1,Atp6v1d,C2cd3,Cdc14a,Cep83,Crmp1,Ift80,Jbts17,Lamc1,Lrp2,Nme5,Nphp3,Pip5k1c,Ssna1,Tmem67,Tor1a,Ttc30a2,Tubb3,Ubb,Uchl1,Ulk4,Unc5c
GO:0055072	iron ion homeostasis	7	83	0.0033	ENSMUSP00000013304,ENSMUSP00000024954,ENSMUSP00000026011,ENSMUSP00000079752,ENSMUSP00000089009,ENSMUSP00000110314,ENSMUSP00000111084	Atp6v0d1,Atp6v1a,Cubn,Epas1,Lrp2,Sfxn2,Steap2
GO:0051641	cellular localization	37	1792	0.0034	ENSMUSP00000007216,ENSMUSP00000007799,ENSMUSP00000009538,ENSMUSP00000009727,ENSMUSP00000019109,ENSMUSP00000019649,ENSMUSP00000020212,ENSMUSP00000021536,ENSMUSP00000025729,ENSMUSP00000028200,ENSMUSP00000028342,ENSMUSP00000028802,ENSMUSP00000029482,ENSMUSP00000031131,ENSMUSP00000033505,ENSMUSP00000033990,ENSMUSP00000041145,ENSMUSP00000052202,ENSMUSP00000058221,ENSMUSP00000062637,ENSMUSP00000064801,…	Ank3,Anks1b,Ap2m1,Ap3b2,Apoe,Arhgef9,Atp6v1d,C2cd3,Casc5,Cav1,Cep83,Cubn,Frmd6,Gm1305,Gpsm2,Ibtk,Ift80,Jbts17,Lemd2,Lrp2,Lyst,Mia3,Pip5k1c,Ssna1,Stau2,Steap2,Syn2,Syngr1,Thy1,Tnks2,Tor1a,Ttc30a2,Ubb,Uchl1,Was,Wrn,Ywhah
GO:0006259	DNA metabolic process	19	644	0.0042	ENSMUSP00000000958,ENSMUSP00000020835,ENSMUSP00000023867,ENSMUSP00000025729,ENSMUSP00000027980,ENSMUSP00000028795,ENSMUSP00000032891,ENSMUSP00000033990,ENSMUSP00000048877,ENSMUSP00000049528,ENSMUSP00000074978,ENSMUSP00000080949,ENSMUSP00000083341,ENSMUSP00000090602,ENSMUSP00000091889,ENSMUSP00000098035,ENSMUSP00000119875,ENSMUSP00000136957,ENSMUSP00000140106	Mcm10,Mcm9,Mdc1,Ndnl2,Nfrkb,Parp2,Pms2,Ppm1d,Purb,Rad51,Rbbp6,Rfc2,Smg1,Spata22,Tnks2,Top1mt,Trrap,Uchl5,Wrn
GO:0010970	transport along microtubule	8	126	0.0057	ENSMUSP00000019649,ENSMUSP00000028342,ENSMUSP00000031131,ENSMUSP00000080739,ENSMUSP00000097575,ENSMUSP00000118935,ENSMUSP00000124505,ENSMUSP00000133263	Ap3b2,Gm1305,Ift80,Ssna1,Stau2,Ttc30a2,Ubb,Uchl1
GO:0033554	cellular response to stress	30	1370	0.0065	ENSMUSP00000000129,ENSMUSP00000007799,ENSMUSP00000020835,ENSMUSP00000023867,ENSMUSP00000024954,ENSMUSP00000025718,ENSMUSP00000026671,ENSMUSP00000027980,ENSMUSP00000028200,ENSMUSP00000028795,ENSMUSP00000030834,ENSMUSP00000032891,ENSMUSP00000033990,ENSMUSP00000034150,ENSMUSP00000037930,ENSMUSP00000048877,ENSMUSP00000049528,ENSMUSP00000074471,ENSMUSP00000074978,ENSMUSP00000080949,ENSMUSP00000083341,…	AI314180,Ankrd1,Apoe,Cav1,Epas1,Fer,Gab1,Irak4,Mcm10,Mcm9,Mdc1,Ndnl2,Nfrkb,Nos3,Parp2,Pms2,Ppm1d,Rad51,Rbbp6,Rfc2,Rptor,Smg1,Spata22,Sqstm1,Tmem67,Tor1a,Trrap,Uchl5,Uggt1,Wrn
GO:0000904	cell morphogenesis involved in differentiation	16	506	0.0069	ENSMUSP00000000129,ENSMUSP00000005234,ENSMUSP00000023952,ENSMUSP00000027752,ENSMUSP00000028187,ENSMUSP00000031131,ENSMUSP00000052020,ENSMUSP00000052202,ENSMUSP00000071134,ENSMUSP00000090089,ENSMUSP00000100964,ENSMUSP00000101843,ENSMUSP00000105053,ENSMUSP00000109795,ENSMUSP00000128586,ENSMUSP00000133700	Ank3,Arhgef28,Crmp1,Fer,Flnb,Frmd6,Jmjd1c,Krt8,Lamc1,Lamc3,Nbeal2,Pip5k1c,Tubb3,Uchl1,Unc5c,Wdr1
GO:0008104	protein localization	35	1733	0.0074	ENSMUSP00000007216,ENSMUSP00000007799,ENSMUSP00000009727,ENSMUSP00000019109,ENSMUSP00000020212,ENSMUSP00000021536,ENSMUSP00000025729,ENSMUSP00000028200,ENSMUSP00000028342,ENSMUSP00000028348,ENSMUSP00000028802,ENSMUSP00000029092,ENSMUSP00000033990,ENSMUSP00000050689,ENSMUSP00000052202,ENSMUSP00000058221,ENSMUSP00000062637,ENSMUSP00000064801,ENSMUSP00000079752,ENSMUSP00000080739,ENSMUSP00000089009,…	Ank3,Anks1b,Ap2m1,Ap3b2,Apoe,Arf3,Arfgap1,Arhgef9,Atp6v1d,C2cd3,Casc5,Cav1,Cep83,Cubn,Frmd6,Ift80,Itgb6,Jbts17,Lemd2,Lrp2,Lyst,Mia3,Mllt4,Pip5k1c,Rab3d,Sqstm1,Ssna1,Stau2,Syngr1,Thy1,Tnks2,Tor1a,Ttc30a2,Wrn,Ywhah
GO:0048513	animal organ development	52	3012	0.0074	ENSMUSP00000005234,ENSMUSP00000007799,ENSMUSP00000013304,ENSMUSP00000016902,ENSMUSP00000017732,ENSMUSP00000019069,ENSMUSP00000019649,ENSMUSP00000023952,ENSMUSP00000024954,ENSMUSP00000025718,ENSMUSP00000028187,ENSMUSP00000030834,ENSMUSP00000030902,ENSMUSP00000032069,ENSMUSP00000033650,ENSMUSP00000033990,ENSMUSP00000034150,ENSMUSP00000035167,ENSMUSP00000041951,ENSMUSP00000048148,ENSMUSP00000049528,…	Add2,Ankrd1,Atp6v0d1,Bcan,Bik,C2cd3,Cav1,Ednrb,Epas1,Flnb,Gab1,Gab3,Heatr9,Hectd1,Ift80,Jbts17,Jmjd1c,Krt27,Krt8,Lamc3,Lemd2,Lrp2,Mdm1,Megf11,Mia3,Mllt4,Myo15,Nbeal2,Nme5,Nos3,Nphp3,Nrg2,Otc,Plxnb2,Ppp3cb,Prdm16,Rbbp6,Rs1,Srsf4,Stac3,Stau2,Thy1,Tmem67,Tnr,Ubb,Uchl5,Ulk4,Unc5c,Wdr1,Wdr78,Wrn,Zswim9
GO:0006950	response to stress	50	2899	0.01	ENSMUSP00000000129,ENSMUSP00000007799,ENSMUSP00000020835,ENSMUSP00000021956,ENSMUSP00000023867,ENSMUSP00000023952,ENSMUSP00000024696,ENSMUSP00000024954,ENSMUSP00000025718,ENSMUSP00000026671,ENSMUSP00000027980,ENSMUSP00000028200,ENSMUSP00000028348,ENSMUSP00000028795,ENSMUSP00000030834,ENSMUSP00000031131,ENSMUSP00000032891,ENSMUSP00000033505,ENSMUSP00000033990,ENSMUSP00000034150,ENSMUSP00000037930,…	AI314180,Ankrd1,Apoe,Cav1,Cpq,Ddx41,Defb14,Ednrb,Epas1,Fbxl20,Fer,Flnb,Gab1,Irak2,Irak4,Itgb6,Krt8,Lyst,Mcm10,Mcm9,Mdc1,Mia3,Mmp25,Nbeal2,Ndnl2,Nfrkb,Nme5,Nos3,Parp2,Pip5k1c,Pms2,Ppm1d,Rad51,Rbbp6,Rfc2,Rptor,Smg1,Spata22,Sqstm1,Styk1,Tlr12,Tmem67,Tor1a,Trpv3,Trrap,Uchl1,Uchl5,Uggt1,Was,Wrn
GO:0034613	cellular protein localization	26	1162	0.0123	ENSMUSP00000007216,ENSMUSP00000007799,ENSMUSP00000009727,ENSMUSP00000019109,ENSMUSP00000020212,ENSMUSP00000021536,ENSMUSP00000025729,ENSMUSP00000028200,ENSMUSP00000028342,ENSMUSP00000028802,ENSMUSP00000033990,ENSMUSP00000052202,ENSMUSP00000058221,ENSMUSP00000062637,ENSMUSP00000079752,ENSMUSP00000080739,ENSMUSP00000089009,ENSMUSP00000090089,ENSMUSP00000097575,ENSMUSP00000100964,ENSMUSP00000106247,…	Ank3,Ap2m1,Ap3b2,Apoe,Arhgef9,Atp6v1d,C2cd3,Casc5,Cav1,Cep83,Cubn,Frmd6,Ift80,Jbts17,Lemd2,Lrp2,Pip5k1c,Ssna1,Stau2,Syngr1,Thy1,Tnks2,Tor1a,Ttc30a2,Wrn,Ywhah
GO:0007399	nervous system development	40	2181	0.0144	ENSMUSP00000005234,ENSMUSP00000007799,ENSMUSP00000013304,ENSMUSP00000019109,ENSMUSP00000019649,ENSMUSP00000022108,ENSMUSP00000025718,ENSMUSP00000027752,ENSMUSP00000027785,ENSMUSP00000028187,ENSMUSP00000028200,ENSMUSP00000030902,ENSMUSP00000031131,ENSMUSP00000033990,ENSMUSP00000051731,ENSMUSP00000058221,ENSMUSP00000062637,ENSMUSP00000071134,ENSMUSP00000078269,ENSMUSP00000079752,ENSMUSP00000088491,…	Ank3,Ankrd1,Apoe,Arhgef28,Atp6v0d1,Bcan,C2cd3,Camk2b,Cav1,Crmp1,Ednrb,Hapln1,Hectd1,Jbts17,Lamc1,Lamc3,Lemd2,Lrp2,Mllt4,Nme5,Pip5k1c,Plxnb2,Prdm16,Ptprd,Sdccag8,Shank2,Stau2,Thy1,Tmem67,Tnr,Tor1a,Tubb3,Ubb,Uchl1,Uchl5,Ulk4,Unc5c,Wdr1,Wrn,Ywhah
GO:0006281	DNA repair	13	397	0.0181	ENSMUSP00000023867,ENSMUSP00000028795,ENSMUSP00000032891,ENSMUSP00000033990,ENSMUSP00000048877,ENSMUSP00000074978,ENSMUSP00000080949,ENSMUSP00000083341,ENSMUSP00000090602,ENSMUSP00000091889,ENSMUSP00000098035,ENSMUSP00000119875,ENSMUSP00000140106	Mcm9,Mdc1,Ndnl2,Nfrkb,Parp2,Pms2,Rad51,Rfc2,Smg1,Spata22,Trrap,Uchl5,Wrn
GO:1905475	regulation of protein localization to membrane	8	158	0.0181	ENSMUSP00000007216,ENSMUSP00000027366,ENSMUSP00000048148,ENSMUSP00000063277,ENSMUSP00000090089,ENSMUSP00000099835,ENSMUSP00000105438,ENSMUSP00000136449	Ank3,Ap2m1,Camk2b,Cemip,Hectd1,Sqstm1,Stac3,Vil1
GO:0042592	homeostatic process	30	1494	0.0209	ENSMUSP00000000687,ENSMUSP00000007799,ENSMUSP00000013304,ENSMUSP00000019649,ENSMUSP00000024932,ENSMUSP00000024954,ENSMUSP00000025729,ENSMUSP00000026011,ENSMUSP00000028795,ENSMUSP00000030834,ENSMUSP00000033990,ENSMUSP00000035167,ENSMUSP00000041145,ENSMUSP00000056152,ENSMUSP00000063277,ENSMUSP00000079752,ENSMUSP00000089009,ENSMUSP00000090089,ENSMUSP00000099983,ENSMUSP00000106188,ENSMUSP00000110314,…	Abca2,Ank3,Apoe,Atp6v0c,Atp6v0d1,Atp6v1a,Cav1,Cemip,Cubn,Ednrb,Epas1,Haao,Ibtk,Lrp2,Lyst,Mdm1,Mllt4,Nell2,Nos3,Nphp3,Otc,Ppp3cb,Rab3d,Rad51,Sfxn2,Steap2,Thy1,Tnks2,Ubb,Wrn
GO:0006260	DNA replication	8	165	0.0212	ENSMUSP00000000958,ENSMUSP00000023867,ENSMUSP00000027980,ENSMUSP00000028795,ENSMUSP00000033990,ENSMUSP00000048877,ENSMUSP00000049528,ENSMUSP00000136957	Mcm10,Parp2,Purb,Rad51,Rbbp6,Rfc2,Top1mt,Wrn
GO:0006879	cellular iron ion homeostasis	5	56	0.0212	ENSMUSP00000013304,ENSMUSP00000079752,ENSMUSP00000089009,ENSMUSP00000110314,ENSMUSP00000111084	Atp6v0d1,Atp6v1a,Cubn,Lrp2,Steap2
GO:0007049	cell cycle	24	1085	0.0212	ENSMUSP00000000129,ENSMUSP00000007865,ENSMUSP00000014499,ENSMUSP00000019649,ENSMUSP00000020835,ENSMUSP00000027785,ENSMUSP00000028795,ENSMUSP00000028802,ENSMUSP00000029482,ENSMUSP00000031215,ENSMUSP00000058221,ENSMUSP00000062637,ENSMUSP00000071134,ENSMUSP00000074259,ENSMUSP00000080949,ENSMUSP00000087950,ENSMUSP00000090089,ENSMUSP00000090602,ENSMUSP00000098035,ENSMUSP00000105438,ENSMUSP00000111418,…	Anapc1,Ank3,Brdt,C2cd3,Camk2b,Casc5,Ccdc124,Ccnb3,Cdc14a,Cdca2,Fer,Gnai1,Gpsm2,Lemd2,Mdc1,Pms2,Ppm1d,Rad51,Sdccag8,Sept10,Spata22,Trrap,Tubb3,Ubb
GO:0022607	cellular component assembly	37	2015	0.0212	ENSMUSP00000005234,ENSMUSP00000007216,ENSMUSP00000007799,ENSMUSP00000013304,ENSMUSP00000020212,ENSMUSP00000021536,ENSMUSP00000023952,ENSMUSP00000027366,ENSMUSP00000027752,ENSMUSP00000028200,ENSMUSP00000028795,ENSMUSP00000029516,ENSMUSP00000032069,ENSMUSP00000033505,ENSMUSP00000033650,ENSMUSP00000035167,ENSMUSP00000056152,ENSMUSP00000062637,ENSMUSP00000064801,ENSMUSP00000078269,ENSMUSP00000087950,…	AI314180,Add2,Ank3,Ap2m1,Apoe,Atp6v0d1,Atp6v1d,C2cd3,Cav1,Cdc14a,Cep83,Cubn,Ift80,Jbts17,Krt8,Lama3,Lamc1,Mia3,Nell2,Nme5,Nphp3,Otc,Ptprd,Rad51,Rs1,Shank2,Sqstm1,Tchhl1,Thy1,Tmem67,Tor1a,Ttc30a2,Ulk4,Vil1,Was,Wdr1,Zrsr2
GO:0033036	macromolecule localization	37	2009	0.0212	ENSMUSP00000007216,ENSMUSP00000007799,ENSMUSP00000009727,ENSMUSP00000019109,ENSMUSP00000020212,ENSMUSP00000021536,ENSMUSP00000025729,ENSMUSP00000028200,ENSMUSP00000028342,ENSMUSP00000028348,ENSMUSP00000028802,ENSMUSP00000029092,ENSMUSP00000033990,ENSMUSP00000050689,ENSMUSP00000052202,ENSMUSP00000058221,ENSMUSP00000062637,ENSMUSP00000064801,ENSMUSP00000070983,ENSMUSP00000079752,ENSMUSP00000080739,…	Abca2,Ank3,Anks1b,Ap2m1,Ap3b2,Apoe,Arf3,Arfgap1,Arhgef9,Atp6v1d,C2cd3,Casc5,Cav1,Cep83,Cubn,Frmd6,Ift80,Itgb6,Jbts17,Lemd2,Lrp2,Lyst,Mia3,Mllt4,Pip5k1c,Rab3d,Sqstm1,Srsf7,Ssna1,Stau2,Syngr1,Thy1,Tnks2,Tor1a,Ttc30a2,Wrn,Ywhah
GO:0048468	cell development	31	1579	0.0212	ENSMUSP00000000129,ENSMUSP00000005234,ENSMUSP00000019649,ENSMUSP00000023952,ENSMUSP00000024954,ENSMUSP00000027752,ENSMUSP00000028187,ENSMUSP00000028200,ENSMUSP00000030902,ENSMUSP00000031131,ENSMUSP00000048148,ENSMUSP00000052020,ENSMUSP00000052089,ENSMUSP00000052202,ENSMUSP00000064163,ENSMUSP00000064801,ENSMUSP00000071134,ENSMUSP00000078269,ENSMUSP00000079752,ENSMUSP00000090089,ENSMUSP00000100964,…	Ank3,Apoe,Arhgef28,Catsperb,Crmp1,Ednrb,Epas1,Fer,Flnb,Flnc,Frmd6,Jmjd1c,Krt8,Lamc1,Lamc3,Lrp2,Mia3,Mllt4,Nbeal2,Nme5,Pip5k1c,Prdm16,Stac3,Thy1,Tmem67,Tor1a,Tubb3,Ubb,Uchl1,Unc5c,Wdr1
GO:0070925	organelle assembly	16	576	0.0212	ENSMUSP00000005234,ENSMUSP00000013304,ENSMUSP00000020212,ENSMUSP00000021536,ENSMUSP00000023952,ENSMUSP00000027366,ENSMUSP00000029516,ENSMUSP00000035167,ENSMUSP00000062637,ENSMUSP00000078269,ENSMUSP00000087950,ENSMUSP00000097575,ENSMUSP00000103928,ENSMUSP00000106247,ENSMUSP00000131342,ENSMUSP00000133263	Atp6v0d1,Atp6v1d,C2cd3,Cdc14a,Cep83,Ift80,Jbts17,Krt8,Nme5,Nphp3,Tchhl1,Tmem67,Ttc30a2,Ulk4,Vil1,Wdr1
GO:0033212	iron import into cell	3	12	0.0216	ENSMUSP00000079752,ENSMUSP00000089009,ENSMUSP00000111084	Cubn,Lrp2,Steap2
GO:0036295	cellular response to increased oxygen levels	3	12	0.0216	ENSMUSP00000007799,ENSMUSP00000013304,ENSMUSP00000110314	Atp6v0d1,Atp6v1a,Cav1
GO:0060249	anatomical structure homeostasis	10	262	0.0233	ENSMUSP00000000687,ENSMUSP00000024954,ENSMUSP00000025729,ENSMUSP00000028795,ENSMUSP00000030834,ENSMUSP00000033990,ENSMUSP00000035167,ENSMUSP00000113322,ENSMUSP00000127919,ENSMUSP00000131665	Epas1,Haao,Mdm1,Nell2,Nos3,Nphp3,Rab3d,Rad51,Tnks2,Wrn
GO:0051234	establishment of localization	53	3317	0.0267	ENSMUSP00000004428,ENSMUSP00000007216,ENSMUSP00000007799,ENSMUSP00000009538,ENSMUSP00000009727,ENSMUSP00000013304,ENSMUSP00000019109,ENSMUSP00000019649,ENSMUSP00000020212,ENSMUSP00000021536,ENSMUSP00000022842,ENSMUSP00000023101,ENSMUSP00000024932,ENSMUSP00000025818,ENSMUSP00000026011,ENSMUSP00000027366,ENSMUSP00000028200,ENSMUSP00000028342,ENSMUSP00000028348,ENSMUSP00000029092,ENSMUSP00000029482,…	Abca2,Abcc12,Add2,Ank3,Ap2m1,Ap3b2,Apoe,Arf3,Arfgap1,Atp6v0c,Atp6v0d1,Atp6v1a,Atp6v1d,Camk2b,Cap1,Cav1,Cct5,Cep83,Clcn5,Cubn,Ednrb,Gm1305,Gpsm2,Ibtk,Ift80,Itgb6,Lemd2,Lrp2,Lyst,Mia3,Pip5k1c,Pkdrej,Ppp3cb,Rab3d,Rin1,Scn11a,Sfxn2,Slc38a4,Srsf7,Ssna1,Stau2,Steap2,Syn2,Syngr1,Tor1a,Trip4,Trpv3,Ttc30a2,Ubb,Uchl1,Vil1,Was,Ywhah
GO:0006261	DNA-dependent DNA replication	6	95	0.0272	ENSMUSP00000023867,ENSMUSP00000027980,ENSMUSP00000028795,ENSMUSP00000033990,ENSMUSP00000048877,ENSMUSP00000136957	Mcm10,Parp2,Purb,Rad51,Rfc2,Wrn
GO:0020028	endocytic hemoglobin import	2	2	0.0284	ENSMUSP00000079752,ENSMUSP00000089009	Cubn,Lrp2
GO:1904377	positive regulation of protein localization to cell periphery	5	63	0.0291	ENSMUSP00000027366,ENSMUSP00000029482,ENSMUSP00000048148,ENSMUSP00000074259,ENSMUSP00000099835	Gnai1,Gpsm2,Sqstm1,Stac3,Vil1
GO:1903076	regulation of protein localization to plasma membrane	6	98	0.0304	ENSMUSP00000007216,ENSMUSP00000027366,ENSMUSP00000048148,ENSMUSP00000099835,ENSMUSP00000105438,ENSMUSP00000136449	Ap2m1,Camk2b,Hectd1,Sqstm1,Stac3,Vil1
GO:0006810	transport	51	3187	0.0313	ENSMUSP00000004428,ENSMUSP00000007216,ENSMUSP00000007799,ENSMUSP00000009538,ENSMUSP00000009727,ENSMUSP00000013304,ENSMUSP00000019109,ENSMUSP00000019649,ENSMUSP00000020212,ENSMUSP00000021536,ENSMUSP00000022842,ENSMUSP00000023101,ENSMUSP00000024932,ENSMUSP00000025818,ENSMUSP00000026011,ENSMUSP00000027366,ENSMUSP00000028200,ENSMUSP00000028342,ENSMUSP00000028348,ENSMUSP00000029092,ENSMUSP00000031131,…	Abca2,Abcc12,Add2,Ank3,Ap2m1,Ap3b2,Apoe,Arf3,Arfgap1,Atp6v0c,Atp6v0d1,Atp6v1a,Atp6v1d,Camk2b,Cap1,Cav1,Cct5,Cep83,Clcn5,Cubn,Ednrb,Gm1305,Ibtk,Ift80,Itgb6,Lrp2,Lyst,Mia3,Pip5k1c,Pkdrej,Ppp3cb,Rab3d,Rin1,Scn11a,Sfxn2,Slc38a4,Srsf7,Ssna1,Stau2,Steap2,Syn2,Syngr1,Tor1a,Trip4,Trpv3,Ttc30a2,Ubb,Uchl1,Vil1,Was,Ywhah
GO:0060341	regulation of cellular localization	19	811	0.0359	ENSMUSP00000000129,ENSMUSP00000007216,ENSMUSP00000007799,ENSMUSP00000022842,ENSMUSP00000027366,ENSMUSP00000028200,ENSMUSP00000029482,ENSMUSP00000044098,ENSMUSP00000048148,ENSMUSP00000063277,ENSMUSP00000074259,ENSMUSP00000090089,ENSMUSP00000099835,ENSMUSP00000099983,ENSMUSP00000105438,ENSMUSP00000110489,ENSMUSP00000125722,ENSMUSP00000130532,ENSMUSP00000136449	Abca2,Ank3,Ap2m1,Camk2b,Cav1,Cct5,Cemip,Fer,Gnai1,Gpsm2,Hectd1,Ndufaf2,Ppp3cb,Sqstm1,Stac3,Styk1,Thy1,Tor1a,Vil1
GO:0032879	regulation of localization	43	2579	0.0394	ENSMUSP00000000129,ENSMUSP00000005234,ENSMUSP00000007216,ENSMUSP00000007799,ENSMUSP00000019109,ENSMUSP00000019992,ENSMUSP00000022451,ENSMUSP00000022842,ENSMUSP00000025718,ENSMUSP00000026671,ENSMUSP00000027366,ENSMUSP00000028200,ENSMUSP00000029092,ENSMUSP00000029482,ENSMUSP00000030834,ENSMUSP00000033505,ENSMUSP00000034150,ENSMUSP00000041145,ENSMUSP00000044098,ENSMUSP00000048148,ENSMUSP00000051731,…	Abca2,Ank3,Ankrd1,Ap2m1,Apoe,Arfgap1,Camk2b,Capn7,Cav1,Cct5,Cemip,Ednrb,Fer,Gab1,Gnai1,Gpsm2,Hectd1,Ibtk,Il1rl1,Lama3,Lama4,Mia3,Mllt4,Ndufaf2,Nell2,Nos3,Plxnb2,Ppp3cb,Rab3d,Rptor,Scn11a,Sqstm1,Stac3,Styk1,Thy1,Tor1a,Trpv3,Ulk4,Unc5c,Vil1,Was,Wdr1,Ywhah
GO:0016192	vesicle-mediated transport	22	1020	0.0398	ENSMUSP00000004428,ENSMUSP00000007216,ENSMUSP00000007799,ENSMUSP00000009727,ENSMUSP00000020212,ENSMUSP00000025818,ENSMUSP00000028200,ENSMUSP00000029092,ENSMUSP00000033505,ENSMUSP00000050689,ENSMUSP00000064801,ENSMUSP00000079752,ENSMUSP00000080739,ENSMUSP00000089009,ENSMUSP00000090089,ENSMUSP00000100964,ENSMUSP00000101862,ENSMUSP00000106188,ENSMUSP00000111084,ENSMUSP00000113322,ENSMUSP00000125722,…	Ank3,Ap2m1,Ap3b2,Apoe,Arf3,Arfgap1,Cap1,Cav1,Cep83,Clcn5,Cubn,Lrp2,Lyst,Mia3,Pip5k1c,Ppp3cb,Rab3d,Rin1,Steap2,Syngr1,Tor1a,Was
GO:0051668	localization within membrane	6	106	0.0418	ENSMUSP00000028342,ENSMUSP00000064801,ENSMUSP00000109516,ENSMUSP00000110489,ENSMUSP00000133302,ENSMUSP00000138539	Anks1b,Apoe,Arhgef9,Mia3,Ssna1,Thy1
GO:0042953	lipoprotein transport	3	17	0.0431	ENSMUSP00000064801,ENSMUSP00000079752,ENSMUSP00000089009	Cubn,Lrp2,Mia3
GO:0048167	regulation of synaptic plasticity	8	193	0.0431	ENSMUSP00000009727,ENSMUSP00000025818,ENSMUSP00000099835,ENSMUSP00000101522,ENSMUSP00000105438,ENSMUSP00000107298,ENSMUSP00000124505,ENSMUSP00000133302	Apoe,Camk2b,Rin1,Shank2,Sqstm1,Stau2,Syngr1,Tnr
GO:0044085	cellular component biogenesis	38	2213	0.0448	ENSMUSP00000005234,ENSMUSP00000007216,ENSMUSP00000007799,ENSMUSP00000013304,ENSMUSP00000020212,ENSMUSP00000021536,ENSMUSP00000023952,ENSMUSP00000027366,ENSMUSP00000027752,ENSMUSP00000028200,ENSMUSP00000028795,ENSMUSP00000029516,ENSMUSP00000032069,ENSMUSP00000033505,ENSMUSP00000033650,ENSMUSP00000035167,ENSMUSP00000056152,ENSMUSP00000062637,ENSMUSP00000064801,ENSMUSP00000071616,ENSMUSP00000078269,…	AI314180,Add2,Ank3,Ap2m1,Apoe,Atp6v0d1,Atp6v1d,C2cd3,Cav1,Cdc14a,Cep83,Cubn,Ift80,Jbts17,Krt8,Lama3,Lamc1,Mia3,Nell2,Nme5,Nphp3,Otc,Ptprd,Rad51,Rpl7,Rs1,Shank2,Sqstm1,Tchhl1,Thy1,Tmem67,Tor1a,Ttc30a2,Ulk4,Vil1,Was,Wdr1,Zrsr2
GO:0050801	ion homeostasis	17	706	0.0455	ENSMUSP00000007799,ENSMUSP00000013304,ENSMUSP00000024932,ENSMUSP00000024954,ENSMUSP00000026011,ENSMUSP00000041145,ENSMUSP00000056152,ENSMUSP00000063277,ENSMUSP00000079752,ENSMUSP00000089009,ENSMUSP00000090089,ENSMUSP00000106188,ENSMUSP00000110314,ENSMUSP00000110489,ENSMUSP00000111084,ENSMUSP00000126057,ENSMUSP00000133302	Ank3,Apoe,Atp6v0c,Atp6v0d1,Atp6v1a,Cav1,Cemip,Cubn,Ednrb,Epas1,Ibtk,Lrp2,Lyst,Otc,Sfxn2,Steap2,Thy1
GO:0042415	norepinephrine metabolic process	3	18	0.0468	ENSMUSP00000024954,ENSMUSP00000035549,ENSMUSP00000064624	Epas1,Pnmt,Rnf180

## Sheet: Molcular Function 
#term ID	term description	observed gene count	background gene count	false discovery rate	matching proteins in your network (IDs)	matching proteins in your network (labels)
GO:0005488	binding	158	10884	1.29e-07	ENSMUSP00000000129,ENSMUSP00000000349,ENSMUSP00000000687,ENSMUSP00000000958,ENSMUSP00000004072,ENSMUSP00000004428,ENSMUSP00000005234,ENSMUSP00000007216,ENSMUSP00000007735,ENSMUSP00000007799,ENSMUSP00000009538,ENSMUSP00000011896,ENSMUSP00000013304,ENSMUSP00000016902,ENSMUSP00000019109,ENSMUSP00000019991,ENSMUSP00000019992,ENSMUSP00000020835,ENSMUSP00000021956,ENSMUSP00000022108,ENSMUSP00000022451,…	AI314180,Abca2,Abcc12,Actbl2,Add2,Alpk1,Ank3,Ankrd1,Anks1b,Ap2m1,Apoe,Arf3,Arfgap1,Arhgef28,Arhgef9,Asap2,Atp6v0c,Atp6v0d1,Atp6v1a,Bcan,Bik,Brdt,Camk2b,Cap1,Capn11,Capn7,Cav1,Ccnb3,Cct5,Cemip,Clcn5,Cpq,Cpsf3,Crmp1,Ctnnal1,Cubn,Dbt,Ddx10,Ddx41,Defb14,Dlat,Dnah17,Ednrb,Eif3e,Ell,Eml5,Epas1,Fam83b,Fer,Flnb,Flnc,Gm1305,Gnai1,Gpsm2,Haao,Hapln1,Hectd1,Hivep1,Ibtk,Il1rl1,Irak2,Irak4,Itgb6,Jmjd1c,Krt15,K…
GO:0005515	protein binding	110	6454	1.76e-07	ENSMUSP00000000129,ENSMUSP00000000349,ENSMUSP00000004428,ENSMUSP00000005234,ENSMUSP00000007216,ENSMUSP00000007799,ENSMUSP00000009538,ENSMUSP00000011896,ENSMUSP00000016902,ENSMUSP00000019109,ENSMUSP00000019992,ENSMUSP00000020835,ENSMUSP00000022451,ENSMUSP00000022842,ENSMUSP00000022960,ENSMUSP00000023799,ENSMUSP00000023867,ENSMUSP00000023952,ENSMUSP00000024932,ENSMUSP00000024954,ENSMUSP00000025718,…	AI314180,Add2,Ank3,Ankrd1,Anks1b,Ap2m1,Apoe,Arhgef28,Arhgef9,Atp6v0c,Bik,Brdt,Camk2b,Cap1,Capn7,Cav1,Ccnb3,Cct5,Cemip,Clcn5,Cpq,Crmp1,Ctnnal1,Cubn,Dbt,Defb14,Dlat,Dnah17,Ednrb,Eif3e,Ell,Eml5,Epas1,Fam83b,Fer,Flnb,Flnc,Gm1305,Gnai1,Gpsm2,Hivep1,Ibtk,Il1rl1,Irak2,Irak4,Itgb6,Krt15,Krt79,Krt8,Lama3,Lama4,Lrp2,Magi1,Magi3,Mcm10,Mdc1,Mdm1,Mllt4,Mtmr9,Myo15,Ndnl2,Nell2,Nfrkb,Nos3,Npr1,Nrg2,Opn1mw,Pgam1…
GO:0097367	carbohydrate derivative binding	51	2051	5.02e-07	ENSMUSP00000000129,ENSMUSP00000004428,ENSMUSP00000007735,ENSMUSP00000009538,ENSMUSP00000019991,ENSMUSP00000021956,ENSMUSP00000022108,ENSMUSP00000022842,ENSMUSP00000023867,ENSMUSP00000027366,ENSMUSP00000027752,ENSMUSP00000028200,ENSMUSP00000028795,ENSMUSP00000029540,ENSMUSP00000029662,ENSMUSP00000030834,ENSMUSP00000032891,ENSMUSP00000033990,ENSMUSP00000044098,ENSMUSP00000050689,ENSMUSP00000052086,…	Abca2,Abcc12,Actbl2,Alpk1,Apoe,Arf3,Atp6v1a,Bcan,Camk2b,Cct5,Cemip,Clcn5,Ddx10,Ddx41,Dnah17,Fer,Gm1305,Gnai1,Hapln1,Irak2,Irak4,Lamc1,Magi1,Magi3,Mcm9,Myo15,Nell2,Nlrp14,Nos3,Npr1,Pip5k1c,Pms2,Rab3d,Rad51,Rfc2,Rtkn,Sephs2,Sept10,Smg1,Styk1,Syn2,Thy1,Tor1a,Tssk4,Tuba1a,Tubb3,Tubb4a,Tube1,Ulk4,Vil1,Wrn
GO:0035639	purine ribonucleoside triphosphate binding	42	1697	1.48e-05	ENSMUSP00000000129,ENSMUSP00000004428,ENSMUSP00000007735,ENSMUSP00000009538,ENSMUSP00000019991,ENSMUSP00000021956,ENSMUSP00000022842,ENSMUSP00000023867,ENSMUSP00000028200,ENSMUSP00000028795,ENSMUSP00000029540,ENSMUSP00000029662,ENSMUSP00000032891,ENSMUSP00000033990,ENSMUSP00000044098,ENSMUSP00000050689,ENSMUSP00000052086,ENSMUSP00000055073,ENSMUSP00000065198,ENSMUSP00000065571,ENSMUSP00000071134,…	Abca2,Abcc12,Actbl2,Alpk1,Arf3,Atp6v1a,Camk2b,Cct5,Clcn5,Ddx10,Ddx41,Dnah17,Fer,Gm1305,Gnai1,Irak2,Irak4,Magi1,Magi3,Mcm9,Myo15,Nlrp14,Npr1,Pip5k1c,Pms2,Rab3d,Rad51,Rfc2,Rtkn,Sephs2,Sept10,Smg1,Styk1,Syn2,Tor1a,Tssk4,Tuba1a,Tubb3,Tubb4a,Tube1,Ulk4,Wrn
GO:0032553	ribonucleotide binding	43	1781	1.59e-05	ENSMUSP00000000129,ENSMUSP00000004428,ENSMUSP00000007735,ENSMUSP00000009538,ENSMUSP00000019991,ENSMUSP00000021956,ENSMUSP00000022842,ENSMUSP00000023867,ENSMUSP00000028200,ENSMUSP00000028795,ENSMUSP00000029540,ENSMUSP00000029662,ENSMUSP00000030834,ENSMUSP00000032891,ENSMUSP00000033990,ENSMUSP00000044098,ENSMUSP00000050689,ENSMUSP00000052086,ENSMUSP00000055073,ENSMUSP00000065198,ENSMUSP00000065571,…	Abca2,Abcc12,Actbl2,Alpk1,Arf3,Atp6v1a,Camk2b,Cct5,Clcn5,Ddx10,Ddx41,Dnah17,Fer,Gm1305,Gnai1,Irak2,Irak4,Magi1,Magi3,Mcm9,Myo15,Nlrp14,Nos3,Npr1,Pip5k1c,Pms2,Rab3d,Rad51,Rfc2,Rtkn,Sephs2,Sept10,Smg1,Styk1,Syn2,Tor1a,Tssk4,Tuba1a,Tubb3,Tubb4a,Tube1,Ulk4,Wrn
GO:0036094	small molecule binding	51	2364	2.29e-05	ENSMUSP00000000129,ENSMUSP00000000687,ENSMUSP00000004428,ENSMUSP00000007735,ENSMUSP00000009538,ENSMUSP00000019991,ENSMUSP00000021956,ENSMUSP00000022108,ENSMUSP00000022842,ENSMUSP00000023867,ENSMUSP00000028200,ENSMUSP00000028795,ENSMUSP00000029482,ENSMUSP00000029540,ENSMUSP00000029662,ENSMUSP00000030834,ENSMUSP00000032891,ENSMUSP00000033990,ENSMUSP00000044098,ENSMUSP00000050689,ENSMUSP00000052086,…	Abca2,Abcc12,Actbl2,Alpk1,Apoe,Arf3,Atp6v1a,Bcan,Camk2b,Cct5,Cemip,Clcn5,Cubn,Ddx10,Ddx41,Dnah17,Fer,Gm1305,Gnai1,Gpsm2,Haao,Hapln1,Irak2,Irak4,Magi1,Magi3,Mcm9,Myo15,Nlrp14,Nos3,Npr1,Otc,Pip5k1c,Pms2,Rab3d,Rad51,Rfc2,Rtkn,Sephs2,Sept10,Smg1,Styk1,Syn2,Tor1a,Tssk4,Tuba1a,Tubb3,Tubb4a,Tube1,Ulk4,Wrn
GO:0032555	purine ribonucleotide binding	42	1766	2.43e-05	ENSMUSP00000000129,ENSMUSP00000004428,ENSMUSP00000007735,ENSMUSP00000009538,ENSMUSP00000019991,ENSMUSP00000021956,ENSMUSP00000022842,ENSMUSP00000023867,ENSMUSP00000028200,ENSMUSP00000028795,ENSMUSP00000029540,ENSMUSP00000029662,ENSMUSP00000032891,ENSMUSP00000033990,ENSMUSP00000044098,ENSMUSP00000050689,ENSMUSP00000052086,ENSMUSP00000055073,ENSMUSP00000065198,ENSMUSP00000065571,ENSMUSP00000071134,…	Abca2,Abcc12,Actbl2,Alpk1,Arf3,Atp6v1a,Camk2b,Cct5,Clcn5,Ddx10,Ddx41,Dnah17,Fer,Gm1305,Gnai1,Irak2,Irak4,Magi1,Magi3,Mcm9,Myo15,Nlrp14,Npr1,Pip5k1c,Pms2,Rab3d,Rad51,Rfc2,Rtkn,Sephs2,Sept10,Smg1,Styk1,Syn2,Tor1a,Tssk4,Tuba1a,Tubb3,Tubb4a,Tube1,Ulk4,Wrn
GO:0008092	cytoskeletal protein binding	27	877	3.28e-05	ENSMUSP00000000129,ENSMUSP00000005234,ENSMUSP00000019109,ENSMUSP00000022842,ENSMUSP00000025718,ENSMUSP00000027366,ENSMUSP00000028200,ENSMUSP00000030834,ENSMUSP00000032069,ENSMUSP00000033505,ENSMUSP00000036487,ENSMUSP00000052020,ENSMUSP00000064163,ENSMUSP00000065643,ENSMUSP00000071777,ENSMUSP00000086730,ENSMUSP00000090089,ENSMUSP00000097025,ENSMUSP00000100964,ENSMUSP00000101862,ENSMUSP00000103928,…	Add2,Ank3,Ankrd1,Apoe,Cap1,Cct5,Crmp1,Ctnnal1,Eml5,Fer,Flnb,Flnc,Gm1305,Magi1,Mdm1,Myo15,Nos3,Pip5k1c,Rab3d,Spata31,Stau2,Tmem67,Tor1a,Vil1,Was,Wdr1,Ywhah
GO:0000166	nucleotide binding	44	2006	7.35e-05	ENSMUSP00000000129,ENSMUSP00000004428,ENSMUSP00000007735,ENSMUSP00000009538,ENSMUSP00000019991,ENSMUSP00000021956,ENSMUSP00000022842,ENSMUSP00000023867,ENSMUSP00000028200,ENSMUSP00000028795,ENSMUSP00000029482,ENSMUSP00000029540,ENSMUSP00000029662,ENSMUSP00000030834,ENSMUSP00000032891,ENSMUSP00000033990,ENSMUSP00000044098,ENSMUSP00000050689,ENSMUSP00000052086,ENSMUSP00000055073,ENSMUSP00000065198,…	Abca2,Abcc12,Actbl2,Alpk1,Arf3,Atp6v1a,Camk2b,Cct5,Clcn5,Ddx10,Ddx41,Dnah17,Fer,Gm1305,Gnai1,Gpsm2,Irak2,Irak4,Magi1,Magi3,Mcm9,Myo15,Nlrp14,Nos3,Npr1,Pip5k1c,Pms2,Rab3d,Rad51,Rfc2,Rtkn,Sephs2,Sept10,Smg1,Styk1,Syn2,Tor1a,Tssk4,Tuba1a,Tubb3,Tubb4a,Tube1,Ulk4,Wrn
GO:0005198	structural molecule activity	20	546	7.35e-05	ENSMUSP00000004072,ENSMUSP00000007799,ENSMUSP00000017732,ENSMUSP00000022108,ENSMUSP00000023799,ENSMUSP00000023952,ENSMUSP00000027752,ENSMUSP00000032069,ENSMUSP00000052202,ENSMUSP00000071134,ENSMUSP00000071135,ENSMUSP00000071616,ENSMUSP00000085335,ENSMUSP00000086730,ENSMUSP00000088491,ENSMUSP00000090089,ENSMUSP00000094778,ENSMUSP00000099953,ENSMUSP00000103034,ENSMUSP00000112934	AI314180,Add2,Ank3,Bcan,Cav1,Frmd6,Hapln1,Krt15,Krt27,Krt74,Krt79,Krt8,Lamc1,Magi1,Magi3,Rpl7,Rpl8,Tuba1a,Tubb3,Tubb4a
GO:0043168	anion binding	52	2578	7.35e-05	ENSMUSP00000000129,ENSMUSP00000004428,ENSMUSP00000007735,ENSMUSP00000009538,ENSMUSP00000019991,ENSMUSP00000021956,ENSMUSP00000022108,ENSMUSP00000022842,ENSMUSP00000023867,ENSMUSP00000027366,ENSMUSP00000028200,ENSMUSP00000028795,ENSMUSP00000029540,ENSMUSP00000029662,ENSMUSP00000030834,ENSMUSP00000032891,ENSMUSP00000033650,ENSMUSP00000033990,ENSMUSP00000044098,ENSMUSP00000050689,ENSMUSP00000052086,…	Abca2,Abcc12,Actbl2,Alpk1,Apoe,Arf3,Atp6v1a,Bcan,Camk2b,Cct5,Cemip,Clcn5,Ddx10,Ddx41,Dnah17,Fer,Gm1305,Gnai1,Hapln1,Irak2,Irak4,Magi1,Magi3,Mcm9,Myo15,Nell2,Nlrp14,Nos3,Npr1,Otc,Pip5k1c,Pms2,Rab3d,Rad51,Rfc2,Rs1,Rtkn,Sephs2,Sept10,Smg1,Styk1,Syn2,Thy1,Tor1a,Tssk4,Tuba1a,Tubb3,Tubb4a,Tube1,Ulk4,Vil1,Wrn
GO:0008144	drug binding	38	1630	7.53e-05	ENSMUSP00000000129,ENSMUSP00000000687,ENSMUSP00000004428,ENSMUSP00000007735,ENSMUSP00000009538,ENSMUSP00000021956,ENSMUSP00000022842,ENSMUSP00000023867,ENSMUSP00000028200,ENSMUSP00000028795,ENSMUSP00000029540,ENSMUSP00000029662,ENSMUSP00000030834,ENSMUSP00000032891,ENSMUSP00000033990,ENSMUSP00000044098,ENSMUSP00000052086,ENSMUSP00000055073,ENSMUSP00000065198,ENSMUSP00000071777,ENSMUSP00000074471,…	Abca2,Abcc12,Actbl2,Alpk1,Atp6v1a,Camk2b,Cct5,Clcn5,Cubn,Ddx10,Ddx41,Dnah17,Fer,Gm1305,Haao,Irak2,Irak4,Lrp2,Magi1,Magi3,Mcm9,Myo15,Nlrp14,Nos3,Npr1,Pip5k1c,Pms2,Ppp3cb,Rad51,Rfc2,Sephs2,Smg1,Styk1,Syn2,Tor1a,Tssk4,Ulk4,Wrn
GO:0017111	nucleoside-triphosphatase activity	23	714	7.53e-05	ENSMUSP00000013304,ENSMUSP00000019991,ENSMUSP00000021536,ENSMUSP00000021956,ENSMUSP00000023867,ENSMUSP00000024932,ENSMUSP00000028200,ENSMUSP00000028795,ENSMUSP00000033990,ENSMUSP00000065198,ENSMUSP00000071134,ENSMUSP00000071135,ENSMUSP00000071777,ENSMUSP00000074259,ENSMUSP00000074978,ENSMUSP00000094778,ENSMUSP00000099983,ENSMUSP00000101915,ENSMUSP00000110314,ENSMUSP00000113322,ENSMUSP00000118935,…	Abca2,Abcc12,Atp6v0c,Atp6v0d1,Atp6v1a,Atp6v1d,Ddx10,Ddx41,Dnah17,Gm1305,Gnai1,Mcm9,Myo15,Pms2,Rab3d,Rad51,Rfc2,Tor1a,Tuba1a,Tubb3,Tubb4a,Tube1,Wrn
GO:0043167	ion binding	85	5302	0.00013	ENSMUSP00000000129,ENSMUSP00000000687,ENSMUSP00000004428,ENSMUSP00000007735,ENSMUSP00000009538,ENSMUSP00000019991,ENSMUSP00000020835,ENSMUSP00000021956,ENSMUSP00000022108,ENSMUSP00000022842,ENSMUSP00000023867,ENSMUSP00000024696,ENSMUSP00000024954,ENSMUSP00000025729,ENSMUSP00000027366,ENSMUSP00000027980,ENSMUSP00000028200,ENSMUSP00000028795,ENSMUSP00000029092,ENSMUSP00000029516,ENSMUSP00000029540,…	Abca2,Abcc12,Actbl2,Alpk1,Apoe,Arf3,Arfgap1,Arhgef28,Asap2,Atp6v1a,Bcan,Camk2b,Capn11,Cct5,Cemip,Clcn5,Cpq,Cpsf3,Cubn,Ddx10,Ddx41,Dnah17,Epas1,Fer,Gm1305,Gnai1,Haao,Hapln1,Hectd1,Hivep1,Irak2,Irak4,Jmjd1c,Lrp2,Magi1,Magi3,Mcm10,Mcm9,Mmp25,Myo15,Nell2,Nlrp14,Nos3,Npr1,Otc,Pip5k1c,Pkdrej,Pms2,Ppm1d,Ppp3cb,Prdm16,Rab3d,Rad51,Rbbp6,Rfc2,Rnf144b,Rnf180,Rs1,Rtkn,Sephs2,Sept10,Smg1,Sqstm1,Srsf7,Stac3,St…
GO:0005524	ATP binding	33	1389	0.0002	ENSMUSP00000000129,ENSMUSP00000004428,ENSMUSP00000007735,ENSMUSP00000009538,ENSMUSP00000021956,ENSMUSP00000022842,ENSMUSP00000023867,ENSMUSP00000028200,ENSMUSP00000028795,ENSMUSP00000029540,ENSMUSP00000029662,ENSMUSP00000032891,ENSMUSP00000033990,ENSMUSP00000044098,ENSMUSP00000052086,ENSMUSP00000055073,ENSMUSP00000065198,ENSMUSP00000071777,ENSMUSP00000074471,ENSMUSP00000074978,ENSMUSP00000081009,…	Abca2,Abcc12,Actbl2,Alpk1,Atp6v1a,Camk2b,Cct5,Clcn5,Ddx10,Ddx41,Dnah17,Fer,Gm1305,Irak2,Irak4,Magi1,Magi3,Mcm9,Myo15,Nlrp14,Npr1,Pip5k1c,Pms2,Rad51,Rfc2,Sephs2,Smg1,Styk1,Syn2,Tor1a,Tssk4,Ulk4,Wrn
GO:0016887	ATPase activity	15	372	0.00028	ENSMUSP00000013304,ENSMUSP00000021536,ENSMUSP00000021956,ENSMUSP00000023867,ENSMUSP00000024932,ENSMUSP00000028200,ENSMUSP00000028795,ENSMUSP00000033990,ENSMUSP00000065198,ENSMUSP00000099983,ENSMUSP00000101915,ENSMUSP00000110314,ENSMUSP00000118935,ENSMUSP00000119875,ENSMUSP00000122402	Abca2,Abcc12,Atp6v0c,Atp6v0d1,Atp6v1a,Atp6v1d,Ddx10,Ddx41,Dnah17,Gm1305,Pms2,Rad51,Rfc2,Tor1a,Wrn
GO:0019899	enzyme binding	42	2175	0.0012	ENSMUSP00000000129,ENSMUSP00000000349,ENSMUSP00000007799,ENSMUSP00000011896,ENSMUSP00000019109,ENSMUSP00000020835,ENSMUSP00000023799,ENSMUSP00000023867,ENSMUSP00000024932,ENSMUSP00000024954,ENSMUSP00000025718,ENSMUSP00000025729,ENSMUSP00000025818,ENSMUSP00000026671,ENSMUSP00000027980,ENSMUSP00000028795,ENSMUSP00000029540,ENSMUSP00000030834,ENSMUSP00000031131,ENSMUSP00000032069,ENSMUSP00000033505,…	Add2,Ankrd1,Arhgef28,Arhgef9,Atp6v0c,Camk2b,Cap1,Cav1,Ccnb3,Dbt,Ell,Epas1,Fam83b,Fer,Ibtk,Krt79,Mcm10,Mllt4,Mtmr9,Nell2,Nfrkb,Nos3,Npr1,Pgam1,Ppm1d,Ppp3cb,Rad51,Rbbp6,Rfc2,Rin1,Rnf144b,Rnf180,Rptor,Rtkn,Sqstm1,Stau2,Thy1,Tnks2,Trip4,Uchl1,Was,Ywhah
GO:0042623	ATPase activity, coupled	12	301	0.002	ENSMUSP00000013304,ENSMUSP00000021536,ENSMUSP00000021956,ENSMUSP00000023867,ENSMUSP00000024932,ENSMUSP00000028795,ENSMUSP00000033990,ENSMUSP00000065198,ENSMUSP00000099983,ENSMUSP00000101915,ENSMUSP00000110314,ENSMUSP00000122402	Abca2,Abcc12,Atp6v0c,Atp6v0d1,Atp6v1a,Atp6v1d,Ddx10,Ddx41,Dnah17,Rad51,Rfc2,Wrn
GO:0019901	protein kinase binding	18	659	0.0043	ENSMUSP00000000129,ENSMUSP00000007799,ENSMUSP00000011896,ENSMUSP00000020835,ENSMUSP00000026671,ENSMUSP00000029540,ENSMUSP00000032069,ENSMUSP00000033505,ENSMUSP00000041145,ENSMUSP00000049528,ENSMUSP00000099835,ENSMUSP00000105438,ENSMUSP00000110489,ENSMUSP00000111418,ENSMUSP00000112385,ENSMUSP00000124505,ENSMUSP00000131665,ENSMUSP00000139354	Add2,Camk2b,Cav1,Ccnb3,Fam83b,Fer,Ibtk,Nell2,Npr1,Pgam1,Ppm1d,Rbbp6,Rptor,Sqstm1,Stau2,Thy1,Trip4,Was
GO:0016787	hydrolase activity	41	2259	0.0049	ENSMUSP00000011896,ENSMUSP00000013304,ENSMUSP00000019991,ENSMUSP00000020835,ENSMUSP00000021536,ENSMUSP00000021889,ENSMUSP00000021956,ENSMUSP00000022451,ENSMUSP00000023867,ENSMUSP00000024696,ENSMUSP00000024932,ENSMUSP00000028200,ENSMUSP00000028795,ENSMUSP00000031131,ENSMUSP00000033990,ENSMUSP00000037121,ENSMUSP00000039046,ENSMUSP00000041981,ENSMUSP00000063277,ENSMUSP00000065198,ENSMUSP00000068148,…	Abca2,Abcc12,Atp6v0c,Atp6v0d1,Atp6v1a,Atp6v1d,Capn11,Capn7,Cdc14a,Cemip,Cpq,Cpsf3,Crmp1,Ctsr,Ddx10,Ddx41,Dnah17,Gm1305,Gnai1,Mcm9,Mmp25,Mpped1,Myo15,Pgam1,Pms2,Ppm1d,Ppp3cb,Prss36,Ptprd,Rab3d,Rad51,Rfc2,Tor1a,Tuba1a,Tubb3,Tubb4a,Tube1,Uchl1,Uchl5,Wrn,Zufsp
GO:0003824	catalytic activity	77	5239	0.0058	ENSMUSP00000000129,ENSMUSP00000000349,ENSMUSP00000000687,ENSMUSP00000000958,ENSMUSP00000007735,ENSMUSP00000011896,ENSMUSP00000013304,ENSMUSP00000017821,ENSMUSP00000019991,ENSMUSP00000020835,ENSMUSP00000021512,ENSMUSP00000021536,ENSMUSP00000021889,ENSMUSP00000021956,ENSMUSP00000022451,ENSMUSP00000023867,ENSMUSP00000024696,ENSMUSP00000024932,ENSMUSP00000025729,ENSMUSP00000027249,ENSMUSP00000028200,…	Abca2,Abcc12,Alpk1,Atp6v0c,Atp6v0d1,Atp6v1a,Atp6v1d,Camk2b,Capn11,Capn7,Cdc14a,Cemip,Chst10,Cpq,Cpsf3,Crmp1,Ctsr,Dbt,Ddx10,Ddx41,Dhrs7,Dlat,Dnah17,Fbxl20,Fer,Gm1305,Gnai1,Haao,Hectd1,Irak2,Irak4,Jmjd1c,Mcm9,Mmp25,Mpped1,Myo15,Ndufaf2,Nme5,Nos3,Npr1,Nrg2,Otc,Parp2,Pgam1,Pip5k1c,Pms2,Pnmt,Ppm1d,Ppp3cb,Prss36,Ptprd,Rab3d,Rad51,Rbbp6,Rfc2,Rnf144b,Rnf180,Sephs2,Smg1,Steap2,Styk1,Tnks2,Top1mt,Tor1a,Trr…
GO:0003779	actin binding	13	397	0.0059	ENSMUSP00000000129,ENSMUSP00000005234,ENSMUSP00000019109,ENSMUSP00000027366,ENSMUSP00000030834,ENSMUSP00000032069,ENSMUSP00000033505,ENSMUSP00000036487,ENSMUSP00000052020,ENSMUSP00000064163,ENSMUSP00000071777,ENSMUSP00000097025,ENSMUSP00000101862	Add2,Cap1,Ctnnal1,Fer,Flnb,Flnc,Myo15,Nos3,Spata31,Vil1,Was,Wdr1,Ywhah
GO:0050750	low-density lipoprotein particle receptor binding	4	28	0.0059	ENSMUSP00000007216,ENSMUSP00000079752,ENSMUSP00000086816,ENSMUSP00000133302	Ap2m1,Apoe,Lrp2,Sacs
GO:0097159	organic cyclic compound binding	72	4818	0.0059	ENSMUSP00000000129,ENSMUSP00000000958,ENSMUSP00000004072,ENSMUSP00000004428,ENSMUSP00000007735,ENSMUSP00000009538,ENSMUSP00000019991,ENSMUSP00000021956,ENSMUSP00000022842,ENSMUSP00000022960,ENSMUSP00000023867,ENSMUSP00000024954,ENSMUSP00000025718,ENSMUSP00000026671,ENSMUSP00000027980,ENSMUSP00000028200,ENSMUSP00000028795,ENSMUSP00000029482,ENSMUSP00000029540,ENSMUSP00000029662,ENSMUSP00000030834,…	Abca2,Abcc12,Actbl2,Alpk1,Ankrd1,Apoe,Arf3,Arhgef28,Atp6v1a,Camk2b,Cct5,Clcn5,Cpsf3,Cubn,Ddx10,Ddx41,Dnah17,Eif3e,Epas1,Fer,Gm1305,Gnai1,Gpsm2,Hivep1,Irak2,Irak4,Jmjd1c,Lemd2,Magi1,Magi3,Mcm10,Mcm9,Myo15,Nfrkb,Nlrp14,Nos3,Npr1,Parp2,Pip5k1c,Pms2,Prdm16,Purb,Rab3d,Rad51,Rbbp6,Rfc2,Rpl7,Rpl8,Rptor,Rtkn,Secisbp2l,Sephs2,Sept10,Smg1,Srsf4,Srsf7,Stau2,Styk1,Syn2,Top1mt,Tor1a,Tssk4,Tuba1a,Tubb3,Tubb4a,…
GO:1901363	heterocyclic compound binding	71	4748	0.006	ENSMUSP00000000129,ENSMUSP00000000958,ENSMUSP00000004072,ENSMUSP00000004428,ENSMUSP00000007735,ENSMUSP00000009538,ENSMUSP00000019991,ENSMUSP00000021956,ENSMUSP00000022842,ENSMUSP00000022960,ENSMUSP00000023867,ENSMUSP00000024954,ENSMUSP00000025718,ENSMUSP00000026671,ENSMUSP00000027980,ENSMUSP00000028200,ENSMUSP00000028795,ENSMUSP00000029482,ENSMUSP00000029540,ENSMUSP00000029662,ENSMUSP00000030834,…	Abca2,Abcc12,Actbl2,Alpk1,Ankrd1,Arf3,Arhgef28,Atp6v1a,Camk2b,Cct5,Clcn5,Cpsf3,Cubn,Ddx10,Ddx41,Dnah17,Eif3e,Epas1,Fer,Gm1305,Gnai1,Gpsm2,Hivep1,Irak2,Irak4,Jmjd1c,Lemd2,Magi1,Magi3,Mcm10,Mcm9,Myo15,Nfrkb,Nlrp14,Nos3,Npr1,Parp2,Pip5k1c,Pms2,Prdm16,Purb,Rab3d,Rad51,Rbbp6,Rfc2,Rpl7,Rpl8,Rptor,Rtkn,Secisbp2l,Sephs2,Sept10,Smg1,Srsf4,Srsf7,Stau2,Styk1,Syn2,Top1mt,Tor1a,Tssk4,Tuba1a,Tubb3,Tubb4a,Tube1…
GO:0050839	cell adhesion molecule binding	9	207	0.0065	ENSMUSP00000000129,ENSMUSP00000028348,ENSMUSP00000030834,ENSMUSP00000036487,ENSMUSP00000090089,ENSMUSP00000099898,ENSMUSP00000107298,ENSMUSP00000110489,ENSMUSP00000118318	Ank3,Ctnnal1,Fer,Itgb6,Mllt4,Nos3,Ptprd,Thy1,Tnr
GO:0045296	cadherin binding	4	35	0.0106	ENSMUSP00000000129,ENSMUSP00000030834,ENSMUSP00000036487,ENSMUSP00000090089	Ank3,Ctnnal1,Fer,Nos3
GO:0005200	structural constituent of cytoskeleton	5	67	0.0128	ENSMUSP00000052202,ENSMUSP00000071134,ENSMUSP00000071135,ENSMUSP00000090089,ENSMUSP00000094778	Ank3,Frmd6,Tuba1a,Tubb3,Tubb4a
GO:0042626	ATPase activity, coupled to transmembrane movement of substances	6	105	0.0143	ENSMUSP00000013304,ENSMUSP00000021536,ENSMUSP00000024932,ENSMUSP00000099983,ENSMUSP00000110314,ENSMUSP00000122402	Abca2,Abcc12,Atp6v0c,Atp6v0d1,Atp6v1a,Atp6v1d
GO:0046961	proton-transporting ATPase activity, rotational mechanism	3	18	0.0177	ENSMUSP00000013304,ENSMUSP00000024932,ENSMUSP00000110314	Atp6v0c,Atp6v0d1,Atp6v1a
GO:0005540	hyaluronic acid binding	3	21	0.0239	ENSMUSP00000022108,ENSMUSP00000063277,ENSMUSP00000088491	Bcan,Cemip,Hapln1
GO:0030492	hemoglobin binding	2	5	0.0274	ENSMUSP00000079752,ENSMUSP00000089009	Cubn,Lrp2
GO:0005525	GTP binding	10	338	0.0377	ENSMUSP00000019991,ENSMUSP00000029540,ENSMUSP00000050689,ENSMUSP00000065571,ENSMUSP00000071134,ENSMUSP00000071135,ENSMUSP00000074259,ENSMUSP00000094778,ENSMUSP00000113322,ENSMUSP00000129023	Arf3,Gnai1,Npr1,Rab3d,Rtkn,Sept10,Tuba1a,Tubb3,Tubb4a,Tube1

## Sheet: Cellular Component 
#	Localizations	Total	pValue	Min FDR	p-value	FDR	In Data	Network Objects from Active Data
1	cytoskeleton	2578	1.33987e-17	8.30722e-15	1.33987e-17	8.30722e-15	68	Tubulin epsilon 1, Torsin A, Tubulin beta 3, ACTBL2, KRT74, Tubulin alpha 1A, WRN, ITGB6, Ankyrin-G, CAP1, Tubulin beta, ABCA2, APOE, CaMK II beta, KRT25C, ATP6V0D1, KIF28P, CCDC41, DNAH17, LYST, Rab-3D, Villin 1, LGN, Keratin 15, Willin, NA14, Tubulin alpha, Ccdc38, CTNNAL1, WDR1, Rhotekin, STAU2, BCKD-E2, Keratin 6L, G-protein alpha-i1, WDR78, Keratin 8, TRIP4, C2CD3, SHANK2, Rad51, Tubulin bet…
2	cytoskeletal part	1993	1.41365e-15	4.3823e-13	1.41365e-15	4.3823e-13	56	Tubulin epsilon 1, Tubulin beta 3, KRT74, Tubulin alpha 1A, WRN, ITGB6, CAP1, Tubulin beta, ABCA2, APOE, CaMK II beta, KRT25C, ATP6V0D1, KIF28P, CCDC41, DNAH17, Rab-3D, Villin 1, LGN, Keratin 15, NA14, Tubulin alpha, Ccdc38, WDR1, Rhotekin, STAU2, Keratin 6L, G-protein alpha-i1, WDR78, Keratin 8, TRIP4, C2CD3, SHANK2, Rad51, Tubulin beta 4, EML5, ECM29, Cyclin B3, ATP6M, CCDC124, Meckelin, CRMP1,…
3	microtubule cytoskeleton	1404	3.20009e-15	6.61352e-13	3.20009e-15	6.61352e-13	46	Tubulin epsilon 1, Tubulin beta 3, Tubulin alpha 1A, WRN, ITGB6, Tubulin beta, ABCA2, APOE, CaMK II beta, ATP6V0D1, KIF28P, CCDC41, DNAH17, LYST, Rab-3D, LGN, NA14, Tubulin alpha, Ccdc38, STAU2, BCKD-E2, G-protein alpha-i1, WDR78, TRIP4, C2CD3, Rad51, Tubulin beta 4, Fer, PMS2, EML5, ECM29, Cyclin B3, ATP6M, CCDC124, Meckelin, CRMP1, Tankyrase 2, WDR56, SEPT10, RBBP6, CDC14a, Ttc30a2, Tubulin (in…
4	non-membrane-bounded organelle	5869	3.24929e-14	5.0364e-12	3.24929e-14	5.0364e-12	102	Tubulin epsilon 1, Torsin A, Tubulin beta 3, ACTBL2, TRIP8, KRT74, UCHL5, PURB, C4orf43, Tubulin alpha 1A, WRN, CARP, ITGB6, RPL8, Ankyrin-G, CAP1, Tubulin beta, NFBD1, LEMD2, ABCA2, APOE, RPL7, CaMK II beta, Raptor, KRT25C, ATP6V0D1, KIF28P, CCDC41, MCM10, DNAH17, LYST, TRRAP, Rab-3D, TOP1MT, Sequestosome 1(p62), Villin 1, LGN, EPAS1, Keratin 15, Willin, NA14, Tubulin alpha, Ccdc38, CTNNAL1, WDR…
5	intracellular non-membrane-bounded organelle	5851	7.47809e-14	9.27283e-12	7.47809e-14	9.27283e-12	101	Tubulin epsilon 1, Torsin A, Tubulin beta 3, ACTBL2, TRIP8, KRT74, UCHL5, PURB, C4orf43, Tubulin alpha 1A, WRN, CARP, ITGB6, RPL8, Ankyrin-G, CAP1, Tubulin beta, NFBD1, LEMD2, ABCA2, APOE, RPL7, CaMK II beta, Raptor, KRT25C, ATP6V0D1, KIF28P, CCDC41, MCM10, DNAH17, LYST, TRRAP, Rab-3D, TOP1MT, Sequestosome 1(p62), Villin 1, LGN, EPAS1, Keratin 15, Willin, NA14, Tubulin alpha, Ccdc38, CTNNAL1, WDR…
6	cell projection	2760	2.40531e-13	2.48548e-11	2.40531e-13	2.48548e-11	63	Torsin A, Tubulin beta 3, RGS7, BCAN, WRN, CATSPERB, Ankyrin-G, 2410089E03Rik, APOE, Synapsin II, CaMK II beta, PNMT, Raptor, ATP6V0D1, CCDC41, DNAH17, SYNGR1, Sequestosome 1(p62), Villin 1, UBB, UNC5C, NAV1.9, UCHL1, NA14, MAGI-1(BAIAP1), AP complex 2 medium (mu) chain, WDR1, ATP6V1A (70kD), STAU2, TSSK4, ANKS1B, WDR78, C2CD3, SHANK2, Tubulin beta 4, Fer, Fsip2, NELL2, ATP6M, NME5, AF-6, RIN1, L…
7	plasma membrane bounded cell projection	2681	7.46774e-13	6.61429e-11	7.46774e-13	6.61429e-11	61	Torsin A, Tubulin beta 3, RGS7, BCAN, WRN, CATSPERB, Ankyrin-G, 2410089E03Rik, APOE, Synapsin II, CaMK II beta, PNMT, Raptor, ATP6V0D1, CCDC41, DNAH17, SYNGR1, Sequestosome 1(p62), Villin 1, UBB, UNC5C, NAV1.9, UCHL1, NA14, AP complex 2 medium (mu) chain, ATP6V1A (70kD), STAU2, TSSK4, ANKS1B, WDR78, C2CD3, SHANK2, Tubulin beta 4, Fer, Fsip2, NELL2, ATP6M, NME5, AF-6, RIN1, LRP2 (Megalin), Meckeli…
8	organelle part	11494	1.51185e-11	1.17168e-09	1.51185e-11	1.17168e-09	150	Tubulin epsilon 1, IRAK2, Torsin A, Tubulin beta 3, RGS7, OTC, TRIP8, KRT74, UCHL5, 3HAO, PURB, BCAN, ARFGAP1, C4orf43, KIAA1609, Tubulin alpha 1A, WRN, CARP, ITGB6, RPL8, Ankyrin-G, CAP1, Tubulin beta, NFBD1, LEMD2, 2410089E03Rik, ABCA2, APOE, Synapsin II, RPL7, CaMK II beta, NBEAL2, Raptor, KRT25C, C1orf35, ATP6V0D1, Beta-defensin 3, KIF28P, CCDC41, MCM10, DNAH17, Mia3, TRRAP, Rab-3D, TOP1MT, S…
9	intracellular organelle part	11117	6.44785e-11	4.44185e-09	6.44785e-11	4.44185e-09	145	Tubulin epsilon 1, IRAK2, Torsin A, Tubulin beta 3, RGS7, OTC, TRIP8, KRT74, UCHL5, 3HAO, PURB, BCAN, ARFGAP1, C4orf43, KIAA1609, Tubulin alpha 1A, WRN, CARP, ITGB6, RPL8, CAP1, Tubulin beta, NFBD1, LEMD2, ABCA2, APOE, Synapsin II, RPL7, CaMK II beta, NBEAL2, Raptor, KRT25C, C1orf35, ATP6V0D1, Beta-defensin 3, KIF28P, CCDC41, MCM10, DNAH17, Mia3, TRRAP, Rab-3D, TOP1MT, SYNGR1, Sequestosome 1(p62)…
10	organelle	16581	1.22643e-10	7.60385e-09	1.22643e-10	7.60385e-09	189	Tubulin epsilon 1, ABCC12, IRAK2, PGCP, Torsin A, MAGI-3, Tubulin beta 3, ACTBL2, Plexin B2, RGS7, OTC, Calpain 7, TRIP8, KRT74, UCHL5, 3HAO, LAMA4, PTPR-delta, PURB, BCAN, ARFGAP1, C4orf43, KIAA1609, Tubulin alpha 1A, WRN, CARP, ITGB6, RPL8, CATSPERB, Ankyrin-G, CAP1, Tubulin beta, NFBD1, DDX10, LEMD2, 2410089E03Rik, ABCA2, APOE, Synapsin II, BRD6, RPL7, CaMK II beta, NBEAL2, Raptor, KRT25C, C1o…
11	cytosol	5703	5.85569e-10	3.30048e-08	5.85569e-10	3.30048e-08	90	GAB1, IRAK2, Torsin A, RGS7, KRT74, UCHL5, 3HAO, HBB2 (mouse), WSB1, ARFGAP1, Tubulin alpha 1A, CARP, RPL8, Ankyrin-G, APOE, RPL7, CaMK II beta, PNMT, SEPHS2, Raptor, KRT25C, CCDC41, MTFR1, LYST, Sequestosome 1(p62), LGN, UBB, EPAS1, Keratin 15, UCHL1, NA14, WIP1, AP complex 2 medium (mu) chain, CTNNAL1, WDR1, ATP6V1A (70kD), Rhotekin, PGAM1, MEL1, STAC3, Keratin 6L, ALPK1, ANKS1B, Keratin 8, IRA…
12	microtubule organizing center	848	1.16632e-09	6.02601e-08	1.16632e-09	6.02601e-08	28	Tubulin epsilon 1, WRN, ITGB6, ABCA2, CaMK II beta, ATP6V0D1, CCDC41, LGN, NA14, Ccdc38, G-protein alpha-i1, TRIP4, C2CD3, Rad51, ECM29, Cyclin B3, ATP6M, CCDC124, Meckelin, CRMP1, Tankyrase 2, WDR56, RBBP6, CDC14a, Ttc30a2, TCP1-epsilon, MDM1, SDCCAG8
13	plasma membrane bounded cell projection part	1922	1.89775e-09	8.40433e-08	1.89775e-09	8.40433e-08	44	Torsin A, Tubulin beta 3, RGS7, BCAN, Ankyrin-G, 2410089E03Rik, APOE, Synapsin II, CaMK II beta, PNMT, Raptor, ATP6V0D1, CCDC41, DNAH17, SYNGR1, Sequestosome 1(p62), Villin 1, UNC5C, UCHL1, NA14, AP complex 2 medium (mu) chain, STAU2, ANKS1B, WDR78, C2CD3, SHANK2, Tubulin beta 4, NELL2, RIN1, LRP2 (Megalin), Meckelin, CRMP1, Cubilin, SACS, AP3B2, MTMR9, WDR56, CDC14a, OPN1LW, PIPKI gamma, Ttc30a2…
14	cell projection part	1922	1.89775e-09	8.40433e-08	1.89775e-09	8.40433e-08	44	Torsin A, Tubulin beta 3, RGS7, BCAN, Ankyrin-G, 2410089E03Rik, APOE, Synapsin II, CaMK II beta, PNMT, Raptor, ATP6V0D1, CCDC41, DNAH17, SYNGR1, Sequestosome 1(p62), Villin 1, UNC5C, UCHL1, NA14, AP complex 2 medium (mu) chain, STAU2, ANKS1B, WDR78, C2CD3, SHANK2, Tubulin beta 4, NELL2, RIN1, LRP2 (Megalin), Meckelin, CRMP1, Cubilin, SACS, AP3B2, MTMR9, WDR56, CDC14a, OPN1LW, PIPKI gamma, Ttc30a2…
15	neuron part	2228	2.20584e-09	8.59996e-08	2.20584e-09	8.59996e-08	48	Torsin A, Tubulin beta 3, RGS7, PTPR-delta, BCAN, ARFGAP1, WRN, RPL8, Ankyrin-G, APOE, Synapsin II, RPL7, CaMK II beta, PNMT, Raptor, ATP6V0D1, Rab-3D, SYNGR1, Sequestosome 1(p62), UBB, UNC5C, NAV1.9, UCHL1, AP complex 2 medium (mu) chain, STAU2, ANKS1B, hPEM-2 (collybistin), SHANK2, Tubulin beta 4, NELL2, AF-6, RIN1, LRP2 (Megalin), CRMP1, Myosin 15, Scrapper, SACS, Beta adducin, AP3B2, Filamin …
16	centrosome	597	2.21934e-09	8.59996e-08	2.21934e-09	8.59996e-08	23	Tubulin epsilon 1, WRN, ITGB6, ATP6V0D1, LGN, NA14, Ccdc38, G-protein alpha-i1, TRIP4, C2CD3, ECM29, Cyclin B3, ATP6M, Meckelin, CRMP1, Tankyrase 2, WDR56, RBBP6, CDC14a, Ttc30a2, TCP1-epsilon, MDM1, SDCCAG8
17	cytoplasmic part	11571	3.70601e-09	1.3516e-07	3.70601e-09	1.3516e-07	144	Tubulin epsilon 1, GAB1, ABCC12, IRAK2, PGCP, Torsin A, RGS7, OTC, KRT74, UCHL5, 3HAO, HBB2 (mouse), WSB1, BCAN, ARFGAP1, KIAA1609, Tubulin alpha 1A, CARP, RPL8, Ankyrin-G, CAP1, LEMD2, ABCA2, APOE, Synapsin II, RPL7, CaMK II beta, PNMT, SEPHS2, NBEAL2, Raptor, KRT25C, C1orf35, ATP6V0D1, Beta-defensin 3, KIF28P, CCDC41, MTFR1, DNAH17, Mia3, LYST, TRRAP, Rab-3D, TOP1MT, SYNGR1, Sequestosome 1(p62)…
18	extracellular exosome	2235	7.1982e-09	2.47938e-07	7.1982e-09	2.47938e-07	47	PGCP, Torsin A, Tubulin beta 3, ACTBL2, Plexin B2, Calpain 7, KRT74, LAMA4, PTPR-delta, Tubulin alpha 1A, CAP1, APOE, KRT25C, ATP6V0D1, Rab-3D, Sequestosome 1(p62), Villin 1, UBB, Keratin 15, NAV1.9, AP complex 2 medium (mu) chain, ATP6V0C, WDR1, ATP6V1A (70kD), C17orf80, LAMA3 (Epiligrin), PGAM1, Keratin 6L, G-protein alpha-i1, Keratin 8, ILT3, Tubulin beta 4, UGCGL1, EML5, ATP6M, LRP2 (Megalin)…
19	supramolecular fiber	1177	8.00598e-09	2.61248e-07	8.00598e-09	2.61248e-07	32	Tubulin epsilon 1, Tubulin beta 3, KRT74, Tubulin alpha 1A, CARP, Ankyrin-G, Tubulin beta, APOE, RPL7, KRT25C, KIF28P, DNAH17, Rab-3D, Sequestosome 1(p62), Keratin 15, Tubulin alpha, WDR1, STAU2, Keratin 6L, Keratin 8, SHANK2, Tubulin beta 4, EML5, Filamin C, CRMP1, Calcineurin A (beta), WASP, Filamin B (TABP), Ttc30a2, Tubulin (in microtubules), TCP1-epsilon, MDM1
20	supramolecular polymer	1183	9.02875e-09	2.71542e-07	9.02875e-09	2.71542e-07	32	Tubulin epsilon 1, Tubulin beta 3, KRT74, Tubulin alpha 1A, CARP, Ankyrin-G, Tubulin beta, APOE, RPL7, KRT25C, KIF28P, DNAH17, Rab-3D, Sequestosome 1(p62), Keratin 15, Tubulin alpha, WDR1, STAU2, Keratin 6L, Keratin 8, SHANK2, Tubulin beta 4, EML5, Filamin C, CRMP1, Calcineurin A (beta), WASP, Filamin B (TABP), Ttc30a2, Tubulin (in microtubules), TCP1-epsilon, MDM1
21	supramolecular complex	1185	9.39614e-09	2.71542e-07	9.39614e-09	2.71542e-07	32	Tubulin epsilon 1, Tubulin beta 3, KRT74, Tubulin alpha 1A, CARP, Ankyrin-G, Tubulin beta, APOE, RPL7, KRT25C, KIF28P, DNAH17, Rab-3D, Sequestosome 1(p62), Keratin 15, Tubulin alpha, WDR1, STAU2, Keratin 6L, Keratin 8, SHANK2, Tubulin beta 4, EML5, Filamin C, CRMP1, Calcineurin A (beta), WASP, Filamin B (TABP), Ttc30a2, Tubulin (in microtubules), TCP1-epsilon, MDM1
22	extracellular vesicle	2256	9.63535e-09	2.71542e-07	9.63535e-09	2.71542e-07	47	PGCP, Torsin A, Tubulin beta 3, ACTBL2, Plexin B2, Calpain 7, KRT74, LAMA4, PTPR-delta, Tubulin alpha 1A, CAP1, APOE, KRT25C, ATP6V0D1, Rab-3D, Sequestosome 1(p62), Villin 1, UBB, Keratin 15, NAV1.9, AP complex 2 medium (mu) chain, ATP6V0C, WDR1, ATP6V1A (70kD), C17orf80, LAMA3 (Epiligrin), PGAM1, Keratin 6L, G-protein alpha-i1, Keratin 8, ILT3, Tubulin beta 4, UGCGL1, EML5, ATP6M, LRP2 (Megalin)…
23	extracellular organelle	2268	1.13607e-08	3.06244e-07	1.13607e-08	3.06244e-07	47	PGCP, Torsin A, Tubulin beta 3, ACTBL2, Plexin B2, Calpain 7, KRT74, LAMA4, PTPR-delta, Tubulin alpha 1A, CAP1, APOE, KRT25C, ATP6V0D1, Rab-3D, Sequestosome 1(p62), Villin 1, UBB, Keratin 15, NAV1.9, AP complex 2 medium (mu) chain, ATP6V0C, WDR1, ATP6V1A (70kD), C17orf80, LAMA3 (Epiligrin), PGAM1, Keratin 6L, G-protein alpha-i1, Keratin 8, ILT3, Tubulin beta 4, UGCGL1, EML5, ATP6M, LRP2 (Megalin)…
24	intracellular organelle	15724	1.23023e-08	3.1781e-07	1.23023e-08	3.1781e-07	177	Tubulin epsilon 1, ABCC12, IRAK2, PGCP, Torsin A, MAGI-3, Tubulin beta 3, ACTBL2, RGS7, OTC, Calpain 7, TRIP8, KRT74, UCHL5, 3HAO, PURB, BCAN, ARFGAP1, C4orf43, KIAA1609, Tubulin alpha 1A, WRN, CARP, ITGB6, RPL8, Ankyrin-G, CAP1, Tubulin beta, NFBD1, DDX10, LEMD2, ABCA2, APOE, Synapsin II, BRD6, RPL7, CaMK II beta, NBEAL2, Raptor, KRT25C, C1orf35, ATP6V0D1, Beta-defensin 3, KIF28P, CCDC41, MTFR1,…
25	synapse	1513	8.43609e-08	2.09215e-06	8.43609e-08	2.09215e-06	35	Torsin A, ACTBL2, RGS7, LAMA4, PTPR-delta, BCAN, ARFGAP1, Tubulin alpha 1A, RPL8, Ankyrin-G, APOE, Synapsin II, CRTL1, RPL7, CaMK II beta, PNMT, ATP6V0D1, Rab-3D, SYNGR1, UNC5C, Neuregulin 2, NAV1.9, AP complex 2 medium (mu) chain, ANKS1B, TRIP4, hPEM-2 (collybistin), SHANK2, AF-6, Scrapper, Beta adducin, Calcineurin A (beta), Tenascin-R, PIPKI gamma, LAMG1, 14-3-3 eta
26	vesicle	4427	1.11899e-07	2.66837e-06	1.11899e-07	2.66837e-06	70	IRAK2, PGCP, Torsin A, Tubulin beta 3, ACTBL2, Plexin B2, Calpain 7, KRT74, LAMA4, PTPR-delta, Tubulin alpha 1A, CAP1, ABCA2, APOE, Synapsin II, CaMK II beta, NBEAL2, KRT25C, C1orf35, ATP6V0D1, Rab-3D, SYNGR1, Sequestosome 1(p62), Villin 1, UBB, Keratin 15, NAV1.9, AP complex 2 medium (mu) chain, ATP6V0C, WDR1, ATP6V1A (70kD), C17orf80, LAMA3 (Epiligrin), PGAM1, CAPN11, Keratin 6L, AEP1, TSSK4, G…
27	neuron projection	1734	2.59267e-07	5.95354e-06	2.59267e-07	5.95354e-06	37	Torsin A, Tubulin beta 3, RGS7, BCAN, WRN, Ankyrin-G, APOE, Synapsin II, CaMK II beta, PNMT, Raptor, ATP6V0D1, SYNGR1, UBB, UNC5C, NAV1.9, UCHL1, AP complex 2 medium (mu) chain, STAU2, ANKS1B, SHANK2, Tubulin beta 4, NELL2, AF-6, RIN1, LRP2 (Megalin), CRMP1, Myosin 15, SACS, AP3B2, Filamin B (TABP), CASP, CDC14a, OPN1LW, CUX1, Thy-1, SDCCAG8
28	cilium	784	3.17023e-07	7.01979e-06	3.17023e-07	7.01979e-06	23	CATSPERB, 2410089E03Rik, CCDC41, DNAH17, Sequestosome 1(p62), NA14, TSSK4, WDR78, C2CD3, SHANK2, Tubulin beta 4, Fsip2, ATP6M, NME5, Meckelin, WDR56, CDC14a, OPN1LW, Ttc30a2, Caveolin-1, NPHP3, MDM1, SDCCAG8
29	polymeric cytoskeletal fiber	916	3.64399e-07	7.7906e-06	3.64399e-07	7.7906e-06	25	Tubulin epsilon 1, Tubulin beta 3, KRT74, Tubulin alpha 1A, Tubulin beta, APOE, KRT25C, KIF28P, DNAH17, Rab-3D, Keratin 15, Tubulin alpha, WDR1, STAU2, Keratin 6L, Keratin 8, SHANK2, Tubulin beta 4, EML5, CRMP1, WASP, Ttc30a2, Tubulin (in microtubules), TCP1-epsilon, MDM1
30	cytoplasmic region	637	6.81553e-07	1.40854e-05	6.81553e-07	1.40854e-05	20	CAP1, DNAH17, LGN, UCHL1, WDR1, Rhotekin, STAU2, G-protein alpha-i1, LL5alpha, WDR78, hPEM-2 (collybistin), Tubulin beta 4, Fer, Meckelin, AP3B2, WASP, Filamin B (TABP), SEPT10, Ttc30a2, Caveolin-1
31	glutamatergic synapse	533	8.95338e-07	1.79068e-05	8.95338e-07	1.79068e-05	18	ACTBL2, RGS7, PTPR-delta, BCAN, APOE, Synapsin II, CaMK II beta, Neuregulin 2, NAV1.9, AP complex 2 medium (mu) chain, ANKS1B, SHANK2, Scrapper, Beta adducin, Calcineurin A (beta), Tenascin-R, PIPKI gamma, 14-3-3 eta
32	cell junction	1466	1.13337e-06	2.1959e-05	1.13337e-06	2.1959e-05	32	GAB1, Torsin A, MAGI-3, ITGB6, RPL8, Ankyrin-G, CAP1, NFBD1, Synapsin II, RPL7, CaMK II beta, SYNGR1, UNC5C, Willin, MAGI-1(BAIAP1), ATP6V0C, WDR1, LAMA3 (Epiligrin), ANKS1B, Keratin 8, hPEM-2 (collybistin), SHANK2, Fer, Filamin C, AF-6, WASP, Filamin B (TABP), PIPKI gamma, Caveolin-1, Thy-1, 14-3-3 eta, SDCCAG8
33	lysosome	826	2.8138e-06	5.2316e-05	2.8138e-06	5.2316e-05	22	PGCP, BCAN, KIAA1609, Ankyrin-G, CAP1, ABCA2, APOE, Raptor, ATP6V0D1, Rab-3D, SYNGR1, Sequestosome 1(p62), AP complex 2 medium (mu) chain, ATP6V0C, ATP6V1A (70kD), AEP1, G-protein alpha-i1, Ctsr, ATP6M, LRP2 (Megalin), Cubilin, CLCN5
34	lytic vacuole	827	2.86894e-06	5.2316e-05	2.86894e-06	5.2316e-05	22	PGCP, BCAN, KIAA1609, Ankyrin-G, CAP1, ABCA2, APOE, Raptor, ATP6V0D1, Rab-3D, SYNGR1, Sequestosome 1(p62), AP complex 2 medium (mu) chain, ATP6V0C, ATP6V1A (70kD), AEP1, G-protein alpha-i1, Ctsr, ATP6M, LRP2 (Megalin), Cubilin, CLCN5
35	myelin sheath	221	3.49001e-06	6.18231e-05	3.49001e-06	6.18231e-05	11	Tubulin alpha 1A, Synapsin II, UBB, UCHL1, WDR1, ATP6V1A (70kD), PGAM1, ODP2, Tubulin beta 4, Thy-1, TCP1-epsilon
36	microtubule	507	8.59154e-06	0.000147965	8.59154e-06	0.000147965	16	Tubulin epsilon 1, Tubulin beta 3, Tubulin alpha 1A, Tubulin beta, APOE, KIF28P, DNAH17, Rab-3D, Tubulin alpha, STAU2, Tubulin beta 4, EML5, Ttc30a2, Tubulin (in microtubules), TCP1-epsilon, MDM1
37	axon part	577	1.0965e-05	0.000183738	1.0965e-05	0.000183738	17	Torsin A, Tubulin beta 3, BCAN, Ankyrin-G, Synapsin II, PNMT, ATP6V0D1, SYNGR1, UNC5C, UCHL1, AP complex 2 medium (mu) chain, SHANK2, Tubulin beta 4, LRP2 (Megalin), CRMP1, AP3B2, Thy-1
38	membrane-bounded organelle	15230	1.19556e-05	0.000195065	1.19556e-05	0.000195065	163	ABCC12, IRAK2, PGCP, Torsin A, MAGI-3, Tubulin beta 3, ACTBL2, Plexin B2, RGS7, OTC, Calpain 7, TRIP8, KRT74, UCHL5, 3HAO, LAMA4, PTPR-delta, PURB, BCAN, ARFGAP1, C4orf43, KIAA1609, Tubulin alpha 1A, WRN, CARP, ITGB6, Ankyrin-G, CAP1, NFBD1, DDX10, LEMD2, ABCA2, APOE, Synapsin II, BRD6, RPL7, CaMK II beta, NBEAL2, Raptor, KRT25C, C1orf35, ATP6V0D1, Beta-defensin 3, KIF28P, CCDC41, MTFR1, MCM10, M…
39	lysosomal membrane	414	1.47741e-05	0.000234871	1.47741e-05	0.000234871	14	KIAA1609, ABCA2, Raptor, ATP6V0D1, Rab-3D, SYNGR1, AP complex 2 medium (mu) chain, ATP6V0C, ATP6V1A (70kD), G-protein alpha-i1, ATP6M, LRP2 (Megalin), Cubilin, CLCN5
40	lytic vacuole membrane	415	1.51754e-05	0.000235218	1.51754e-05	0.000235218	14	KIAA1609, ABCA2, Raptor, ATP6V0D1, Rab-3D, SYNGR1, AP complex 2 medium (mu) chain, ATP6V0C, ATP6V1A (70kD), G-protein alpha-i1, ATP6M, LRP2 (Megalin), Cubilin, CLCN5
41	axon	857	1.6744e-05	0.000253202	1.6744e-05	0.000253202	21	Torsin A, Tubulin beta 3, BCAN, Ankyrin-G, Synapsin II, PNMT, ATP6V0D1, SYNGR1, UNC5C, NAV1.9, UCHL1, AP complex 2 medium (mu) chain, STAU2, SHANK2, Tubulin beta 4, AF-6, LRP2 (Megalin), CRMP1, SACS, AP3B2, Thy-1
42	extracellular region part	4231	1.95609e-05	0.000288757	1.95609e-05	0.000288757	61	PGCP, Torsin A, Tubulin beta 3, ACTBL2, Plexin B2, Calpain 7, KRT74, LAMA4, PTPR-delta, BCAN, Tubulin alpha 1A, CAP1, APOE, CRTL1, KRT25C, ATP6V0D1, Beta-defensin 3, Rab-3D, Sequestosome 1(p62), Villin 1, UBB, Neuregulin 2, Keratin 15, NAV1.9, AP complex 2 medium (mu) chain, ATP6V0C, WDR1, ATP6V1A (70kD), EMILIN-2, C17orf80, LAMA3 (Epiligrin), PGAM1, Keratin 6L, ST2(L), G-protein alpha-i1, Kerati…
43	vacuole	939	2.08123e-05	0.000300085	2.08123e-05	0.000300085	22	PGCP, BCAN, KIAA1609, Ankyrin-G, CAP1, ABCA2, APOE, Raptor, ATP6V0D1, Rab-3D, SYNGR1, Sequestosome 1(p62), AP complex 2 medium (mu) chain, ATP6V0C, ATP6V1A (70kD), AEP1, G-protein alpha-i1, Ctsr, ATP6M, LRP2 (Megalin), Cubilin, CLCN5
44	endocytic vesicle	436	2.61449e-05	0.000368406	2.61449e-05	0.000368406	14	APOE, CaMK II beta, ATP6V0D1, UBB, AP complex 2 medium (mu) chain, ATP6V0C, TMEM2L, ECM29, LRP2 (Megalin), Cubilin, WASP, Filamin B (TABP), eNOS, Caveolin-1
45	extracellular space	3956	4.08043e-05	0.000562193	4.08043e-05	0.000562193	57	PGCP, Torsin A, Tubulin beta 3, ACTBL2, Plexin B2, Calpain 7, KRT74, LAMA4, PTPR-delta, BCAN, Tubulin alpha 1A, CAP1, APOE, KRT25C, ATP6V0D1, Beta-defensin 3, Rab-3D, Sequestosome 1(p62), Villin 1, UBB, Neuregulin 2, Keratin 15, NAV1.9, AP complex 2 medium (mu) chain, ATP6V0C, WDR1, ATP6V1A (70kD), EMILIN-2, C17orf80, LAMA3 (Epiligrin), PGAM1, Keratin 6L, ST2(L), G-protein alpha-i1, Keratin 8, IR…
46	vacuolar part	646	4.55918e-05	0.000610696	4.55918e-05	0.000610696	17	BCAN, KIAA1609, CAP1, ABCA2, Raptor, ATP6V0D1, Rab-3D, SYNGR1, AP complex 2 medium (mu) chain, ATP6V0C, ATP6V1A (70kD), AEP1, G-protein alpha-i1, ATP6M, LRP2 (Megalin), Cubilin, CLCN5
47	ciliary part	583	4.67055e-05	0.000610696	4.67055e-05	0.000610696	16	2410089E03Rik, CCDC41, DNAH17, Sequestosome 1(p62), NA14, WDR78, C2CD3, SHANK2, Tubulin beta 4, Meckelin, WDR56, CDC14a, OPN1LW, Ttc30a2, NPHP3, SDCCAG8
48	vesicle membrane	992	4.72797e-05	0.000610696	4.72797e-05	0.000610696	22	Torsin A, APOE, Synapsin II, CaMK II beta, NBEAL2, ATP6V0D1, Rab-3D, SYNGR1, UBB, AP complex 2 medium (mu) chain, ATP6V0C, AEP1, TMEM2L, ATP6M, LRP2 (Megalin), Meckelin, Cubilin, AP3B2, WASP, eNOS, Caveolin-1, MMP-25
49	protein-containing complex	6447	4.95015e-05	0.000626345	4.95015e-05	0.000626345	82	Plexin B2, RGS7, UCHL5, PURB, HBB2 (mouse), Tubulin alpha 1A, CARP, ITGB6, RPL8, CATSPERB, ABCA2, APOE, Synapsin II, RPL7, Raptor, ATP6V0D1, KIF28P, CCDC41, MCM10, DNAH17, TRRAP, Sequestosome 1(p62), LGN, EPAS1, NAV1.9, TRPV3, WIP1, AP complex 2 medium (mu) chain, ATP6V0C, WDR1, ATP6V1A (70kD), EMILIN-2, LSM14B, LAMA3 (Epiligrin), STAU2, MEL1, STAC3, BCKD-E2, ODP2, G-protein alpha-i1, WDR78, Kera…
50	synapse part	1222	5.29907e-05	0.000657085	5.29907e-05	0.000657085	25	Torsin A, RGS7, LAMA4, PTPR-delta, ARFGAP1, RPL8, Ankyrin-G, APOE, Synapsin II, RPL7, CaMK II beta, PNMT, ATP6V0D1, Rab-3D, SYNGR1, NAV1.9, AP complex 2 medium (mu) chain, ANKS1B, hPEM-2 (collybistin), SHANK2, Scrapper, Beta adducin, PIPKI gamma, LAMG1, 14-3-3 eta
