# Supplementary material for: Systems biology reveals reprogramming of the S-nitroso-proteome in the cortical and striatal regions of mice during aging process
Source: Sci Rep. 2020 Aug 17;10:13913. doi: 10.1038/s41598-020-70383-6 (PMC7431412; doi:10.1038/s41598-020-70383-6)
Supplement: Supplementary file 10 — Supplementary Table S3. [file 41598_2020_70383_MOESM10_ESM.xlsx]

## Sheet: Biological Processes
#term ID	term description	observed gene count	background gene count	FDR	matching proteins in your network (labels)
GO:0009987	cellular process	193	12459	8e-13	Aak1,Abcc9,Acox1,Adad1,Ahctf1,Akap5,Alb,Aldoc,Amica1,Anapc4,Ap2a1,Apex2,Arhgef2,Arpp21,Atox1,Atp1a1,Atp1a3,Atp2b2,Atp5c1,Atp5d,Atp5f1,Atp5h,Atp5j,Atp5o,Atxn1,Bcr,Bsn,Calr,Capzb,Car2,Car8,Ccdc155,Ccdc59,Cd2ap,Cdc25a,Cdh5,Cdk16,Cdk18,Chd8,Chrm4,Clta,Cntn1,Cox5b,Cplx1,Cs,Cyct,Dak,Dazl,Dbi,Dcdc2a,Dgka,Dglucy,Dhx9,Dld,Dmrt3,Dmxl2,Dnajb9,Dnajc1,Dnm1l,Dock11,Dus2,Dynll1,Eef1a1,Eif5a,Eno2,Ensa,Epb4.1l3,E…
GO:0046034	ATP metabolic process	20	162	1.13e-11	Aldoc,Atp5c1,Atp5d,Atp5f1,Atp5h,Atp5j,Atp5o,Cox5b,Cyct,Dak,Dld,Eno2,Gpi1,Hk1,Ndufv3,Pfkl,Pgam2,Sdha,mt-Co2,mt-Cytb
GO:0006754	ATP biosynthetic process	14	70	1.16e-10	Aldoc,Atp5c1,Atp5d,Atp5f1,Atp5h,Atp5j,Atp5o,Cox5b,Dak,Eno2,Gpi1,Hk1,Pfkl,Pgam2
GO:0009167	purine ribonucleoside monophosphate metabolic process	20	196	1.16e-10	Aldoc,Atp5c1,Atp5d,Atp5f1,Atp5h,Atp5j,Atp5o,Cox5b,Cyct,Dak,Dld,Eno2,Gpi1,Hk1,Ndufv3,Pfkl,Pgam2,Sdha,mt-Co2,mt-Cytb
GO:0051234	establishment of localization	81	3317	1.16e-10	Aak1,Abcc5,Abcc9,Ahctf1,Akap5,Amph,Ap2a1,Arhgef2,Atox1,Atp1a1,Atp1a3,Atp2b2,Atp2c2,Atp5c1,Atp5d,Atp5f1,Atp5h,Atp5j,Atp5o,Atxn1,Bcr,Bsn,Calr,Car2,Ccdc155,Cdk16,Clta,Cltb,Cog8,Cox5b,Cplx1,Dhx9,Dnm1l,Dynll1,Eif5a,Epg5,Exoc1,Exph5,Fabp3,Hk1,Hsp90aa1,Kif20a,Lasp1,Lrp1,Map1a,Map6,Mogat2,Naca,Napb,Ndufa4,Pea15a,Ppfia3,Ppp3ca,Prrt2,Rab1,Rab13,Rab3a,Ranbp2,Ryr2,Slc12a5,Slc1a3,Slc20a2,Slc25a22,Slc25a3,Slc2…
GO:0006091	generation of precursor metabolites and energy	23	295	1.52e-10	Acox1,Aldoc,Atp5o,Cox5b,Cs,Cyct,Dak,Dld,Eno2,Gpi1,Hk1,Ndufa4,Ndufv3,Pdha1,Pfkl,Pgam2,Sdha,Sh3bgrl3,Slc1a3,Sucla2,Uqcrfs1,mt-Co2,mt-Cytb
GO:0006810	transport	78	3187	1.94e-10	Aak1,Abcc5,Abcc9,Ahctf1,Akap5,Amph,Ap2a1,Atox1,Atp1a1,Atp1a3,Atp2b2,Atp2c2,Atp5c1,Atp5d,Atp5f1,Atp5h,Atp5j,Atp5o,Atxn1,Bcr,Bsn,Calr,Car2,Cdk16,Clta,Cltb,Cog8,Cox5b,Cplx1,Dhx9,Dnm1l,Dynll1,Eif5a,Epg5,Exoc1,Exph5,Fabp3,Hsp90aa1,Kif20a,Lasp1,Lrp1,Map1a,Map6,Mogat2,Naca,Napb,Ndufa4,Pea15a,Ppfia3,Ppp3ca,Prrt2,Rab1,Rab13,Rab3a,Ranbp2,Ryr2,Slc12a5,Slc1a3,Slc20a2,Slc25a22,Slc25a3,Slc25a5,Slc6a11,Snap25,S…
GO:0009150	purine ribonucleotide metabolic process	24	356	5.23e-10	Aldoc,Atp2b2,Atp5c1,Atp5d,Atp5f1,Atp5h,Atp5j,Atp5o,Cox5b,Cs,Cyct,Dak,Dld,Eno2,Gpi1,Hk1,Ndufv3,Pdha1,Pfkl,Pgam2,Sdha,Sucla2,mt-Co2,mt-Cytb
GO:0009168	purine ribonucleoside monophosphate biosynthetic process	14	91	9.88e-10	Aldoc,Atp5c1,Atp5d,Atp5f1,Atp5h,Atp5j,Atp5o,Cox5b,Dak,Eno2,Gpi1,Hk1,Pfkl,Pgam2
GO:0051179	localization	92	4315	9.88e-10	Aak1,Abcc5,Abcc9,Ahctf1,Akap5,Alb,Amica1,Amph,Ap2a1,Arhgef2,Atox1,Atp1a1,Atp1a3,Atp2b2,Atp2c2,Atp5c1,Atp5d,Atp5f1,Atp5h,Atp5j,Atp5o,Atxn1,Bcr,Bsn,Calr,Car2,Ccdc155,Cd2ap,Cdk16,Clta,Cltb,Cog8,Cox5b,Cplx1,Dcdc2a,Dhx9,Dnm1l,Dynll1,Eif5a,Epb4.1l3,Epg5,Exoc1,Exph5,Fabp3,Hk1,Hsp90aa1,Id4,Kif20a,Lasp1,Lrp1,Map1a,Map6,Mogat2,Naca,Napb,Ndufa4,Nedd8,Pea15a,Ppfia3,Ppp3ca,Prex1,Prrt2,Rab1,Rab13,Rab3a,Ranbp2,…
GO:0009152	purine ribonucleotide biosynthetic process	16	154	4.91e-09	Aldoc,Atp5c1,Atp5d,Atp5f1,Atp5h,Atp5j,Atp5o,Cox5b,Dak,Dld,Eno2,Gpi1,Hk1,Pdha1,Pfkl,Pgam2
GO:0017144	drug metabolic process	26	494	6.93e-09	Aldoc,Atp5c1,Atp5d,Atp5f1,Atp5h,Atp5j,Atp5o,Cox5b,Cs,Cyct,Dak,Dld,Eno2,Gpi1,Hk1,Hsp90aa1,Ndufv3,Pdha1,Pfkl,Pgam2,Prdx2,Prdx6,Sdha,Sucla2,mt-Co2,mt-Cytb
GO:0006796	phosphate-containing compound metabolic process	50	1758	2.38e-08	Aak1,Aldoc,Atp1a1,Atp2b2,Atp5c1,Atp5d,Atp5f1,Atp5h,Atp5j,Atp5o,Bcr,Cdc25a,Cdk16,Cdk18,Cox5b,Cs,Cyct,Dak,Dbi,Dgka,Dld,Eno2,Gpi1,Hk1,Hsp90aa1,Il12rb2,Map2k6,Mocs3,Nadk,Ndufv3,Nuak1,Obscn,Pdha1,Pfkfb1,Pfkl,Pgam2,Plk5,Ppa2,Ppp2r1a,Ppp3ca,Prdx6,Ptpra,Sdha,Sptbn1,Sucla2,Synj1,Tssk5,Ttn,mt-Co2,mt-Cytb
GO:0009117	nucleotide metabolic process	25	488	2.38e-08	Aldoc,Atp2b2,Atp5c1,Atp5d,Atp5f1,Atp5h,Atp5j,Atp5o,Cox5b,Cs,Cyct,Dak,Dld,Eno2,Gpi1,Hk1,Nadk,Ndufv3,Pdha1,Pfkl,Pgam2,Sdha,Sucla2,mt-Co2,mt-Cytb
GO:0007010	cytoskeleton organization	34	916	4.32e-08	Arhgef2,Bcr,Calr,Capzb,Ccdc155,Cd2ap,Epb4.1l3,Ermn,Gadd45a,Kif20a,Krt14,Krt4,Krt6a,Krt71,Map1a,Map6,Marcks,Ppp2r1a,Rab13,Rac3,Ranbp2,Sept7,Spast,Sptan1,Sptbn1,Stmn1,Tmsb10,Tpm3,Tppp,Ttn,Tuba1b,Tubb2a,Tubb4b,Usp33
GO:0019637	organophosphate metabolic process	31	775	4.76e-08	Aldoc,Atp2b2,Atp5c1,Atp5d,Atp5f1,Atp5h,Atp5j,Atp5o,Cox5b,Cs,Cyct,Dak,Dbi,Dgka,Dld,Eno2,Gpi1,Hk1,Mocs3,Nadk,Ndufv3,Pdha1,Pfkfb1,Pfkl,Pgam2,Prdx6,Sdha,Sucla2,Synj1,mt-Co2,mt-Cytb
GO:0009165	nucleotide biosynthetic process	17	238	1.73e-07	Aldoc,Atp5c1,Atp5d,Atp5f1,Atp5h,Atp5j,Atp5o,Cox5b,Dak,Dld,Eno2,Gpi1,Hk1,Nadk,Pdha1,Pfkl,Pgam2
GO:0051649	establishment of localization in cell	39	1260	2.77e-07	Akap5,Amph,Ap2a1,Arhgef2,Atox1,Atp5o,Atxn1,Bcr,Bsn,Calr,Ccdc155,Clta,Cltb,Cox5b,Cplx1,Dnm1l,Dynll1,Eif5a,Epg5,Exph5,Hsp90aa1,Map1a,Map6,Napb,Ppfia3,Ppp3ca,Prrt2,Rab1,Rab13,Rab3a,Ranbp2,Ryr2,Snap25,Spast,Synj1,Syt1,Trappc12,Trpa1,Vps33a
GO:0051641	cellular localization	48	1792	3.17e-07	Akap5,Alb,Amph,Ap2a1,Arhgef2,Atox1,Atp2c2,Atp5o,Atxn1,Bcr,Bsn,Calr,Ccdc155,Clta,Cltb,Cox5b,Cplx1,Dhx9,Dnm1l,Dynll1,Eif5a,Epb4.1l3,Epg5,Exoc1,Exph5,Hk1,Hsp90aa1,Id4,Map1a,Map6,Napb,Ppfia3,Ppp3ca,Prrt2,Rab1,Rab13,Rab3a,Ranbp2,Ryr2,Snap25,Spast,Spata7,Sptbn1,Synj1,Syt1,Trappc12,Trpa1,Vps33a
GO:0016043	cellular component organization	87	4560	7.18e-07	Acox1,Ahctf1,Akap5,Aldoc,Arhgef2,Atp1a3,Atp2b2,Bcr,Bsn,Calr,Capzb,Ccdc155,Cd2ap,Cdh5,Cdk16,Chd8,Clta,Cntn1,Dazl,Dcdc2a,Dhx9,Dmxl2,Dnm1l,Dynll1,Eef1a1,Epb4.1l3,Epg5,Ermn,Fam118b,Gadd45a,Gnao1,Hsp90aa1,Kif20a,Krt14,Krt4,Krt6a,Krt71,Map1a,Map6,Marcks,Mcm6,Mtpn,Napb,Ncam1,Nucks1,Pfkl,Piwil1,Pomt1,Ppp2r1a,Prdx6,Prex1,Prrt2,Psmb10,Ptma,Rab1,Rab13,Rab3a,Rac3,Rag1,Ranbp2,Sart3,Sept7,Slc12a5,Slc1a3,Slc25a…
GO:0098662	inorganic cation transmembrane transport	24	547	7.66e-07	Abcc9,Atox1,Atp1a1,Atp1a3,Atp2b2,Atp2c2,Atp5c1,Atp5d,Atp5f1,Atp5h,Atp5j,Atp5o,Cox5b,Ndufa4,Ryr2,Slc12a5,Slc1a3,Slc20a2,Slc25a22,Slc6a11,Snap25,Trpa1,mt-Co2,mt-Cytb
GO:0006996	organelle organization	62	2805	1.41e-06	Acox1,Ahctf1,Arhgef2,Atp2b2,Bcr,Calr,Capzb,Ccdc155,Cd2ap,Chd8,Dazl,Dcdc2a,Dhx9,Dnm1l,Dynll1,Epb4.1l3,Ermn,Fam118b,Gadd45a,Hsp90aa1,Kif20a,Krt14,Krt4,Krt6a,Krt71,Map1a,Map6,Marcks,Mcm6,Nucks1,Piwil1,Ppp2r1a,Prrt2,Ptma,Rab1,Rab13,Rab3a,Rac3,Rag1,Ranbp2,Sart3,Sept7,Slc25a5,Smc6,Snap25,Spast,Sptan1,Sptbn1,Stmn1,Suv420h1,Syt1,Tmsb10,Top2b,Tpm3,Tppp,Trappc12,Ttn,Tuba1b,Tubb2a,Tubb4b,Usp33,Vps33a
GO:0015986	ATP synthesis coupled proton transport	7	23	1.54e-06	Atp5c1,Atp5d,Atp5f1,Atp5h,Atp5j,Atp5o,Cox5b
GO:0071840	cellular component organization or biogenesis	88	4730	1.7e-06	Acox1,Ahctf1,Akap5,Aldoc,Arhgef2,Atp1a3,Atp2b2,Bcr,Bsn,Calr,Capzb,Ccdc155,Cd2ap,Cdh5,Cdk16,Chd8,Clta,Cntn1,Dazl,Dcdc2a,Dhx9,Dmxl2,Dnm1l,Dynll1,Eef1a1,Epb4.1l3,Epg5,Ermn,Fam118b,Gadd45a,Gnao1,Hsp90aa1,Kif20a,Krt14,Krt4,Krt6a,Krt71,Map1a,Map6,Marcks,Mcm6,Mtpn,Napb,Ncam1,Nucks1,Pfkl,Piwil1,Pomt1,Ppp2r1a,Prdx6,Prex1,Prrt2,Psmb10,Ptma,Rab1,Rab13,Rab3a,Rac3,Rag1,Ranbp2,Rpl26,Sart3,Sept7,Slc12a5,Slc1a3,…
GO:0098660	inorganic ion transmembrane transport	25	625	1.93e-06	Abcc9,Atox1,Atp1a1,Atp1a3,Atp2b2,Atp2c2,Atp5c1,Atp5d,Atp5f1,Atp5h,Atp5j,Atp5o,Cox5b,Ndufa4,Ryr2,Slc12a5,Slc1a3,Slc20a2,Slc25a22,Slc25a3,Slc6a11,Snap25,Trpa1,mt-Co2,mt-Cytb
GO:0046907	intracellular transport	33	1032	1.99e-06	Akap5,Ap2a1,Atox1,Atp5o,Atxn1,Bcr,Bsn,Calr,Clta,Cltb,Cox5b,Cplx1,Dnm1l,Dynll1,Eif5a,Epg5,Exph5,Hsp90aa1,Map1a,Map6,Napb,Ppp3ca,Prrt2,Rab1,Rab13,Rab3a,Ranbp2,Snap25,Spast,Synj1,Syt1,Trappc12,Vps33a
GO:0007399	nervous system development	52	2181	2.32e-06	Akap5,Ap2a1,Arhgef2,Atp1a3,Atp2b2,Atxn1,Bcr,Bsn,Calr,Capzb,Cdk16,Chd8,Cntn1,Dbi,Dcdc2a,Dmrt3,Dnm1l,Eef1a1,Epb4.1l3,Gnao1,Hsp90aa1,Id4,Lrp1,Luzp1,Map6,Mtpn,Ncam1,Nrsn1,Pcp4,Plk5,Ppp3ca,Prex1,Ptpra,Rab13,Rab3a,Rac3,Rpgrip1,Rtn4ip1,Sdha,Sept7,Slc12a5,Slc1a3,Slc6a11,Snap25,Spast,Stmn1,Synj1,Syt1,Tnn,Top2b,Ttn,Usp33
GO:0015672	monovalent inorganic cation transport	19	380	3.47e-06	Abcc9,Atp1a1,Atp1a3,Atp5c1,Atp5d,Atp5f1,Atp5h,Atp5j,Atp5o,Cox5b,Ndufa4,Slc12a5,Slc1a3,Slc20a2,Slc25a22,Slc6a11,Snap25,mt-Co2,mt-Cytb
GO:0006090	pyruvate metabolic process	9	62	3.6e-06	Aldoc,Dak,Dld,Eno2,Gpi1,Hk1,Pdha1,Pfkl,Pgam2
GO:0099132	ATP hydrolysis coupled cation transmembrane transport	9	62	3.6e-06	Atp1a1,Atp1a3,Atp2b2,Atp2c2,Atp5c1,Atp5d,Atp5f1,Atp5h,Atp5o
GO:0051049	regulation of transport	45	1782	4.45e-06	Aak1,Akap5,Ap2a1,Atp1a1,Atp2b2,Atp2c2,Bcr,Calr,Car2,Cd2ap,Cdk16,Cntn1,Dbi,Dhx9,Dnajc1,Dnm1l,Dynll1,Ensa,Exoc1,Exph5,Gnao1,Gpi1,Hk1,Hsp90aa1,Il1r2,Lrp1,Map2k6,Napb,Ncam1,Pcp4,Pea15a,Pfkl,Ppp3ca,Prrt2,Rab3a,Ryr2,Sept5,Slc25a5,Snap25,Sptbn1,Sv2a,Synj1,Syt1,Trpa1,Ttn
GO:0048699	generation of neurons	41	1538	4.51e-06	Akap5,Ap2a1,Arhgef2,Atp2b2,Atxn1,Calr,Capzb,Cdk16,Cntn1,Dcdc2a,Dmrt3,Dnm1l,Eef1a1,Epb4.1l3,Gnao1,Hsp90aa1,Id4,Lrp1,Map6,Mtpn,Ncam1,Pcp4,Plk5,Ppp3ca,Prex1,Ptpra,Rab13,Rab3a,Rac3,Rpgrip1,Rtn4ip1,Sept7,Slc12a5,Slc1a3,Snap25,Stmn1,Synj1,Syt1,Tnn,Top2b,Usp33
GO:0032501	multicellular organismal process	101	5888	4.63e-06	Acox1,Adad1,Ahctf1,Akap5,Amph,Ap2a1,Arhgef2,Atp1a1,Atp1a3,Atp2b2,Atp2c2,Atxn1,Bcr,Bsn,Calr,Capzb,Car2,Ccdc155,Cdh5,Cdk16,Chd8,Cntn1,Dazl,Dbi,Dcdc2a,Dld,Dmrt3,Dnajb9,Dnm1l,Dock11,Eef1a1,Epb4.1l3,Ermn,Exph5,Gnao1,Gpi1,Herc2,Hoxc13,Hsp90aa1,Id4,Il12rb2,Krt14,Krt4,Krt6a,Krt71,Lrp1,Luzp1,Map1a,Map2k6,Map6,Mogat2,Mtpn,Naca,Ncam1,Nrsn1,Obscn,Pcp4,Pfkfb1,Pgam2,Piwil1,Plk5,Ppp2r1a,Ppp3ca,Prdx2,Prex1,Prrt2…
GO:0034220	ion transmembrane transport	29	865	4.92e-06	Abcc5,Abcc9,Atox1,Atp1a1,Atp1a3,Atp2b2,Atp2c2,Atp5c1,Atp5d,Atp5f1,Atp5h,Atp5j,Atp5o,Cox5b,Lasp1,Ndufa4,Ryr2,Slc12a5,Slc1a3,Slc20a2,Slc25a22,Slc25a3,Slc25a5,Slc6a11,Snap25,Trpa1,Vdac2,mt-Co2,mt-Cytb
GO:0090407	organophosphate biosynthetic process	19	394	5.28e-06	Aldoc,Atp5c1,Atp5d,Atp5f1,Atp5h,Atp5j,Atp5o,Cox5b,Dak,Dgka,Dld,Eno2,Gpi1,Hk1,Mocs3,Nadk,Pdha1,Pfkl,Pgam2
GO:0016310	phosphorylation	32	1034	5.72e-06	Aak1,Aldoc,Atp5o,Bcr,Cdk16,Cdk18,Cox5b,Cyct,Dak,Dgka,Dld,Eno2,Gpi1,Hk1,Hsp90aa1,Il12rb2,Map2k6,Nadk,Ndufv3,Nuak1,Obscn,Pfkfb1,Pfkl,Pgam2,Plk5,Ptpra,Sdha,Sptbn1,Tssk5,Ttn,mt-Co2,mt-Cytb
GO:0065007	biological regulation	149	10168	6.6e-06	Aak1,Abcc9,Acox1,Ahctf1,Akap5,Alb,Amica1,Anapc4,Ap2a1,Arhgef2,Atox1,Atp1a1,Atp1a3,Atp2b2,Atp2c2,Atxn1,Bcr,Bsn,Calr,Capzb,Car2,Car8,Ccdc59,Cd2ap,Cdc25a,Cdh5,Cdk16,Chd8,Chrm4,Cntn1,Cplx1,Cyct,Dak,Dazl,Dbi,Dcdc2a,Dennd6b,Dgka,Dhx9,Dld,Dmrt3,Dmxl2,Dnajb9,Dnajc1,Dnm1l,Dock11,Dus2,Dynll1,Eef1a1,Eif5a,Ensa,Epb4.1l3,Ermn,Exoc1,Exph5,Fabp3,Fus,Gadd45a,Gnao1,Gng2,Gpi1,Hk1,Hmha1,Hoxc13,Hsp90aa1,Id4,Il12rb2,…
GO:0022900	electron transport chain	11	120	7.88e-06	Cox5b,Cyct,Dld,Ndufa4,Ndufv3,Sdha,Sh3bgrl3,Slc1a3,Uqcrfs1,mt-Co2,mt-Cytb
GO:0048856	anatomical structure development	88	4912	7.88e-06	Adad1,Ahctf1,Akap5,Aldoc,Ap2a1,Arhgef2,Atp1a3,Atp2b2,Atp2c2,Atxn1,Bcr,Bsn,Calr,Capzb,Car2,Ccdc155,Cdh5,Cdk16,Chd8,Cntn1,Dazl,Dbi,Dcdc2a,Dld,Dmrt3,Dnajb9,Dnm1l,Dock11,Eef1a1,Epb4.1l3,Ermn,Exph5,Gnao1,Gpi1,Hoxc13,Hsp90aa1,Id4,Krt14,Krt4,Krt6a,Krt71,Lrp1,Luzp1,Map6,Mtpn,Naca,Ncam1,Nrsn1,Obscn,Pcp4,Pfkfb1,Piwil1,Plk5,Ppp3ca,Prdx2,Prex1,Psmb10,Ptpra,Rab1,Rab13,Rab3a,Rac3,Rag1,Rpgrip1,Rtn4ip1,Ryr2,Sart…
GO:0022008	neurogenesis	42	1650	9.1e-06	Akap5,Ap2a1,Arhgef2,Atp2b2,Atxn1,Calr,Capzb,Cdk16,Cntn1,Dbi,Dcdc2a,Dmrt3,Dnm1l,Eef1a1,Epb4.1l3,Gnao1,Hsp90aa1,Id4,Lrp1,Map6,Mtpn,Ncam1,Pcp4,Plk5,Ppp3ca,Prex1,Ptpra,Rab13,Rab3a,Rac3,Rpgrip1,Rtn4ip1,Sept7,Slc12a5,Slc1a3,Snap25,Stmn1,Synj1,Syt1,Tnn,Top2b,Usp33
GO:0065008	regulation of biological quality	68	3420	9.59e-06	Aak1,Acox1,Akap5,Alb,Atox1,Atp1a1,Atp1a3,Atp2b2,Atxn1,Bcr,Calr,Capzb,Car2,Cdk16,Cplx1,Dazl,Dbi,Dhx9,Dld,Dmxl2,Dnm1l,Dock11,Dynll1,Eif5a,Ensa,Epb4.1l3,Ermn,Fabp3,Gpi1,Hk1,Hsp90aa1,Map1a,Mtpn,Napb,Nucks1,Pfkl,Ppa2,Ppfia3,Ppp3ca,Prdx2,Prdx6,Prex1,Prrt2,Rab1,Rab3a,Rac3,Rag1,Ryr2,Sart3,Sept7,Sh3bgrl3,Slc12a5,Slc1a3,Slc25a5,Smc6,Snap25,Spata7,Sptan1,Sptbn1,Stmn1,Sv2a,Synj1,Syt1,Tmprss13,Trpa1,Usp33,Vps…
GO:0050794	regulation of cellular process	136	9045	1.12e-05	Aak1,Abcc9,Ahctf1,Akap5,Alb,Amica1,Anapc4,Ap2a1,Arhgef2,Atp1a1,Atp1a3,Atp2b2,Atxn1,Bcr,Bsn,Calr,Capzb,Car2,Car8,Ccdc59,Cd2ap,Cdc25a,Cdh5,Cdk16,Chd8,Chrm4,Cntn1,Cyct,Dak,Dazl,Dbi,Dcdc2a,Dgka,Dhx9,Dld,Dmrt3,Dnajb9,Dnajc1,Dnm1l,Dock11,Dus2,Dynll1,Eef1a1,Eif5a,Ensa,Epb4.1l3,Ermn,Exoc1,Exph5,Fabp3,Fus,Gadd45a,Gnao1,Gng2,Gpi1,Hk1,Hmha1,Hoxc13,Hsp90aa1,Id4,Il12rb2,Il1r2,Jrk,Kif20a,Krt4,Krt6a,Lrp1,Map1a,…
GO:0019359	nicotinamide nucleotide biosynthetic process	8	54	1.36e-05	Aldoc,Dak,Eno2,Gpi1,Hk1,Nadk,Pfkl,Pgam2
GO:0046496	nicotinamide nucleotide metabolic process	10	101	1.36e-05	Aldoc,Dak,Dld,Eno2,Gpi1,Hk1,Nadk,Pdha1,Pfkl,Pgam2
GO:0009108	coenzyme biosynthetic process	11	130	1.45e-05	Aldoc,Dak,Dld,Eno2,Gpi1,Hk1,Mocs3,Nadk,Pdha1,Pfkl,Pgam2
GO:0006096	glycolytic process	7	37	1.64e-05	Aldoc,Dak,Eno2,Gpi1,Hk1,Pfkl,Pgam2
GO:0006757	ATP generation from ADP	7	37	1.64e-05	Aldoc,Dak,Eno2,Gpi1,Hk1,Pfkl,Pgam2
GO:0051050	positive regulation of transport	30	987	1.74e-05	Akap5,Ap2a1,Atp2b2,Atp2c2,Bcr,Calr,Car2,Cntn1,Dbi,Dhx9,Dnm1l,Dynll1,Exoc1,Exph5,Gpi1,Hk1,Hsp90aa1,Lrp1,Map2k6,Pcp4,Ppp3ca,Rab3a,Ryr2,Sept5,Snap25,Sptbn1,Synj1,Syt1,Trpa1,Ttn
GO:0032502	developmental process	90	5213	2.29e-05	Adad1,Ahctf1,Akap5,Aldoc,Ap2a1,Arhgef2,Atp1a3,Atp2b2,Atp2c2,Atxn1,Bcr,Bsn,Calr,Capzb,Car2,Ccdc155,Cdh5,Cdk16,Chd8,Cntn1,Dazl,Dbi,Dcdc2a,Dld,Dmrt3,Dnajb9,Dnm1l,Dock11,Eef1a1,Eif5a,Epb4.1l3,Ermn,Exph5,Gnao1,Gpi1,Hoxc13,Hsp90aa1,Id4,Krt14,Krt4,Krt6a,Krt71,Lrp1,Luzp1,Map6,Mtpn,Naca,Ncam1,Nrsn1,Obscn,Pcp4,Pfkfb1,Piwil1,Plk5,Ppp3ca,Prdx2,Prex1,Psmb10,Ptpra,Rab1,Rab13,Rab3a,Rac3,Rag1,Rpgrip1,Rtn4ip1,Ryr…
GO:0051046	regulation of secretion	26	789	2.45e-05	Bcr,Cdk16,Dhx9,Dnajc1,Dnm1l,Dynll1,Ensa,Exoc1,Exph5,Gpi1,Hk1,Il1r2,Map2k6,Napb,Ncam1,Pcp4,Pfkl,Ppp3ca,Rab3a,Sept5,Snap25,Sptbn1,Sv2a,Syt1,Trpa1,Ttn
GO:0045333	cellular respiration	11	140	2.61e-05	Cox5b,Cs,Cyct,Dld,Ndufv3,Pdha1,Sdha,Slc1a3,Sucla2,mt-Co2,mt-Cytb
GO:0007275	multicellular organism development	82	4603	2.72e-05	Adad1,Ahctf1,Akap5,Ap2a1,Arhgef2,Atp1a3,Atp2b2,Atp2c2,Atxn1,Bcr,Bsn,Calr,Capzb,Car2,Cdh5,Cdk16,Chd8,Cntn1,Dazl,Dbi,Dcdc2a,Dld,Dmrt3,Dnajb9,Dnm1l,Dock11,Eef1a1,Epb4.1l3,Exph5,Gnao1,Gpi1,Hoxc13,Hsp90aa1,Id4,Krt4,Krt6a,Krt71,Lrp1,Luzp1,Map6,Mtpn,Naca,Ncam1,Nrsn1,Obscn,Pcp4,Pfkfb1,Piwil1,Plk5,Ppp3ca,Prdx2,Prex1,Ptpra,Rab13,Rab3a,Rac3,Rag1,Rpgrip1,Rtn4ip1,Ryr2,Sart3,Sdha,Sept7,Slc12a5,Slc1a3,Slc6a11,S…
GO:0042866	pyruvate biosynthetic process	7	41	2.73e-05	Aldoc,Dak,Eno2,Gpi1,Hk1,Pfkl,Pgam2
GO:0055085	transmembrane transport	31	1073	2.85e-05	Abcc5,Abcc9,Atox1,Atp1a1,Atp1a3,Atp2b2,Atp2c2,Atp5c1,Atp5d,Atp5f1,Atp5h,Atp5j,Atp5o,Bcr,Cox5b,Lasp1,Ndufa4,Ryr2,Slc12a5,Slc1a3,Slc20a2,Slc25a22,Slc25a3,Slc25a5,Slc6a11,Snap25,Sv2a,Trpa1,Vdac2,mt-Co2,mt-Cytb
GO:1902600	proton transmembrane transport	10	113	2.96e-05	Atp5c1,Atp5d,Atp5f1,Atp5h,Atp5j,Atp5o,Cox5b,Ndufa4,mt-Co2,mt-Cytb
GO:0006119	oxidative phosphorylation	8	63	3.19e-05	Atp5o,Cox5b,Cyct,Dld,Ndufv3,Sdha,mt-Co2,mt-Cytb
GO:0050789	regulation of biological process	140	9594	3.26e-05	Aak1,Abcc9,Ahctf1,Akap5,Alb,Amica1,Anapc4,Ap2a1,Arhgef2,Atp1a1,Atp1a3,Atp2b2,Atp2c2,Atxn1,Bcr,Bsn,Calr,Capzb,Car2,Car8,Ccdc59,Cd2ap,Cdc25a,Cdh5,Cdk16,Chd8,Chrm4,Cntn1,Cyct,Dak,Dazl,Dbi,Dcdc2a,Dgka,Dhx9,Dld,Dmrt3,Dnajb9,Dnajc1,Dnm1l,Dock11,Dus2,Dynll1,Eef1a1,Eif5a,Ensa,Epb4.1l3,Ermn,Exoc1,Exph5,Fabp3,Fus,Gadd45a,Gnao1,Gng2,Gpi1,Hk1,Hmha1,Hoxc13,Hsp90aa1,Id4,Il12rb2,Il1r2,Jrk,Kif20a,Krt4,Krt6a,Lrp1…
GO:0098657	import into cell	20	516	4.49e-05	Aak1,Abcc9,Amph,Ap2a1,Atp1a1,Atp1a3,Clta,Cltb,Dnm1l,Fabp3,Lrp1,Napb,Rab1,Slc1a3,Snap25,Synj1,Syt1,Tinagl1,Tmprss13,Usp33
GO:1901135	carbohydrate derivative metabolic process	27	882	5.1e-05	Aldoc,Atp2b2,Atp5c1,Atp5d,Atp5f1,Atp5h,Atp5j,Atp5o,Cox5b,Cs,Cyct,Dak,Dld,Eno2,Gm9994,Gpi1,Hk1,Ndufv3,Pdha1,Pfkfb1,Pfkl,Pgam2,Pomt1,Sdha,Sucla2,mt-Co2,mt-Cytb
GO:1903530	regulation of secretion by cell	24	733	6.63e-05	Bcr,Cdk16,Dhx9,Dnajc1,Dnm1l,Dynll1,Ensa,Exoc1,Exph5,Gpi1,Hk1,Il1r2,Napb,Ncam1,Pcp4,Pfkl,Ppp3ca,Rab3a,Sept5,Snap25,Sptbn1,Syt1,Trpa1,Ttn
GO:0006812	cation transport	25	795	7.95e-05	Abcc9,Atox1,Atp1a1,Atp1a3,Atp2b2,Atp2c2,Atp5c1,Atp5d,Atp5f1,Atp5h,Atp5j,Atp5o,Cox5b,Ndufa4,Ppp3ca,Ryr2,Slc12a5,Slc1a3,Slc20a2,Slc25a22,Slc6a11,Snap25,Trpa1,mt-Co2,mt-Cytb
GO:0006811	ion transport	31	1156	0.00011	Abcc5,Abcc9,Atox1,Atp1a1,Atp1a3,Atp2b2,Atp2c2,Atp5c1,Atp5d,Atp5f1,Atp5h,Atp5j,Atp5o,Cox5b,Fabp3,Lasp1,Ndufa4,Ppp3ca,Ryr2,Slc12a5,Slc1a3,Slc20a2,Slc25a22,Slc25a3,Slc25a5,Slc6a11,Snap25,Trpa1,Vdac2,mt-Co2,mt-Cytb
GO:0048731	system development	73	4072	0.00011	Ahctf1,Akap5,Ap2a1,Arhgef2,Atp1a3,Atp2b2,Atp2c2,Atxn1,Bcr,Bsn,Calr,Capzb,Car2,Cdh5,Cdk16,Chd8,Cntn1,Dbi,Dcdc2a,Dmrt3,Dnajb9,Dnm1l,Dock11,Eef1a1,Epb4.1l3,Exph5,Gnao1,Hoxc13,Hsp90aa1,Id4,Krt6a,Krt71,Lrp1,Luzp1,Map6,Mtpn,Naca,Ncam1,Nrsn1,Pcp4,Pfkfb1,Plk5,Ppp3ca,Prdx2,Prex1,Ptpra,Rab13,Rab3a,Rac3,Rag1,Rpgrip1,Rtn4ip1,Ryr2,Sart3,Sdha,Sept7,Slc12a5,Slc1a3,Slc6a11,Snap25,Spast,Stmn1,Suv420h1,Synj1,Syt1,…
GO:0099504	synaptic vesicle cycle	9	103	0.00011	Amph,Cplx1,Dnm1l,Napb,Prrt2,Rab3a,Snap25,Synj1,Syt1
GO:0006836	neurotransmitter transport	11	169	0.00012	Cplx1,Ppfia3,Prrt2,Rab3a,Slc1a3,Slc25a22,Slc6a11,Snap25,Sv2a,Synj1,Syt1
GO:0022904	respiratory electron transport chain	8	78	0.00012	Cox5b,Cyct,Dld,Ndufv3,Sdha,Slc1a3,mt-Co2,mt-Cytb
GO:0050896	response to stimulus	104	6616	0.00013	Abcc9,Akap5,Alb,Amica1,Apex2,Arhgef2,Arpp21,Atox1,Atp1a1,Atp1a3,Atp2b2,Atxn1,Bcr,Bsn,Calr,Car2,Car8,Ccdc155,Cdc25a,Cdh5,Chd8,Chrm4,Cntn1,Dbi,Dcdc2a,Dgka,Dhx9,Dnajb9,Dnm1l,Dock11,Eef1a1,Eif5a,Ensa,Exoc1,Fabp3,Fus,Gadd45a,Gnao1,Gng2,Gpi1,Herc2,Hk1,Hmha1,Hsp90aa1,Hspe1,Il12rb2,Il1r2,Krt14,Krt6a,Lrp1,Map2k6,Mtpn,Naca,Ncam1,Nedd8,Nuak1,Nucks1,Pcp4,Pea15a,Pfkfb1,Pfkl,Pgam2,Plk5,Pomt1,Ppp3ca,Prdx2,Prdx6…
GO:0051128	regulation of cellular component organization	49	2337	0.00013	Aak1,Akap5,Anapc4,Ap2a1,Arhgef2,Bcr,Calr,Capzb,Cd2ap,Cntn1,Dazl,Dcdc2a,Dnm1l,Dock11,Dynll1,Eef1a1,Eif5a,Epb4.1l3,Ermn,Hsp90aa1,Lrp1,Map1a,Map6,Mtpn,Napb,Ncam1,Pcp4,Plk5,Ppp3ca,Prex1,Prrt2,Rab3a,Rac3,Ranbp2,Rtn4ip1,Sart3,Sept7,Sertad2,Slc25a5,Snap25,Sptan1,Sptbn1,Stmn1,Synj1,Syt1,Tppp,Trappc12,Trim30a,Vdac2
GO:0042773	ATP synthesis coupled electron transport	7	56	0.00014	Cox5b,Cyct,Dld,Ndufv3,Sdha,mt-Co2,mt-Cytb
GO:0032879	regulation of localization	52	2579	0.00018	Aak1,Akap5,Ap2a1,Arhgef2,Atp1a1,Atp2b2,Atp2c2,Bcr,Calr,Car2,Cd2ap,Cdk16,Cntn1,Dbi,Dhx9,Dnajc1,Dnm1l,Dynll1,Ensa,Exoc1,Exph5,Gnao1,Gpi1,Hk1,Hsp90aa1,Il1r2,Lrp1,Map1a,Map2k6,Mpp1,Napb,Ncam1,Pcp4,Pea15a,Pfkl,Ppp3ca,Prex1,Prrt2,Rab3a,Ryr2,Sept5,Slc25a5,Snap25,Sptbn1,Stmn1,Sv2a,Synj1,Syt1,Tnn,Trappc12,Trpa1,Ttn
GO:0048518	positive regulation of biological process	88	5340	0.00018	Aak1,Akap5,Alb,Amica1,Ap2a1,Arhgef2,Atp1a1,Atp2b2,Atp2c2,Atxn1,Bcr,Calr,Car2,Cd2ap,Cdc25a,Cdh5,Chd8,Cntn1,Cyct,Dazl,Dbi,Dcdc2a,Dhx9,Dnm1l,Dock11,Dynll1,Eef1a1,Eif5a,Exoc1,Exph5,Fabp3,Fus,Gadd45a,Gpi1,Hk1,Hoxc13,Hsp90aa1,Id4,Il12rb2,Jrk,Lrp1,Map1a,Map2k6,Map6,Mtpn,Naca,Ncam1,Nucks1,Pcp4,Pea15a,Pfkfb1,Plk5,Pomt1,Ppp2r1a,Ppp3ca,Prdx2,Prdx6,Prex1,Ptpra,Rab1,Rab3a,Rac3,Raet1c,Rag1,Ranbp2,Rpl26,Ryr2,Sa…
GO:0016192	vesicle-mediated transport	28	1020	0.0002	Aak1,Amph,Ap2a1,Cdk16,Clta,Cltb,Cog8,Cplx1,Dnm1l,Epg5,Exoc1,Exph5,Lrp1,Napb,Prrt2,Rab1,Rab13,Rab3a,Snap25,Spast,Sptbn1,Synj1,Syt1,Tinagl1,Tmprss13,Trappc12,Usp33,Vps33a
GO:0048869	cellular developmental process	65	3545	0.0002	Adad1,Akap5,Aldoc,Ap2a1,Arhgef2,Atp2b2,Atxn1,Calr,Capzb,Ccdc155,Cdk16,Cntn1,Dazl,Dbi,Dcdc2a,Dld,Dmrt3,Dnajb9,Dnm1l,Dock11,Eef1a1,Epb4.1l3,Exph5,Gnao1,Hsp90aa1,Id4,Krt14,Krt4,Krt6a,Lrp1,Map6,Mtpn,Ncam1,Obscn,Pcp4,Piwil1,Plk5,Ppp3ca,Prex1,Psmb10,Ptpra,Rab1,Rab13,Rab3a,Rac3,Rag1,Rpgrip1,Rtn4ip1,Sart3,Sept7,Slc12a5,Slc1a3,Smc6,Snap25,Spast,Stmn1,Synj1,Syt1,Tnn,Top2b,Tssk5,Ttn,Usp33,Vps33a,Wipf3
GO:0099131	ATP hydrolysis coupled ion transmembrane transport	7	60	0.0002	Atp1a1,Atp1a3,Atp2b2,Atp2c2,Atp5c1,Atp5d,Atp5o
GO:0006732	coenzyme metabolic process	13	261	0.00022	Aldoc,Cs,Dak,Dld,Eno2,Gpi1,Hk1,Mocs3,Nadk,Pdha1,Pfkl,Pgam2,Sucla2
GO:0036465	synaptic vesicle recycling	6	39	0.00022	Amph,Dnm1l,Napb,Rab3a,Synj1,Syt1
GO:1901137	carbohydrate derivative biosynthetic process	18	498	0.0003	Aldoc,Atp5c1,Atp5d,Atp5f1,Atp5h,Atp5j,Atp5o,Cox5b,Dak,Dld,Eno2,Gm9994,Gpi1,Hk1,Pdha1,Pfkl,Pgam2,Pomt1
GO:0051186	cofactor metabolic process	16	403	0.00031	Aldoc,Cs,Cyct,Dak,Dld,Eno2,Gpi1,Hk1,Mocs3,Nadk,Pdha1,Pfkl,Pgam2,Prdx2,Prdx6,Sucla2
GO:0071705	nitrogen compound transport	34	1420	0.00032	Ahctf1,Akap5,Ap2a1,Bcr,Calr,Cdk16,Clta,Cltb,Cog8,Cplx1,Dhx9,Dynll1,Eif5a,Exoc1,Exph5,Hsp90aa1,Kif20a,Map1a,Naca,Napb,Ppp3ca,Rab1,Rab13,Rab3a,Ranbp2,Slc12a5,Slc1a3,Slc25a22,Slc25a5,Slc6a11,Snap25,Sptbn1,Synj1,Vps33a
GO:0042592	homeostatic process	35	1494	0.00037	Acox1,Akap5,Atox1,Atp1a1,Atp1a3,Atp2b2,Bcr,Car2,Dbi,Dld,Dmxl2,Dock11,Eif5a,Fabp3,Gpi1,Hk1,Hsp90aa1,Map1a,Nucks1,Ppp3ca,Prdx2,Prdx6,Rac3,Rag1,Ryr2,Sart3,Sh3bgrl3,Slc12a5,Smc6,Spata7,Stmn1,Sv2a,Tmprss13,Trpa1,Vps33a
GO:0043254	regulation of protein complex assembly	16	409	0.00037	Arhgef2,Capzb,Dnm1l,Hsp90aa1,Mtpn,Napb,Ncam1,Prex1,Prrt2,Sptan1,Sptbn1,Stmn1,Tppp,Trappc12,Trim30a,Vdac2
GO:0007268	chemical synaptic transmission	14	321	0.0004	Atxn1,Chrm4,Cplx1,Napb,Ppfia3,Ppp3ca,Prrt2,Rab3a,Rac3,Slc12a5,Snap25,Sv2a,Synj1,Syt1
GO:0007611	learning or memory	13	286	0.00052	Amph,Atp1a3,Atxn1,Chd8,Dbi,Dcdc2a,Gpi1,Map1a,Ncam1,Rag1,Slc12a5,Snap25,Synj1
GO:0007049	cell cycle	28	1085	0.00053	Ahctf1,Anapc4,Apex2,Arhgef2,Ccdc155,Cd2ap,Cdc25a,Clta,Dazl,Ensa,Gadd45a,Id4,Kif20a,Mcm6,Piwil1,Plk5,Ppp2r1a,Ppp3ca,Ranbp2,Rpl26,Sept5,Sept7,Spast,Sptbn1,Stmn1,Top2b,Trappc12,Usp33
GO:0030154	cell differentiation	62	3462	0.00063	Adad1,Akap5,Aldoc,Ap2a1,Arhgef2,Atp2b2,Atxn1,Calr,Capzb,Ccdc155,Cdk16,Cntn1,Dazl,Dbi,Dcdc2a,Dld,Dmrt3,Dnajb9,Dnm1l,Dock11,Eef1a1,Epb4.1l3,Exph5,Gnao1,Hsp90aa1,Id4,Krt14,Krt4,Krt6a,Lrp1,Map6,Mtpn,Ncam1,Obscn,Pcp4,Piwil1,Plk5,Ppp3ca,Prex1,Ptpra,Rab1,Rab13,Rab3a,Rac3,Rag1,Rpgrip1,Rtn4ip1,Sept7,Slc12a5,Slc1a3,Snap25,Spast,Stmn1,Synj1,Syt1,Tnn,Top2b,Tssk5,Ttn,Usp33,Vps33a,Wipf3
GO:0042493	response to drug	25	926	0.00073	Abcc9,Arhgef2,Atp1a1,Atp1a3,Calr,Car2,Chrm4,Fabp3,Gnao1,Gpi1,Map2k6,Ncam1,Pea15a,Ppp3ca,Ranbp2,Ryr2,Slc12a5,Slc1a3,Slc25a22,Slc25a5,Slc6a11,Top2b,Trpa1,Uqcrfs1,mt-Cytb
GO:0001505	regulation of neurotransmitter levels	13	298	0.00075	Atp2b2,Cplx1,Dnm1l,Dynll1,Hsp90aa1,Napb,Ppfia3,Prrt2,Rab3a,Slc1a3,Snap25,Synj1,Syt1
GO:0042775	mitochondrial ATP synthesis coupled electron transport	6	51	0.00076	Cox5b,Cyct,Dld,Ndufv3,Sdha,mt-Cytb
GO:0044237	cellular metabolic process	109	7348	0.00076	Aak1,Acox1,Adad1,Ahctf1,Aldoc,Anapc4,Apex2,Atp1a1,Atp2b2,Atp5c1,Atp5d,Atp5f1,Atp5h,Atp5j,Atp5o,Atxn1,Bcr,Ccdc155,Ccdc59,Cd2ap,Cdc25a,Cdk16,Cdk18,Chd8,Cox5b,Cs,Cyct,Dak,Dbi,Dgka,Dglucy,Dhx9,Dld,Dmrt3,Dnajb9,Dus2,Dynll1,Eef1a1,Eif5a,Eno2,Epg5,Fabp3,Gm9994,Gpi1,Herc2,Hk1,Hoxc13,Hsp90aa1,Id4,Il12rb2,Map2k6,Mcm6,Mocs3,Mogat2,Mtpn,Naca,Nadk,Ndufa4,Ndufv3,Nedd8,Nuak1,Nucks1,Obscn,Pdha1,Pfkfb1,Pfkl,Pgam2…
GO:0050708	regulation of protein secretion	16	439	0.00076	Cdk16,Dhx9,Dnajc1,Dnm1l,Dynll1,Ensa,Exoc1,Exph5,Gpi1,Hk1,Il1r2,Pfkl,Ppp3ca,Sptbn1,Trpa1,Ttn
GO:0007017	microtubule-based process	19	595	0.00078	Arhgef2,Bsn,Ccdc155,Dynll1,Gadd45a,Kif20a,Map1a,Map6,Ppp2r1a,Rab1,Ranbp2,Spast,Stmn1,Tcte3,Tppp,Tuba1b,Tubb2a,Tubb4b,Usp33
GO:0099003	vesicle-mediated transport in synapse	8	109	0.00086	Amph,Cplx1,Napb,Prrt2,Rab3a,Snap25,Synj1,Syt1
GO:0071702	organic substance transport	37	1716	0.001	Abcc5,Ahctf1,Akap5,Ap2a1,Bcr,Calr,Car2,Cdk16,Clta,Cltb,Cog8,Cplx1,Dhx9,Dynll1,Eif5a,Exoc1,Exph5,Fabp3,Hsp90aa1,Kif20a,Map1a,Naca,Napb,Pea15a,Ppp3ca,Rab1,Rab13,Rab3a,Ranbp2,Slc1a3,Slc25a22,Slc25a5,Slc6a11,Snap25,Sptbn1,Synj1,Vps33a
GO:0007269	neurotransmitter secretion	7	82	0.0011	Cplx1,Ppfia3,Prrt2,Rab3a,Snap25,Synj1,Syt1
GO:0010035	response to inorganic substance	17	505	0.0011	Calr,Car2,Fus,Gnao1,Gpi1,Krt14,Ncam1,Pgam2,Ppp3ca,Prdx2,Ryr2,Slc1a3,Syt1,Top2b,Trpa1,Ttn,mt-Cytb
GO:0019725	cellular homeostasis	22	777	0.0011	Akap5,Atox1,Atp1a1,Atp1a3,Atp2b2,Car2,Dbi,Dld,Dmxl2,Eif5a,Hk1,Map1a,Nucks1,Ppp3ca,Prdx2,Prdx6,Ryr2,Sh3bgrl3,Slc12a5,Sv2a,Trpa1,Vps33a
GO:0031344	regulation of cell projection organization	21	721	0.0011	Akap5,Ap2a1,Capzb,Cntn1,Dcdc2a,Dnm1l,Dock11,Dynll1,Eef1a1,Ermn,Hsp90aa1,Lrp1,Map6,Pcp4,Plk5,Ppp3ca,Prex1,Rtn4ip1,Sept7,Snap25,Syt1
GO:0045184	establishment of protein localization	29	1206	0.0011	Ahctf1,Akap5,Ap2a1,Bcr,Calr,Clta,Cltb,Cog8,Cplx1,Dynll1,Eif5a,Exoc1,Exph5,Hk1,Hsp90aa1,Kif20a,Map1a,Naca,Napb,Ppp3ca,Rab1,Rab13,Rab3a,Ranbp2,Ryr2,Snap25,Sptbn1,Synj1,Vps33a
GO:0046434	organophosphate catabolic process	9	147	0.0011	Aldoc,Dak,Eno2,Gpi1,Hk1,Pfkl,Pgam2,Prdx6,Synj1
GO:0008104	protein localization	37	1733	0.0012	Ahctf1,Akap5,Ap2a1,Atp2c2,Bcr,Bsn,Calr,Clta,Cltb,Cog8,Cplx1,Dhx9,Dnm1l,Dynll1,Eif5a,Epb4.1l3,Exoc1,Exph5,Hk1,Hsp90aa1,Id4,Kif20a,Map1a,Naca,Napb,Nedd8,Ppp3ca,Rab1,Rab13,Rab3a,Ranbp2,Ryr2,Snap25,Spata7,Sptbn1,Synj1,Vps33a
GO:0030036	actin cytoskeleton organization	15	412	0.0012	Arhgef2,Bcr,Calr,Capzb,Ccdc155,Cd2ap,Epb4.1l3,Ermn,Marcks,Rab13,Rac3,Sptan1,Tmsb10,Tpm3,Ttn
GO:0008152	metabolic process	117	8164	0.0013	Aak1,Acox1,Adad1,Ahctf1,Aldoc,Anapc4,Apex2,Atox1,Atp1a1,Atp2b2,Atp5c1,Atp5d,Atp5f1,Atp5h,Atp5j,Atp5o,Atxn1,Bcr,Ccdc155,Ccdc59,Cd2ap,Cdc25a,Cdk16,Cdk18,Chd8,Cox5b,Cs,Cyct,Dak,Dbi,Dgka,Dglucy,Dhx9,Dld,Dmrt3,Dnajb9,Dus2,Dynll1,Eef1a1,Eif5a,Eno2,Epg5,Fabp3,Gm9994,Gpi1,Herc2,Hk1,Hoxc13,Hsp90aa1,Id4,Il12rb2,Lrp1,Map2k6,Mcm6,Mocs3,Mogat2,Mtpn,Naca,Nadk,Ndufa4,Ndufv3,Nedd8,Nuak1,Nucks1,Obscn,Pdha1,Pfkfb1…
GO:0015833	peptide transport	28	1153	0.0013	Ahctf1,Akap5,Ap2a1,Bcr,Calr,Cdk16,Clta,Cltb,Cog8,Cplx1,Dynll1,Eif5a,Exoc1,Exph5,Hsp90aa1,Kif20a,Map1a,Naca,Napb,Ppp3ca,Rab1,Rab13,Rab3a,Ranbp2,Snap25,Sptbn1,Synj1,Vps33a
GO:0030029	actin filament-based process	16	466	0.0013	Arhgef2,Bcr,Calr,Capzb,Ccdc155,Cd2ap,Epb4.1l3,Ermn,Marcks,Rab13,Rac3,Ryr2,Sptan1,Tmsb10,Tpm3,Ttn
GO:0048522	positive regulation of cellular process	78	4827	0.0013	Aak1,Akap5,Amica1,Ap2a1,Arhgef2,Atxn1,Bcr,Calr,Car2,Cdc25a,Cdh5,Chd8,Cntn1,Cyct,Dazl,Dbi,Dcdc2a,Dhx9,Dnm1l,Dock11,Dynll1,Eef1a1,Eif5a,Exoc1,Exph5,Fabp3,Fus,Gadd45a,Gpi1,Hk1,Hoxc13,Hsp90aa1,Id4,Jrk,Lrp1,Map2k6,Map6,Mtpn,Naca,Ncam1,Nucks1,Pcp4,Pea15a,Pfkfb1,Plk5,Pomt1,Ppp2r1a,Ppp3ca,Prdx2,Prdx6,Prex1,Ptpra,Rab1,Rab3a,Rac3,Rag1,Ranbp2,Rpl26,Ryr2,Sart3,Sept5,Sept7,Sertad2,Slc1a3,Slc25a5,Smc6,Snap25,S…
GO:0051047	positive regulation of secretion	16	465	0.0013	Dhx9,Dnm1l,Dynll1,Exoc1,Exph5,Gpi1,Hk1,Map2k6,Pcp4,Rab3a,Sept5,Snap25,Sptbn1,Syt1,Trpa1,Ttn
GO:0034613	cellular protein localization	28	1162	0.0014	Akap5,Ap2a1,Atp2c2,Bcr,Calr,Clta,Cltb,Dhx9,Dnm1l,Dynll1,Eif5a,Epb4.1l3,Exoc1,Exph5,Hk1,Hsp90aa1,Id4,Map1a,Napb,Ppp3ca,Rab1,Rab13,Ranbp2,Ryr2,Snap25,Spata7,Sptbn1,Synj1
GO:0051656	establishment of organelle localization	13	324	0.0014	Arhgef2,Ccdc155,Cplx1,Dnm1l,Map6,Prrt2,Rab1,Rab3a,Snap25,Spast,Synj1,Syt1,Trappc12
GO:0070201	regulation of establishment of protein localization	20	686	0.0014	Akap5,Cdk16,Dhx9,Dnajc1,Dnm1l,Dynll1,Ensa,Exoc1,Exph5,Gpi1,Hk1,Hsp90aa1,Il1r2,Lrp1,Pfkl,Ppp3ca,Snap25,Sptbn1,Trpa1,Ttn
GO:0006897	endocytosis	15	424	0.0015	Aak1,Amph,Ap2a1,Clta,Cltb,Dnm1l,Lrp1,Napb,Rab1,Snap25,Synj1,Syt1,Tinagl1,Tmprss13,Usp33
GO:0016079	synaptic vesicle exocytosis	6	60	0.0015	Cplx1,Prrt2,Rab3a,Snap25,Synj1,Syt1
GO:0031333	negative regulation of protein complex assembly	8	122	0.0015	Arhgef2,Capzb,Prrt2,Sptan1,Sptbn1,Stmn1,Trim30a,Vdac2
GO:0044281	small molecule metabolic process	33	1489	0.0015	Acox1,Aldoc,Atp2b2,Atp5c1,Atp5d,Atp5f1,Atp5h,Atp5j,Atp5o,Cox5b,Cs,Cyct,Dak,Dglucy,Dld,Eno2,Fabp3,Gpi1,Hk1,Lrp1,Mogat2,Nadk,Ndufv3,Pdha1,Pfkfb1,Pfkl,Pgam2,Sdha,Slc1a3,Sucla2,Synj1,mt-Co2,mt-Cytb
GO:0009166	nucleotide catabolic process	7	90	0.0016	Aldoc,Dak,Eno2,Gpi1,Hk1,Pfkl,Pgam2
GO:0031175	neuron projection development	19	637	0.0016	Atp2b2,Capzb,Cdk16,Cntn1,Dcdc2a,Epb4.1l3,Gnao1,Hsp90aa1,Map6,Ncam1,Rab13,Rab3a,Rac3,Sept7,Slc12a5,Stmn1,Tnn,Top2b,Usp33
GO:0032989	cellular component morphogenesis	21	752	0.0016	Arhgef2,Atp2b2,Capzb,Dcdc2a,Dnm1l,Epb4.1l3,Hsp90aa1,Map6,Ncam1,Psmb10,Rab1,Rab3a,Sart3,Sept7,Slc1a3,Stmn1,Tnn,Top2b,Ttn,Usp33,Vps33a
GO:0023061	signal release	9	161	0.0017	Cdk16,Cplx1,Ppfia3,Prrt2,Rab1,Rab3a,Snap25,Synj1,Syt1
GO:0051640	organelle localization	15	430	0.0017	Alb,Arhgef2,Ccdc155,Cplx1,Dnm1l,Map6,Prrt2,Rab1,Rab3a,Snap25,Spast,Synj1,Syt1,Trappc12,Vps33a
GO:0060284	regulation of cell development	25	992	0.0017	Akap5,Ap2a1,Arhgef2,Atxn1,Calr,Cdh5,Cntn1,Dnm1l,Eef1a1,Id4,Lrp1,Map6,Naca,Pcp4,Plk5,Ppp2r1a,Ppp3ca,Prex1,Ptpra,Rac3,Rtn4ip1,Snap25,Synj1,Syt1,Tnn
GO:0051648	vesicle localization	9	163	0.0018	Cplx1,Dnm1l,Prrt2,Rab1,Rab3a,Snap25,Synj1,Syt1,Vps33a
GO:0090087	regulation of peptide transport	20	703	0.0018	Akap5,Car2,Cdk16,Dhx9,Dnajc1,Dnm1l,Dynll1,Ensa,Exoc1,Exph5,Gpi1,Hk1,Hsp90aa1,Il1r2,Lrp1,Pfkl,Ppp3ca,Sptbn1,Trpa1,Ttn
GO:0015031	protein transport	27	1129	0.0019	Ahctf1,Akap5,Ap2a1,Bcr,Calr,Clta,Cltb,Cog8,Cplx1,Dynll1,Eif5a,Exoc1,Exph5,Hsp90aa1,Kif20a,Map1a,Naca,Napb,Ppp3ca,Rab1,Rab13,Rab3a,Ranbp2,Snap25,Sptbn1,Synj1,Vps33a
GO:1903532	positive regulation of secretion by cell	15	436	0.0019	Dhx9,Dnm1l,Dynll1,Exoc1,Exph5,Gpi1,Hk1,Pcp4,Rab3a,Sept5,Snap25,Sptbn1,Syt1,Trpa1,Ttn
GO:0000902	cell morphogenesis	19	652	0.002	Arhgef2,Atp2b2,Capzb,Dcdc2a,Epb4.1l3,Hsp90aa1,Map6,Ncam1,Psmb10,Rab1,Rab3a,Sart3,Sept7,Slc1a3,Stmn1,Tnn,Top2b,Usp33,Vps33a
GO:0003008	system process	32	1454	0.002	Amph,Atp1a1,Atp1a3,Atp2b2,Atxn1,Bcr,Chd8,Dbi,Dcdc2a,Dmrt3,Dnm1l,Gpi1,Map1a,Map2k6,Mogat2,Ncam1,Pgam2,Ppp3ca,Prrt2,Rab3a,Rac3,Rag1,Rpgrip1,Ryr2,Slc12a5,Slc1a3,Snap25,Spata7,Synj1,Tpm3,Trpa1,Ttn
GO:0007612	learning	9	165	0.002	Amph,Atp1a3,Atxn1,Dcdc2a,Map1a,Rag1,Slc12a5,Snap25,Synj1
GO:0032880	regulation of protein localization	24	947	0.002	Aak1,Akap5,Cd2ap,Cdk16,Dhx9,Dnajc1,Dnm1l,Dynll1,Ensa,Exoc1,Exph5,Gpi1,Hk1,Hsp90aa1,Il1r2,Lrp1,Map1a,Pfkl,Ppp3ca,Snap25,Sptbn1,Trappc12,Trpa1,Ttn
GO:0060627	regulation of vesicle-mediated transport	16	492	0.0021	Aak1,Ap2a1,Bcr,Calr,Cd2ap,Dnm1l,Exph5,Lrp1,Napb,Ncam1,Ppp3ca,Prrt2,Rab3a,Sept5,Synj1,Syt1
GO:0120035	regulation of plasma membrane bounded cell projection organization	20	712	0.0021	Akap5,Ap2a1,Capzb,Cntn1,Dcdc2a,Dnm1l,Dock11,Dynll1,Eef1a1,Hsp90aa1,Lrp1,Map6,Pcp4,Plk5,Ppp3ca,Prex1,Rtn4ip1,Sept7,Snap25,Syt1
GO:0051223	regulation of protein transport	19	661	0.0023	Akap5,Cdk16,Dhx9,Dnajc1,Dnm1l,Dynll1,Ensa,Exoc1,Exph5,Gpi1,Hk1,Hsp90aa1,Il1r2,Lrp1,Pfkl,Ppp3ca,Sptbn1,Trpa1,Ttn
GO:0048666	neuron development	21	783	0.0025	Atp2b2,Capzb,Cdk16,Cntn1,Dcdc2a,Epb4.1l3,Gnao1,Hsp90aa1,Map6,Ncam1,Rab13,Rab3a,Rac3,Rpgrip1,Sept7,Slc12a5,Slc1a3,Stmn1,Tnn,Top2b,Usp33
GO:0006886	intracellular protein transport	18	616	0.0028	Akap5,Ap2a1,Bcr,Calr,Clta,Cltb,Dynll1,Eif5a,Exph5,Hsp90aa1,Map1a,Napb,Ppp3ca,Rab1,Rab13,Ranbp2,Snap25,Synj1
GO:0030182	neuron differentiation	24	973	0.0029	Atp2b2,Capzb,Cdk16,Cntn1,Dcdc2a,Dmrt3,Epb4.1l3,Gnao1,Hsp90aa1,Id4,Map6,Mtpn,Ncam1,Rab13,Rab3a,Rac3,Rpgrip1,Sept7,Slc12a5,Slc1a3,Stmn1,Tnn,Top2b,Usp33
GO:1903047	mitotic cell cycle process	14	404	0.0029	Arhgef2,Cdc25a,Ensa,Id4,Kif20a,Ppp2r1a,Ppp3ca,Ranbp2,Rpl26,Sept7,Spast,Sptbn1,Stmn1,Top2b
GO:0009060	aerobic respiration	6	71	0.003	Cox5b,Cs,Cyct,Pdha1,Sdha,Sucla2
GO:0043244	regulation of protein complex disassembly	7	103	0.003	Arhgef2,Capzb,Eif5a,Map1a,Mtpn,Sptan1,Sptbn1
GO:0050877	nervous system process	24	981	0.0032	Amph,Atp1a3,Atp2b2,Atxn1,Bcr,Chd8,Dbi,Dcdc2a,Dmrt3,Gpi1,Map1a,Ncam1,Ppp3ca,Prrt2,Rab3a,Rac3,Rag1,Rpgrip1,Slc12a5,Slc1a3,Snap25,Spata7,Synj1,Trpa1
GO:0050767	regulation of neurogenesis	22	864	0.0034	Akap5,Ap2a1,Arhgef2,Atxn1,Calr,Cntn1,Dnm1l,Eef1a1,Id4,Lrp1,Map6,Pcp4,Plk5,Ppp3ca,Prex1,Ptpra,Rac3,Rtn4ip1,Snap25,Synj1,Syt1,Tnn
GO:0016999	antibiotic metabolic process	7	107	0.0037	Cs,Cyct,Pdha1,Prdx2,Prdx6,Sdha,Sucla2
GO:0050804	modulation of chemical synaptic transmission	13	367	0.0038	Atp2b2,Car2,Dbi,Dnm1l,Map1a,Napb,Ppfia3,Ppp3ca,Prrt2,Rab3a,Slc1a3,Snap25,Syt1
GO:2000377	regulation of reactive oxygen species metabolic process	9	184	0.0039	Bcr,Dynll1,Eef1a1,Eif5a,Gadd45a,Hsp90aa1,Prdx2,Trim30a,mt-Co2
GO:0000281	mitotic cytokinesis	5	48	0.004	Kif20a,Sept7,Spast,Sptbn1,Stmn1
GO:0009628	response to abiotic stimulus	25	1063	0.004	Arpp21,Atp1a1,Atp1a3,Atp2b2,Atxn1,Car2,Cdc25a,Dcdc2a,Dhx9,Gadd45a,Gpi1,Hsp90aa1,Krt14,Mtpn,Nucks1,Rab3a,Rag1,Rpl26,Ryr2,Slc12a5,Slc1a3,Trpa1,Ttn,mt-Co2,mt-Cytb
GO:0033043	regulation of organelle organization	26	1127	0.004	Anapc4,Arhgef2,Calr,Capzb,Cd2ap,Dazl,Dcdc2a,Dnm1l,Dynll1,Lrp1,Map1a,Map6,Mtpn,Prex1,Prrt2,Rab3a,Ranbp2,Sart3,Sept7,Slc25a5,Sptan1,Sptbn1,Stmn1,Synj1,Syt1,Trappc12
GO:0046835	carbohydrate phosphorylation	4	25	0.004	Dak,Hk1,Pfkfb1,Pfkl
GO:0010646	regulation of cell communication	54	3130	0.0042	Aak1,Akap5,Arhgef2,Atp2b2,Atxn1,Bcr,Calr,Capzb,Car2,Cd2ap,Cdk16,Chd8,Cyct,Dak,Dbi,Dcdc2a,Dnajb9,Dnm1l,Dynll1,Ensa,Gadd45a,Gpi1,Hsp90aa1,Il1r2,Jrk,Lrp1,Map1a,Map2k6,Napb,Ncam1,Nucks1,Obscn,Pea15a,Pfkl,Ppfia3,Ppp2r1a,Ppp3ca,Prdx2,Prex1,Prrt2,Rab3a,Rpl26,Ryr2,Slc1a3,Slc25a5,Snap25,Sptbn1,Stmn1,Syt1,Tnn,Trim30a,Trpa1,Usp33,Vdac2
GO:0022402	cell cycle process	19	703	0.0044	Arhgef2,Ccdc155,Cdc25a,Dazl,Ensa,Gadd45a,Id4,Kif20a,Ppp2r1a,Ppp3ca,Ranbp2,Rpl26,Sept7,Spast,Sptbn1,Stmn1,Top2b,Trappc12,Usp33
GO:1901564	organonitrogen compound metabolic process	71	4480	0.0044	Aak1,Aldoc,Anapc4,Atox1,Atp2b2,Atp5c1,Atp5d,Atp5f1,Atp5h,Atp5j,Atp5o,Bcr,Cd2ap,Cdc25a,Cdk16,Cdk18,Cox5b,Cs,Cyct,Dak,Dbi,Dglucy,Dld,Dnajb9,Eef1a1,Eif5a,Eno2,Gm9994,Gpi1,Herc2,Hk1,Hsp90aa1,Il12rb2,Map2k6,Mocs3,Mtpn,Nadk,Ndufv3,Nedd8,Nuak1,Obscn,Pdha1,Pfkl,Pgam2,Plk5,Pomt1,Ppa2,Ppp2r1a,Ppp3ca,Psmb10,Ptpra,Rag1,Ranbp2,Rpl26,Rpl36al,Sdha,Slc1a3,Sptbn1,Sucla2,Suv420h1,Tinagl1,Tmprss13,Trappc12,Trim30a,…
GO:0032271	regulation of protein polymerization	9	189	0.0045	Capzb,Hsp90aa1,Mtpn,Prex1,Sptan1,Sptbn1,Stmn1,Tppp,Vdac2
GO:0023051	regulation of signaling	54	3150	0.0047	Aak1,Akap5,Arhgef2,Atp2b2,Atxn1,Bcr,Calr,Capzb,Car2,Cd2ap,Cdk16,Chd8,Cyct,Dak,Dbi,Dcdc2a,Dnajb9,Dnm1l,Dynll1,Ensa,Gadd45a,Gpi1,Hsp90aa1,Il1r2,Jrk,Lrp1,Map1a,Map2k6,Napb,Ncam1,Nucks1,Obscn,Pea15a,Pfkl,Ppfia3,Ppp2r1a,Ppp3ca,Prdx2,Prex1,Prrt2,Rab3a,Rpl26,Ryr2,Slc1a3,Slc25a5,Snap25,Sptbn1,Stmn1,Syt1,Tnn,Trim30a,Trpa1,Usp33,Vdac2
GO:1901879	regulation of protein depolymerization	6	79	0.0047	Arhgef2,Capzb,Map1a,Mtpn,Sptan1,Sptbn1
GO:0006099	tricarboxylic acid cycle	4	27	0.005	Cs,Pdha1,Sdha,Sucla2
GO:0097435	supramolecular fiber organization	13	384	0.0054	Arhgef2,Ccdc155,Cd2ap,Ermn,Krt14,Krt6a,Krt71,Marcks,Stmn1,Tmsb10,Tpm3,Tppp,Ttn
GO:0051650	establishment of vesicle localization	8	154	0.0055	Cplx1,Dnm1l,Prrt2,Rab1,Rab3a,Snap25,Synj1,Syt1
GO:0010720	positive regulation of cell development	17	603	0.0056	Akap5,Ap2a1,Arhgef2,Atxn1,Calr,Cdh5,Cntn1,Dnm1l,Eef1a1,Map6,Pcp4,Plk5,Prex1,Ptpra,Rac3,Synj1,Syt1
GO:0061615	glycolytic process through fructose-6-phosphate	3	11	0.0062	Gpi1,Hk1,Pfkl
GO:0046903	secretion	15	501	0.0067	Akap5,Atp2b2,Car2,Cdk16,Cplx1,Exoc1,Ppfia3,Prrt2,Rab1,Rab3a,Snap25,Synj1,Syt1,Vps33a,mt-Co2
GO:0006887	exocytosis	9	202	0.0068	Cdk16,Cplx1,Exoc1,Prrt2,Rab3a,Snap25,Synj1,Syt1,Vps33a
GO:0010038	response to metal ion	12	344	0.0068	Calr,Car2,Fus,Gpi1,Krt14,Ncam1,Pgam2,Ppp3ca,Ryr2,Syt1,Ttn,mt-Cytb
GO:0048468	cell development	32	1579	0.0068	Adad1,Atp2b2,Capzb,Ccdc155,Cdk16,Cntn1,Dazl,Dcdc2a,Dld,Epb4.1l3,Exph5,Gnao1,Hsp90aa1,Id4,Map6,Ncam1,Piwil1,Ppp3ca,Rab1,Rab13,Rab3a,Rac3,Rpgrip1,Sept7,Slc12a5,Slc1a3,Stmn1,Tnn,Top2b,Ttn,Usp33,Vps33a
GO:0048488	synaptic vesicle endocytosis	4	30	0.0068	Amph,Napb,Synj1,Syt1
GO:0030100	regulation of endocytosis	10	248	0.0069	Aak1,Ap2a1,Bcr,Calr,Cd2ap,Dnm1l,Lrp1,Napb,Ppp3ca,Synj1
GO:0120036	plasma membrane bounded cell projection organization	23	982	0.0069	Atp1a3,Atp2b2,Capzb,Cdk16,Cntn1,Dcdc2a,Dynll1,Epb4.1l3,Gnao1,Hsp90aa1,Map1a,Map6,Ncam1,Prdx6,Rab13,Rab3a,Rac3,Sept7,Slc12a5,Stmn1,Tnn,Top2b,Usp33
GO:0033036	macromolecule localization	38	2009	0.007	Ahctf1,Akap5,Ap2a1,Atp2c2,Bcr,Bsn,Calr,Clta,Cltb,Cog8,Cplx1,Dhx9,Dnm1l,Dynll1,Eif5a,Epb4.1l3,Exoc1,Exph5,Fabp3,Hk1,Hsp90aa1,Id4,Kif20a,Map1a,Naca,Napb,Nedd8,Ppp3ca,Rab1,Rab13,Rab3a,Ranbp2,Ryr2,Snap25,Spata7,Sptbn1,Synj1,Vps33a
GO:0032272	negative regulation of protein polymerization	5	56	0.0071	Capzb,Sptan1,Sptbn1,Stmn1,Vdac2
GO:0006101	citrate metabolic process	4	31	0.0074	Cs,Pdha1,Sdha,Sucla2
GO:0043933	protein-containing complex subunit organization	30	1453	0.0074	Ahctf1,Akap5,Aldoc,Calr,Clta,Dhx9,Dmxl2,Dnm1l,Eef1a1,Epg5,Hsp90aa1,Marcks,Napb,Pfkl,Piwil1,Ppp2r1a,Ptma,Rab1,Sart3,Sept7,Snap25,Spast,Stmn1,Synj1,Syt1,Tppp,Trappc12,Trpa1,Ttn,Vps33a
GO:0000226	microtubule cytoskeleton organization	13	401	0.0075	Arhgef2,Ccdc155,Gadd45a,Kif20a,Map1a,Map6,Ppp2r1a,Ranbp2,Spast,Stmn1,Tppp,Tuba1b,Usp33
GO:0072330	monocarboxylic acid biosynthetic process	8	164	0.0076	Aldoc,Dak,Eno2,Gpi1,Hk1,Pfkl,Pgam2,Slc1a3
GO:1901566	organonitrogen compound biosynthetic process	25	1122	0.0077	Aldoc,Atp5c1,Atp5d,Atp5f1,Atp5h,Atp5j,Atp5o,Cox5b,Dak,Dld,Eef1a1,Eif5a,Eno2,Gm9994,Gpi1,Hk1,Mocs3,Nadk,Pdha1,Pfkl,Pgam2,Pomt1,Rpl26,Rpl36al,Slc1a3
GO:0051239	regulation of multicellular organismal process	49	2858	0.0087	Akap5,Alb,Ap2a1,Arhgef2,Atp1a1,Atxn1,Bcr,Calr,Car2,Cd2ap,Cdh5,Cntn1,Dak,Dhx9,Dmrt3,Dnm1l,Eef1a1,Gnao1,Gpi1,Hk1,Hsp90aa1,Id4,Il12rb2,Il1r2,Lrp1,Map6,Mtpn,Naca,Ncam1,Pcp4,Plk5,Ppp2r1a,Ppp3ca,Prdx2,Prex1,Ptpra,Rac3,Rag1,Rtn4ip1,Ryr2,Sept7,Snap25,Sptbn1,Synj1,Syt1,Tnn,Trim30a,Trpa1,Ttn
GO:0007267	cell-cell signaling	19	754	0.0088	Atxn1,Cdk16,Chd8,Chrm4,Cplx1,Krt6a,Napb,Ppfia3,Ppp3ca,Prrt2,Rab1,Rab3a,Rac3,Ryr2,Slc12a5,Snap25,Sv2a,Synj1,Syt1
GO:0030004	cellular monovalent inorganic cation homeostasis	6	92	0.0088	Atp1a1,Atp1a3,Car2,Dmxl2,Slc12a5,Vps33a
GO:0043648	dicarboxylic acid metabolic process	6	92	0.0088	Cs,Dglucy,Dld,Sdha,Slc1a3,Sucla2
GO:0051222	positive regulation of protein transport	13	410	0.0088	Akap5,Dhx9,Dnm1l,Dynll1,Exoc1,Exph5,Gpi1,Hk1,Hsp90aa1,Lrp1,Sptbn1,Trpa1,Ttn
GO:0007420	brain development	18	701	0.0097	Atp1a3,Atp2b2,Atxn1,Bcr,Chd8,Cntn1,Dbi,Gnao1,Id4,Mtpn,Ncam1,Ppp3ca,Rac3,Slc6a11,Stmn1,Syt1,Top2b,Ttn
GO:0006898	receptor-mediated endocytosis	8	173	0.0099	Ap2a1,Clta,Cltb,Lrp1,Snap25,Synj1,Tinagl1,Tmprss13
GO:0051240	positive regulation of multicellular organismal process	33	1695	0.0099	Akap5,Alb,Ap2a1,Arhgef2,Atp1a1,Atxn1,Calr,Car2,Cdh5,Cntn1,Dhx9,Dnm1l,Eef1a1,Gpi1,Hk1,Hsp90aa1,Id4,Il12rb2,Map6,Mtpn,Naca,Ncam1,Pcp4,Plk5,Ppp3ca,Prdx2,Ptpra,Rag1,Ryr2,Sptbn1,Synj1,Syt1,Trpa1
GO:0051301	cell division	14	471	0.0099	Ahctf1,Anapc4,Arhgef2,Cd2ap,Cdc25a,Clta,Ensa,Kif20a,Plk5,Sept5,Sept7,Spast,Sptbn1,Stmn1
GO:0009612	response to mechanical stimulus	9	219	0.0104	Atp1a1,Atp2b2,Gadd45a,Gpi1,Mtpn,Ryr2,Slc1a3,Trpa1,Ttn
GO:1901880	negative regulation of protein depolymerization	5	63	0.0106	Arhgef2,Capzb,Map1a,Sptan1,Sptbn1
GO:0006950	response to stress	49	2899	0.011	Abcc9,Alb,Amica1,Apex2,Arhgef2,Arpp21,Atox1,Calr,Car2,Ccdc155,Dbi,Dhx9,Dnajb9,Gadd45a,Gnao1,Gpi1,Herc2,Hk1,Hsp90aa1,Hspe1,Krt6a,Map2k6,Mtpn,Naca,Ncam1,Nuak1,Nucks1,Pea15a,Pfkfb1,Plk5,Pomt1,Ppp3ca,Prdx2,Prdx6,Rab1,Raet1c,Rpl26,Ryr2,Slc12a5,Slc1a3,Smc6,Tagap,Top2b,Trim30a,Trpa1,Uba1y,Usp33,mt-Co2,mt-Cytb
GO:0055114	oxidation-reduction process	21	898	0.011	Acox1,Cox5b,Cs,Cyct,Dld,Dus2,Gpi1,Hk1,Ndufa4,Ndufv3,Pdha1,Prdx2,Prdx6,Rtn4ip1,Sdha,Sh3bgrl3,Slc1a3,Sucla2,Uqcrfs1,mt-Co2,mt-Cytb
GO:2000378	negative regulation of reactive oxygen species metabolic process	5	64	0.0111	Bcr,Dynll1,Eef1a1,Prdx2,Trim30a
GO:0045664	regulation of neuron differentiation	18	714	0.0112	Akap5,Ap2a1,Arhgef2,Calr,Cntn1,Dnm1l,Eef1a1,Id4,Lrp1,Map6,Pcp4,Plk5,Ppp3ca,Prex1,Rac3,Rtn4ip1,Snap25,Syt1
GO:0007610	behavior	17	655	0.0114	Amph,Atp1a3,Atp2b2,Atxn1,Chd8,Dbi,Dcdc2a,Dmrt3,Gnao1,Gpi1,Map1a,Ncam1,Rag1,Slc12a5,Slc1a3,Snap25,Synj1
GO:0050714	positive regulation of protein secretion	10	271	0.0115	Dhx9,Dnm1l,Dynll1,Exoc1,Exph5,Gpi1,Hk1,Sptbn1,Trpa1,Ttn
GO:0008306	associative learning	6	99	0.0117	Atp1a3,Atxn1,Dcdc2a,Map1a,Rag1,Snap25
GO:0032984	protein-containing complex disassembly	6	100	0.0122	Akap5,Epg5,Napb,Stmn1,Synj1,Vps33a
GO:0044238	primary metabolic process	103	7426	0.0127	Aak1,Acox1,Adad1,Ahctf1,Aldoc,Anapc4,Apex2,Atox1,Atp2b2,Atp5c1,Atp5d,Atp5f1,Atp5h,Atp5j,Atp5o,Atxn1,Bcr,Ccdc155,Ccdc59,Cd2ap,Cdc25a,Cdk16,Cdk18,Chd8,Cox5b,Cs,Cyct,Dak,Dbi,Dgka,Dglucy,Dhx9,Dld,Dmrt3,Dnajb9,Dus2,Dynll1,Eef1a1,Eif5a,Eno2,Fabp3,Gm9994,Gpi1,Herc2,Hk1,Hoxc13,Hsp90aa1,Id4,Il12rb2,Lrp1,Map2k6,Mcm6,Mocs3,Mogat2,Naca,Nadk,Ndufv3,Nedd8,Nuak1,Nucks1,Obscn,Pdha1,Pfkfb1,Pfkl,Pgam2,Phrf1,Piwil1…
GO:0055082	cellular chemical homeostasis	17	663	0.0127	Akap5,Atox1,Atp1a1,Atp1a3,Atp2b2,Car2,Dbi,Dmxl2,Eif5a,Hk1,Nucks1,Ppp3ca,Ryr2,Slc12a5,Sv2a,Trpa1,Vps33a
GO:0030865	cortical cytoskeleton organization	4	38	0.0129	Calr,Epb4.1l3,Rab13,Sept7
GO:0031346	positive regulation of cell projection organization	13	435	0.0133	Akap5,Ap2a1,Cntn1,Dnm1l,Dock11,Dynll1,Eef1a1,Hsp90aa1,Map6,Pcp4,Plk5,Sept7,Syt1
GO:0005975	carbohydrate metabolic process	12	381	0.0134	Aldoc,Cs,Dak,Eno2,Gpi1,Hk1,Mogat2,Pdha1,Pfkfb1,Pfkl,Pgam2,Synj1
GO:0017157	regulation of exocytosis	8	184	0.0134	Bcr,Dnm1l,Exph5,Napb,Ncam1,Rab3a,Sept5,Syt1
GO:0006735	NADH regeneration	2	3	0.0139	Gpi1,Hk1
GO:0032940	secretion by cell	12	384	0.0139	Akap5,Cdk16,Cplx1,Exoc1,Ppfia3,Prrt2,Rab1,Rab3a,Snap25,Synj1,Syt1,Vps33a
GO:0048790	maintenance of presynaptic active zone structure	2	3	0.0139	Bsn,Rab3a
GO:0061621	canonical glycolysis	2	3	0.0139	Gpi1,Hk1
GO:0061718	glucose catabolic process to pyruvate	2	3	0.0139	Gpi1,Hk1
GO:0019320	hexose catabolic process	3	17	0.0145	Dak,Gpi1,Hk1
GO:0031111	negative regulation of microtubule polymerization or depolymerization	4	40	0.0147	Arhgef2,Capzb,Map1a,Stmn1
GO:0044087	regulation of cellular component biogenesis	20	863	0.0147	Arhgef2,Capzb,Dcdc2a,Dnm1l,Dock11,Dynll1,Hsp90aa1,Mtpn,Napb,Ncam1,Prex1,Prrt2,Sept7,Sptan1,Sptbn1,Stmn1,Tppp,Trappc12,Trim30a,Vdac2
GO:0051646	mitochondrion localization	4	40	0.0147	Alb,Dnm1l,Map6,Spast
GO:0048667	cell morphogenesis involved in neuron differentiation	12	389	0.0151	Atp2b2,Dcdc2a,Hsp90aa1,Map6,Ncam1,Rab3a,Sept7,Slc1a3,Stmn1,Tnn,Top2b,Usp33
GO:0007283	spermatogenesis	14	501	0.0152	Acox1,Adad1,Calr,Ccdc155,Cdk16,Dazl,Dld,Herc2,Pgam2,Piwil1,Sept7,Tssk5,Uba1y,Wipf3
GO:0043462	regulation of ATPase activity	5	71	0.0154	Dhx9,Dynll1,Napb,Rab3a,Ryr2
GO:0051130	positive regulation of cellular component organization	25	1197	0.0154	Akap5,Ap2a1,Bcr,Calr,Cntn1,Dazl,Dnm1l,Dock11,Dynll1,Eef1a1,Eif5a,Hsp90aa1,Lrp1,Map6,Pcp4,Plk5,Ppp3ca,Prex1,Rac3,Ranbp2,Sart3,Sept7,Synj1,Syt1,Tppp
GO:0098930	axonal transport	4	41	0.0156	Bsn,Map1a,Map6,Spast
GO:0007015	actin filament organization	8	192	0.0162	Arhgef2,Ccdc155,Cd2ap,Ermn,Marcks,Tmsb10,Tpm3,Ttn
GO:0048878	chemical homeostasis	22	1002	0.0162	Acox1,Akap5,Atox1,Atp1a1,Atp1a3,Atp2b2,Car2,Dbi,Dmxl2,Eif5a,Fabp3,Gpi1,Hk1,Nucks1,Ppp3ca,Ryr2,Slc12a5,Stmn1,Sv2a,Tmprss13,Trpa1,Vps33a
GO:0000904	cell morphogenesis involved in differentiation	14	506	0.0163	Atp2b2,Dcdc2a,Hsp90aa1,Map6,Ncam1,Rab1,Rab3a,Sept7,Slc1a3,Stmn1,Tnn,Top2b,Usp33,Vps33a
GO:0042221	response to chemical	56	3532	0.0173	Abcc9,Amica1,Arhgef2,Atp1a1,Atp1a3,Bcr,Calr,Car2,Cdh5,Chrm4,Dhx9,Dnajb9,Dnm1l,Eef1a1,Eif5a,Ensa,Fabp3,Fus,Gnao1,Gpi1,Hsp90aa1,Hspe1,Il12rb2,Il1r2,Krt14,Map2k6,Ncam1,Nedd8,Pea15a,Pfkfb1,Pfkl,Pgam2,Plk5,Pomt1,Ppp3ca,Prdx2,Prdx6,Prex1,Ptpra,Rab13,Ranbp2,Ryr2,Slc12a5,Slc1a3,Slc25a22,Slc25a5,Slc6a11,Synj1,Syt1,Top2b,Trpa1,Ttn,Tuba1b,Uqcrfs1,Usp33,mt-Cytb
GO:0006139	nucleobase-containing compound metabolic process	58	3702	0.0183	Adad1,Ahctf1,Aldoc,Apex2,Atp2b2,Atp5c1,Atp5d,Atp5f1,Atp5h,Atp5j,Atp5o,Atxn1,Ccdc155,Ccdc59,Chd8,Cox5b,Cs,Cyct,Dak,Dhx9,Dld,Dmrt3,Dus2,Dynll1,Eno2,Gpi1,Herc2,Hk1,Hoxc13,Hsp90aa1,Id4,Map2k6,Mcm6,Mocs3,Naca,Nadk,Ndufv3,Nucks1,Pdha1,Pfkl,Pgam2,Phrf1,Piwil1,Rag1,Rpl26,Sart3,Sdha,Sertad2,Smc6,Sucla2,Suv420h1,Tceal5,Tcf20,Top2b,Trim30a,Zscan26,mt-Co2,mt-Cytb
GO:0072583	clathrin-dependent endocytosis	3	19	0.0183	Ap2a1,Clta,Cltb
GO:0042776	mitochondrial ATP synthesis coupled proton transport	2	4	0.019	Atp5o,Cox5b
GO:0007417	central nervous system development	20	892	0.0205	Atp1a3,Atp2b2,Atxn1,Bcr,Chd8,Cntn1,Dbi,Dmrt3,Gnao1,Hsp90aa1,Id4,Mtpn,Ncam1,Ppp3ca,Rac3,Slc6a11,Stmn1,Syt1,Top2b,Ttn
GO:0009653	anatomical structure morphogenesis	37	2089	0.0206	Arhgef2,Atp2b2,Bcr,Capzb,Car2,Dcdc2a,Dld,Dnm1l,Epb4.1l3,Ermn,Gnao1,Gpi1,Hoxc13,Hsp90aa1,Id4,Krt6a,Krt71,Lrp1,Luzp1,Map6,Mtpn,Naca,Ncam1,Psmb10,Rab1,Rab3a,Rpgrip1,Ryr2,Sart3,Sept7,Slc1a3,Stmn1,Tnn,Top2b,Ttn,Usp33,Vps33a
GO:0009266	response to temperature stimulus	7	156	0.0207	Arpp21,Dhx9,Hsp90aa1,Slc12a5,Trpa1,mt-Co2,mt-Cytb
GO:0045807	positive regulation of endocytosis	7	157	0.0211	Ap2a1,Bcr,Calr,Dnm1l,Lrp1,Ppp3ca,Synj1
GO:0071704	organic substance metabolic process	105	7733	0.0211	Aak1,Acox1,Adad1,Ahctf1,Aldoc,Anapc4,Apex2,Atox1,Atp2b2,Atp5c1,Atp5d,Atp5f1,Atp5h,Atp5j,Atp5o,Atxn1,Bcr,Ccdc155,Ccdc59,Cd2ap,Cdc25a,Cdk16,Cdk18,Chd8,Cox5b,Cs,Cyct,Dak,Dbi,Dgka,Dglucy,Dhx9,Dld,Dmrt3,Dnajb9,Dus2,Dynll1,Eef1a1,Eif5a,Eno2,Fabp3,Gm9994,Gpi1,Herc2,Hk1,Hoxc13,Hsp90aa1,Id4,Il12rb2,Lrp1,Map2k6,Mcm6,Mocs3,Mogat2,Mtpn,Naca,Nadk,Ndufv3,Nedd8,Nuak1,Nucks1,Obscn,Pdha1,Pfkfb1,Pfkl,Pgam2,Phrf1,P…
GO:0010033	response to organic substance	43	2553	0.0217	Arhgef2,Atp1a1,Atp1a3,Bcr,Calr,Car2,Cdh5,Chrm4,Dhx9,Dnajb9,Dnm1l,Eef1a1,Eif5a,Ensa,Fabp3,Gnao1,Gpi1,Hsp90aa1,Hspe1,Il12rb2,Il1r2,Map2k6,Ncam1,Nedd8,Pea15a,Pfkfb1,Pfkl,Plk5,Pomt1,Ppp3ca,Prdx2,Ptpra,Rab13,Ranbp2,Ryr2,Slc1a3,Slc25a5,Synj1,Top2b,Trpa1,Tuba1b,Uqcrfs1,mt-Cytb
GO:0045597	positive regulation of cell differentiation	22	1033	0.0221	Akap5,Ap2a1,Arhgef2,Atxn1,Calr,Car2,Cdh5,Cntn1,Dnm1l,Eef1a1,Eif5a,Hsp90aa1,Id4,Map6,Pcp4,Plk5,Prex1,Ptpra,Rac3,Rag1,Synj1,Syt1
GO:0007154	cell communication	61	3984	0.0222	Abcc9,Akap5,Alb,Arhgef2,Atp1a3,Atxn1,Bcr,Bsn,Car2,Car8,Cdh5,Cdk16,Chd8,Chrm4,Cntn1,Cplx1,Dcdc2a,Dgka,Dmrt3,Dnm1l,Dock11,Exoc1,Gadd45a,Gnao1,Gng2,Hmha1,Il12rb2,Il1r2,Krt6a,Lrp1,Map2k6,Napb,Ncam1,Nuak1,Pcp4,Pea15a,Pgam2,Ppfia3,Ppp3ca,Prex1,Prrt2,Ptpra,Rab1,Rab13,Rab3a,Rac3,Rpl26,Ryr2,Slc12a5,Snap25,Sptbn1,Stmn1,Sv2a,Synj1,Syt1,Tagap,Top2b,Trpa1,Tssk5,Ttn,Usp33
GO:0035994	response to muscle stretch	3	21	0.0224	Gpi1,Ryr2,Ttn
GO:1901698	response to nitrogen compound	21	971	0.0231	Arhgef2,Atp1a3,Car2,Chrm4,Dhx9,Dnajb9,Fabp3,Gnao1,Gpi1,Ncam1,Pea15a,Pfkfb1,Pomt1,Ppp3ca,Ptpra,Rab13,Ranbp2,Ryr2,Slc1a3,Top2b,mt-Cytb
GO:0060047	heart contraction	5	80	0.0233	Atp1a3,Dnm1l,Map2k6,Ryr2,Ttn
GO:0030001	metal ion transport	15	591	0.0234	Abcc9,Atox1,Atp1a1,Atp1a3,Atp2b2,Atp2c2,Ppp3ca,Ryr2,Slc12a5,Slc1a3,Slc20a2,Slc25a22,Slc6a11,Snap25,Trpa1
GO:0030834	regulation of actin filament depolymerization	4	48	0.0244	Capzb,Mtpn,Sptan1,Sptbn1
GO:0043624	cellular protein complex disassembly	4	48	0.0244	Akap5,Napb,Stmn1,Synj1
GO:0072347	response to anesthetic	5	81	0.0244	Gnao1,Gpi1,Ncam1,Pea15a,Trpa1
GO:0099590	neurotransmitter receptor internalization	2	5	0.0247	Snap25,Synj1
GO:0006807	nitrogen compound metabolic process	96	6983	0.0248	Aak1,Adad1,Ahctf1,Aldoc,Anapc4,Apex2,Atox1,Atp2b2,Atp5c1,Atp5d,Atp5f1,Atp5h,Atp5j,Atp5o,Atxn1,Bcr,Ccdc155,Ccdc59,Cd2ap,Cdc25a,Cdk16,Cdk18,Chd8,Cox5b,Cs,Cyct,Dak,Dbi,Dglucy,Dhx9,Dld,Dmrt3,Dnajb9,Dus2,Dynll1,Eef1a1,Eif5a,Eno2,Gm9994,Gpi1,Herc2,Hk1,Hoxc13,Hsp90aa1,Id4,Il12rb2,Map2k6,Mcm6,Mocs3,Mtpn,Naca,Nadk,Ndufv3,Nedd8,Nuak1,Nucks1,Obscn,Pdha1,Pfkl,Pgam2,Phrf1,Piwil1,Plk5,Pomt1,Ppa2,Ppp2r1a,Ppp3ca…
GO:0007568	aging	9	259	0.025	Aldoc,Calr,Dld,Eif5a,Gnao1,Krt14,Ncam1,Smc6,Top2b
GO:0050905	neuromuscular process	6	121	0.0254	Atp2b2,Bcr,Chd8,Prrt2,Rac3,Slc1a3
GO:0032781	positive regulation of ATPase activity	4	49	0.0256	Dhx9,Dynll1,Rab3a,Ryr2
GO:1902904	negative regulation of supramolecular fiber organization	6	122	0.0262	Arhgef2,Capzb,Map1a,Sptan1,Sptbn1,Stmn1
GO:0019318	hexose metabolic process	6	123	0.0271	Dak,Gpi1,Hk1,Pdha1,Pfkfb1,Pgam2
GO:0044772	mitotic cell cycle phase transition	6	123	0.0271	Cdc25a,Ensa,Id4,Ppp3ca,Ranbp2,Spast
GO:0045109	intermediate filament organization	3	23	0.0271	Krt14,Krt6a,Krt71
GO:0098693	regulation of synaptic vesicle cycle	4	50	0.0271	Dnm1l,Napb,Rab3a,Synj1
GO:0032787	monocarboxylic acid metabolic process	12	426	0.0272	Acox1,Aldoc,Dak,Dld,Eno2,Fabp3,Gpi1,Hk1,Pdha1,Pfkl,Pgam2,Slc1a3
GO:0010975	regulation of neuron projection development	14	547	0.0289	Akap5,Ap2a1,Cntn1,Dnm1l,Eef1a1,Lrp1,Map6,Pcp4,Plk5,Ppp3ca,Prex1,Rtn4ip1,Snap25,Syt1
GO:0006725	cellular aromatic compound metabolic process	59	3879	0.0292	Adad1,Ahctf1,Aldoc,Apex2,Atp2b2,Atp5c1,Atp5d,Atp5f1,Atp5h,Atp5j,Atp5o,Atxn1,Ccdc155,Ccdc59,Chd8,Cox5b,Cs,Cyct,Dak,Dhx9,Dld,Dmrt3,Dus2,Dynll1,Eno2,Gpi1,Herc2,Hk1,Hoxc13,Hsp90aa1,Id4,Map2k6,Mcm6,Mocs3,Mtpn,Naca,Nadk,Ndufv3,Nucks1,Pdha1,Pfkl,Pgam2,Phrf1,Piwil1,Rag1,Rpl26,Sart3,Sdha,Sertad2,Smc6,Sucla2,Suv420h1,Tceal5,Tcf20,Top2b,Trim30a,Zscan26,mt-Co2,mt-Cytb
GO:0010970	transport along microtubule	6	126	0.0298	Bsn,Dynll1,Map1a,Map6,Rab1,Spast
GO:0010243	response to organonitrogen compound	19	867	0.0303	Arhgef2,Atp1a3,Car2,Dnajb9,Fabp3,Gnao1,Gpi1,Ncam1,Pea15a,Pfkfb1,Pomt1,Ppp3ca,Ptpra,Rab13,Ranbp2,Ryr2,Slc1a3,Top2b,mt-Cytb
GO:0030252	growth hormone secretion	2	6	0.0309	Cdk16,Rab1
GO:0033133	positive regulation of glucokinase activity	2	6	0.0309	Pfkfb1,Ranbp2
GO:0030003	cellular cation homeostasis	14	554	0.0315	Akap5,Atox1,Atp1a1,Atp1a3,Atp2b2,Car2,Dbi,Dmxl2,Eif5a,Ryr2,Slc12a5,Sv2a,Trpa1,Vps33a
GO:0022607	cellular component assembly	35	2015	0.0333	Ahctf1,Aldoc,Bsn,Calr,Capzb,Ccdc155,Cdh5,Clta,Dcdc2a,Dhx9,Dmxl2,Dnm1l,Dynll1,Eef1a1,Epb4.1l3,Hsp90aa1,Krt14,Marcks,Pfkl,Ppp2r1a,Prdx6,Rab1,Rab13,Rac3,Sart3,Sept7,Snap25,Spast,Sptbn1,Synj1,Syt1,Tppp,Trappc12,Trpa1,Ttn
GO:0060341	regulation of cellular localization	18	811	0.0334	Akap5,Cd2ap,Cdk16,Dbi,Dhx9,Dnm1l,Dynll1,Hsp90aa1,Lrp1,Map1a,Napb,Ncam1,Rab3a,Ryr2,Sptbn1,Synj1,Trappc12,Trpa1
GO:1901700	response to oxygen-containing compound	27	1429	0.0334	Arhgef2,Atp1a3,Bcr,Calr,Car2,Chrm4,Dnm1l,Ensa,Fabp3,Gnao1,Gpi1,Il12rb2,Map2k6,Ncam1,Pfkfb1,Pfkl,Ppp3ca,Prdx2,Prdx6,Ptpra,Rab13,Ryr2,Slc1a3,Synj1,Top2b,Trpa1,mt-Cytb
GO:0051494	negative regulation of cytoskeleton organization	6	130	0.0335	Arhgef2,Capzb,Map1a,Sptan1,Sptbn1,Stmn1
GO:0048259	regulation of receptor-mediated endocytosis	5	90	0.0342	Aak1,Ap2a1,Cd2ap,Napb,Synj1
GO:0045921	positive regulation of exocytosis	5	91	0.0354	Dnm1l,Exph5,Rab3a,Sept5,Syt1
GO:0006936	muscle contraction	7	178	0.0361	Atp1a3,Map2k6,Pgam2,Ryr2,Tpm3,Trpa1,Ttn
GO:0051592	response to calcium ion	6	133	0.0364	Fus,Ppp3ca,Ryr2,Syt1,Ttn,mt-Cytb
GO:0005513	detection of calcium ion	2	7	0.0376	Ryr2,Syt1
GO:1990573	potassium ion import across plasma membrane	3	27	0.0376	Abcc9,Atp1a1,Atp1a3
GO:2000300	regulation of synaptic vesicle exocytosis	3	27	0.0376	Dnm1l,Napb,Rab3a
GO:0035725	sodium ion transmembrane transport	6	135	0.0382	Atp1a1,Atp1a3,Slc1a3,Slc20a2,Slc25a22,Slc6a11
GO:0006839	mitochondrial transport	7	181	0.0384	Atp5o,Cox5b,Hsp90aa1,Slc1a3,Slc25a22,Slc25a3,Slc25a5
GO:0023052	signaling	58	3859	0.0384	Abcc9,Akap5,Arhgef2,Atp1a3,Atxn1,Bcr,Bsn,Car2,Car8,Cdh5,Cdk16,Chd8,Chrm4,Cntn1,Cplx1,Dcdc2a,Dgka,Dmrt3,Dnm1l,Dock11,Exoc1,Gadd45a,Gnao1,Gng2,Hmha1,Il12rb2,Il1r2,Krt6a,Lrp1,Map2k6,Napb,Ncam1,Nuak1,Pcp4,Pea15a,Pgam2,Ppfia3,Ppp3ca,Prex1,Prrt2,Ptpra,Rab1,Rab13,Rab3a,Rac3,Rpl26,Ryr2,Slc12a5,Snap25,Sptbn1,Stmn1,Sv2a,Synj1,Syt1,Tagap,Trpa1,Tssk5,Ttn
GO:0009408	response to heat	5	94	0.039	Arpp21,Dhx9,Hsp90aa1,Trpa1,mt-Cytb
GO:0072593	reactive oxygen species metabolic process	5	94	0.039	Cyct,Hsp90aa1,Prdx2,Prdx6,Prex1
GO:0042743	hydrogen peroxide metabolic process	3	28	0.0403	Cyct,Prdx2,Prdx6
GO:0044262	cellular carbohydrate metabolic process	6	137	0.0403	Dak,Hk1,Mogat2,Pfkfb1,Pfkl,Synj1
GO:0045595	regulation of cell differentiation	31	1751	0.0408	Akap5,Ap2a1,Arhgef2,Atxn1,Calr,Car2,Cdh5,Cntn1,Dnm1l,Eef1a1,Eif5a,Hsp90aa1,Id4,Lrp1,Map6,Naca,Ociad1,Pcp4,Plk5,Ppp2r1a,Ppp3ca,Prdx2,Prex1,Ptpra,Rac3,Rag1,Rtn4ip1,Snap25,Synj1,Syt1,Tnn
GO:0003012	muscle system process	8	234	0.0414	Atp1a3,Map2k6,Pgam2,Ppp3ca,Ryr2,Tpm3,Trpa1,Ttn
GO:0007276	gamete generation	15	640	0.0414	Acox1,Adad1,Calr,Ccdc155,Cdk16,Dazl,Dld,Herc2,Pgam2,Piwil1,Ppp2r1a,Sept7,Tssk5,Uba1y,Wipf3
GO:0022411	cellular component disassembly	7	185	0.042	Akap5,Epg5,Napb,Spast,Stmn1,Synj1,Vps33a
GO:0032970	regulation of actin filament-based process	10	342	0.042	Atp1a1,Capzb,Cd2ap,Lrp1,Mtpn,Prex1,Ryr2,Sptan1,Sptbn1,Stmn1
GO:0006084	acetyl-CoA metabolic process	3	29	0.0433	Cs,Dld,Pdha1
GO:0051716	cellular response to stimulus	73	5142	0.0434	Abcc9,Akap5,Alb,Amica1,Apex2,Arhgef2,Arpp21,Atp1a1,Atp1a3,Atxn1,Bcr,Bsn,Calr,Car2,Car8,Ccdc155,Cdc25a,Cdh5,Chd8,Chrm4,Cntn1,Dcdc2a,Dgka,Dhx9,Dnajb9,Dnm1l,Dock11,Eef1a1,Eif5a,Exoc1,Fus,Gadd45a,Gnao1,Gng2,Herc2,Hmha1,Il12rb2,Il1r2,Krt6a,Lrp1,Map2k6,Mtpn,Ncam1,Nuak1,Nucks1,Pcp4,Pea15a,Pgam2,Plk5,Pomt1,Ppp3ca,Prdx2,Prdx6,Prex1,Ptpra,Rab13,Rac3,Rpl26,Ryr2,Slc25a5,Smc6,Sptbn1,Stmn1,Synj1,Syt1,Tagap,Top…
GO:0019896	axonal transport of mitochondrion	2	8	0.044	Map6,Spast
GO:0036376	sodium ion export across plasma membrane	2	8	0.044	Atp1a1,Atp1a3
GO:0061732	mitochondrial acetyl-CoA biosynthetic process from pyruvate	2	8	0.044	Dld,Pdha1
GO:1901360	organic cyclic compound metabolic process	60	4057	0.044	Adad1,Ahctf1,Aldoc,Apex2,Atp2b2,Atp5c1,Atp5d,Atp5f1,Atp5h,Atp5j,Atp5o,Atxn1,Ccdc155,Ccdc59,Chd8,Cox5b,Cs,Cyct,Dak,Dhx9,Dld,Dmrt3,Dus2,Dynll1,Eno2,Gpi1,Herc2,Hk1,Hoxc13,Hsp90aa1,Id4,Lrp1,Map2k6,Mcm6,Mocs3,Mtpn,Naca,Nadk,Ndufv3,Nucks1,Pdha1,Pfkl,Pgam2,Phrf1,Piwil1,Rag1,Rpl26,Sart3,Sdha,Sertad2,Smc6,Sucla2,Suv420h1,Tceal5,Tcf20,Top2b,Trim30a,Zscan26,mt-Co2,mt-Cytb
GO:1990535	neuron projection maintenance	2	8	0.044	Atp1a3,Map1a
GO:0030866	cortical actin cytoskeleton organization	3	30	0.0458	Calr,Epb4.1l3,Rab13
GO:0043270	positive regulation of ion transport	9	293	0.0458	Akap5,Atp2b2,Atp2c2,Cntn1,Dbi,Map2k6,Pcp4,Ryr2,Trpa1
GO:0051693	actin filament capping	3	30	0.0458	Capzb,Sptan1,Sptbn1
GO:0043269	regulation of ion transport	15	655	0.0483	Akap5,Atp1a1,Atp2b2,Atp2c2,Car2,Cntn1,Dbi,Gnao1,Hk1,Map2k6,Pcp4,Ryr2,Sv2a,Syt1,Trpa1
GO:0032990	cell part morphogenesis	12	470	0.0494	Dcdc2a,Dnm1l,Epb4.1l3,Hsp90aa1,Map6,Ncam1,Rab3a,Sept7,Stmn1,Tnn,Top2b,Usp33
GO:0050769	positive regulation of neurogenesis	13	531	0.0494	Akap5,Ap2a1,Arhgef2,Atxn1,Cntn1,Dnm1l,Eef1a1,Map6,Pcp4,Plk5,Ptpra,Synj1,Syt1
GO:0008542	visual learning	4	63	0.0496	Atp1a3,Atxn1,Dcdc2a,Rag1
GO:0045454	cell redox homeostasis	4	63	0.0496	Dld,Prdx2,Prdx6,Sh3bgrl3
GO:0048167	regulation of synaptic plasticity	7	193	0.0496	Atp2b2,Dbi,Map1a,Ppfia3,Prrt2,Rab3a,Snap25
GO:0050885	neuromuscular process controlling balance	4	63	0.0496	Atp2b2,Bcr,Rac3,Slc1a3

## Sheet: Molecular Function 
#term ID	term description	observed gene count	background gene count	FDR	matching proteins in your network (IDs)	matching proteins in your network (labels)
GO:0005488	binding	187	10884	3.39e-18	ENSMUSP00000000109,ENSMUSP00000001700,ENSMUSP00000003310,ENSMUSP00000003345,ENSMUSP00000003912,ENSMUSP00000004378,ENSMUSP00000005292,ENSMUSP00000005493,ENSMUSP00000007272,ENSMUSP00000007708,ENSMUSP00000009157,ENSMUSP00000010520,ENSMUSP00000010605,ENSMUSP00000010736,ENSMUSP00000013842,ENSMUSP00000015049,ENSMUSP00000016463,ENSMUSP00000017629,ENSMUSP00000018156,ENSMUSP00000019118,ENSMUSP00000020220,…	Aak1,Abcc5,Abcc9,Acox1,Adad1,Ahctf1,Akap5,Alb,Aldoc,Amica1,Amph,Anapc4,Ap2a1,Apex2,Arhgef2,Arpp21,Atox1,Atp1a1,Atp1a3,Atp2b2,Atp2c2,Atp5d,Atp5o,Atxn1,Bcr,Bsn,Calr,Capzb,Car2,Car8,Ccdc155,Cd2ap,Cdc25a,Cdh5,Cdk16,Cdk18,Chd8,Chrm4,Clta,Cltb,Cntn1,Cox5b,Cplx1,Cyct,Dak,Dazl,Dbi,Dcdc2a,Dennd6b,Dgka,Dhx9,Dld,Dmrt3,Dmxl2,Dnajb9,Dnajc1,Dnm1l,Dock11,Dus2,Dynll1,Dytn,Eef1a1,Eif5a,Eno2,Ensa,Epb4.1l3,Ermn,Exo…
GO:0005515	protein binding	126	6454	4.56e-12	ENSMUSP00000003310,ENSMUSP00000003345,ENSMUSP00000003912,ENSMUSP00000004378,ENSMUSP00000007708,ENSMUSP00000009157,ENSMUSP00000010520,ENSMUSP00000010605,ENSMUSP00000010736,ENSMUSP00000013842,ENSMUSP00000015049,ENSMUSP00000016463,ENSMUSP00000017629,ENSMUSP00000018156,ENSMUSP00000019118,ENSMUSP00000020220,ENSMUSP00000020522,ENSMUSP00000020931,ENSMUSP00000020949,ENSMUSP00000021750,ENSMUSP00000021810,…	Aak1,Abcc9,Acox1,Akap5,Alb,Aldoc,Amica1,Amph,Anapc4,Ap2a1,Arhgef2,Arpp21,Atox1,Atp1a1,Atp1a3,Atp2b2,Atxn1,Bcr,Bsn,Calr,Capzb,Ccdc155,Cd2ap,Cdc25a,Cdh5,Chd8,Chrm4,Clta,Cltb,Cplx1,Dazl,Dbi,Dcdc2a,Dennd6b,Dhx9,Dmrt3,Dmxl2,Dnajb9,Dnajc1,Dnm1l,Dock11,Dynll1,Eef1a1,Eif5a,Eno2,Ensa,Epb4.1l3,Ermn,Exoc1,Exph5,Fabp3,Fus,Gadd45a,Gnao1,Gng2,Gpi1,Herc2,Hk1,Hsp90aa1,Hspe1,Id4,Il12rb2,Il1r2,Kif20a,Krt4,Lasp1,Lr…
GO:0016462	pyrophosphatase activity	33	753	3.67e-09	ENSMUSP00000009157,ENSMUSP00000017629,ENSMUSP00000018156,ENSMUSP00000023608,ENSMUSP00000023677,ENSMUSP00000024869,ENSMUSP00000027601,ENSMUSP00000029644,ENSMUSP00000036704,ENSMUSP00000038135,ENSMUSP00000039657,ENSMUSP00000042342,ENSMUSP00000042457,ENSMUSP00000060246,ENSMUSP00000070588,ENSMUSP00000076777,ENSMUSP00000078158,ENSMUSP00000084805,ENSMUSP00000086398,ENSMUSP00000087184,ENSMUSP00000091921,…	Abcc5,Abcc9,Atp1a1,Atp1a3,Atp2b2,Atp2c2,Atp5c1,Atp5d,Atp5f1,Atp5h,Atp5j,Atp5o,Chd8,Dhx9,Dnm1l,Dynll1,Eef1a1,Gnao1,Gng2,Hsp90aa1,Kif20a,Mcm6,Ppa2,Rab1,Rab13,Rab3a,Rac3,Spast,Tcte3,Top2b,Tuba1b,Tubb2a,Tubb4b
GO:0017111	nucleoside-triphosphatase activity	32	714	3.67e-09	ENSMUSP00000009157,ENSMUSP00000017629,ENSMUSP00000018156,ENSMUSP00000023608,ENSMUSP00000023677,ENSMUSP00000024869,ENSMUSP00000027601,ENSMUSP00000036704,ENSMUSP00000038135,ENSMUSP00000039657,ENSMUSP00000042342,ENSMUSP00000042457,ENSMUSP00000060246,ENSMUSP00000070588,ENSMUSP00000076777,ENSMUSP00000078158,ENSMUSP00000084805,ENSMUSP00000086398,ENSMUSP00000087184,ENSMUSP00000091921,ENSMUSP00000092794,…	Abcc5,Abcc9,Atp1a1,Atp1a3,Atp2b2,Atp2c2,Atp5c1,Atp5d,Atp5f1,Atp5h,Atp5j,Atp5o,Chd8,Dhx9,Dnm1l,Dynll1,Eef1a1,Gnao1,Gng2,Hsp90aa1,Kif20a,Mcm6,Rab1,Rab13,Rab3a,Rac3,Spast,Tcte3,Top2b,Tuba1b,Tubb2a,Tubb4b
GO:0019899	enzyme binding	59	2175	3.67e-09	ENSMUSP00000003310,ENSMUSP00000003912,ENSMUSP00000004378,ENSMUSP00000009157,ENSMUSP00000010520,ENSMUSP00000010605,ENSMUSP00000013842,ENSMUSP00000016463,ENSMUSP00000017629,ENSMUSP00000019118,ENSMUSP00000020522,ENSMUSP00000020931,ENSMUSP00000020949,ENSMUSP00000021750,ENSMUSP00000029694,ENSMUSP00000031072,ENSMUSP00000031314,ENSMUSP00000033419,ENSMUSP00000034339,ENSMUSP00000037180,ENSMUSP00000037576,…	Akap5,Alb,Anapc4,Ap2a1,Arhgef2,Atox1,Atp1a1,Bcr,Calr,Cdc25a,Cdh5,Chrm4,Clta,Dennd6b,Dhx9,Dmxl2,Dnm1l,Dock11,Dynll1,Eef1a1,Eno2,Ensa,Exoc1,Exph5,Gadd45a,Gpi1,Herc2,Hsp90aa1,Il12rb2,Kif20a,Lrp1,Map2k6,Marcks,Ncam1,Nedd8,Obscn,Pea15a,Pfkfb1,Pfkl,Phrf1,Piwil1,Ppp3ca,Prdx6,Prex1,Rab13,Rab3a,Ranbp2,Ryr2,Sart3,Slc12a5,Slc25a5,Smc6,Sptbn1,Sv2a,Tagap,Top2b,Ttn,Tuba1b,Usp33
GO:0043167	ion binding	102	5302	9.48e-09	ENSMUSP00000003310,ENSMUSP00000003345,ENSMUSP00000003912,ENSMUSP00000004378,ENSMUSP00000005493,ENSMUSP00000017629,ENSMUSP00000018156,ENSMUSP00000020220,ENSMUSP00000020346,ENSMUSP00000020522,ENSMUSP00000020931,ENSMUSP00000020949,ENSMUSP00000021750,ENSMUSP00000022062,ENSMUSP00000024869,ENSMUSP00000026414,ENSMUSP00000027601,ENSMUSP00000027697,ENSMUSP00000028430,ENSMUSP00000029078,ENSMUSP00000029644,…	Aak1,Abcc5,Abcc9,Acox1,Alb,Amph,Apex2,Arhgef2,Atox1,Atp1a1,Atp1a3,Atp2b2,Atp2c2,Bcr,Bsn,Calr,Car2,Car8,Cdh5,Cdk16,Cdk18,Chd8,Cox5b,Cyct,Dak,Dbi,Dgka,Dhx9,Dld,Dmrt3,Dnm1l,Dus2,Dytn,Eef1a1,Eno2,Exoc1,Fabp3,Fus,Gnao1,Herc2,Hk1,Hmha1,Hpcal1,Hsp90aa1,Hspe1,Kif20a,Lasp1,Lrp1,Map2k6,Mcm6,Mocs3,Nadk,Ncam1,Nuak1,Obscn,Pcp4,Pfkfb1,Pfkl,Phrf1,Piwil1,Plk5,Ppa2,Ppp3ca,Prex1,Ptms,Rab1,Rab13,Rab3a,Rac3,Rag1,Ran…
GO:0043168	anion binding	62	2578	6.7e-08	ENSMUSP00000003345,ENSMUSP00000005493,ENSMUSP00000017629,ENSMUSP00000018156,ENSMUSP00000020220,ENSMUSP00000020522,ENSMUSP00000020931,ENSMUSP00000020949,ENSMUSP00000021750,ENSMUSP00000022062,ENSMUSP00000024869,ENSMUSP00000026414,ENSMUSP00000027601,ENSMUSP00000027697,ENSMUSP00000031314,ENSMUSP00000033380,ENSMUSP00000034375,ENSMUSP00000037180,ENSMUSP00000038135,ENSMUSP00000038264,ENSMUSP00000039657,…	Aak1,Abcc5,Abcc9,Acox1,Alb,Amph,Atp1a1,Atp1a3,Atp2b2,Atp2c2,Bcr,Cdk16,Cdk18,Chd8,Dak,Dbi,Dgka,Dhx9,Dld,Dnm1l,Dus2,Eef1a1,Exoc1,Fabp3,Gnao1,Hk1,Hsp90aa1,Hspe1,Kif20a,Map2k6,Mcm6,Mocs3,Nadk,Ncam1,Nuak1,Obscn,Pfkfb1,Pfkl,Plk5,Prex1,Rab1,Rab13,Rab3a,Rac3,Ryr2,Sdha,Sept5,Sept7,Slc1a3,Smc6,Spast,Sptbn1,Sucla2,Syt1,Top2b,Tssk5,Ttn,Tuba1b,Tubb2a,Tubb4b,Uba1y,Zcchc2
GO:0044877	protein-containing complex binding	37	1094	6.95e-08	ENSMUSP00000003310,ENSMUSP00000003345,ENSMUSP00000003912,ENSMUSP00000007272,ENSMUSP00000017629,ENSMUSP00000023677,ENSMUSP00000024709,ENSMUSP00000031388,ENSMUSP00000031637,ENSMUSP00000038135,ENSMUSP00000039452,ENSMUSP00000042123,ENSMUSP00000044004,ENSMUSP00000045284,ENSMUSP00000047008,ENSMUSP00000052033,ENSMUSP00000075987,ENSMUSP00000076533,ENSMUSP00000081003,ENSMUSP00000086948,ENSMUSP00000088458,…	Aak1,Akap5,Amica1,Amph,Ap2a1,Atp5d,Atp5o,Calr,Ccdc155,Cd2ap,Clta,Dhx9,Dnajc1,Dnm1l,Eif5a,Ermn,Gnao1,Hk1,Krt14,Lasp1,Lrp1,Map1a,Marcks,Ndufa4,Ptpra,Ranbp2,Slc25a3,Sptan1,Sptbn1,Synj1,Tnn,Top2b,Tpm3,Ttn,Uqcrfs1,Vps33a,mt-Cytb
GO:0003824	catalytic activity	98	5239	1.05e-07	ENSMUSP00000003310,ENSMUSP00000004378,ENSMUSP00000005292,ENSMUSP00000005826,ENSMUSP00000007708,ENSMUSP00000009157,ENSMUSP00000017629,ENSMUSP00000018156,ENSMUSP00000020220,ENSMUSP00000020522,ENSMUSP00000020768,ENSMUSP00000020949,ENSMUSP00000020954,ENSMUSP00000022062,ENSMUSP00000023608,ENSMUSP00000023677,ENSMUSP00000024869,ENSMUSP00000026414,ENSMUSP00000027601,ENSMUSP00000027697,ENSMUSP00000028430,…	Aak1,Abcc5,Abcc9,Acox1,Adad1,Aldoc,Apex2,Atp1a1,Atp1a3,Atp2b2,Atp2c2,Atp5c1,Atp5d,Atp5f1,Atp5h,Atp5j,Atp5o,Bcr,Car2,Car8,Cdc25a,Cdk16,Cdk18,Chd8,Cox5b,Cs,Cyct,Dak,Dgka,Dglucy,Dhx9,Dld,Dnm1l,Dus2,Dynll1,Eef1a1,Eno2,Gm9994,Gnao1,Gng2,Gpi1,Herc2,Hk1,Hsp90aa1,Kif20a,Map2k6,Mcm6,Mocs3,Mogat2,Nadk,Ndufa4,Nuak1,Obscn,Pdha1,Pfkfb1,Pfkl,Pgam2,Piwil1,Pld5,Pomt1,Ppa2,Ppp2r1a,Ppp3ca,Prdx2,Prdx6,Psmb10,Ptpra,…
GO:0036094	small molecule binding	58	2364	1.05e-07	ENSMUSP00000005493,ENSMUSP00000017629,ENSMUSP00000018156,ENSMUSP00000020220,ENSMUSP00000020522,ENSMUSP00000020931,ENSMUSP00000020949,ENSMUSP00000021750,ENSMUSP00000022062,ENSMUSP00000022293,ENSMUSP00000024869,ENSMUSP00000026414,ENSMUSP00000027601,ENSMUSP00000027697,ENSMUSP00000030848,ENSMUSP00000031314,ENSMUSP00000033380,ENSMUSP00000034375,ENSMUSP00000038135,ENSMUSP00000038264,ENSMUSP00000039657,…	Aak1,Abcc5,Abcc9,Acox1,Alb,Atp1a1,Atp1a3,Atp2b2,Atp2c2,Bcr,Cdk16,Cdk18,Chd8,Dak,Dbi,Dgka,Dhx9,Dld,Dnm1l,Dus2,Eef1a1,Fabp3,Gnao1,Gpi1,Hk1,Hsp90aa1,Hspe1,Kif20a,Map2k6,Mcm6,Mocs3,Nadk,Nuak1,Obscn,Pfkfb1,Pfkl,Plk5,Rab1,Rab13,Rab3a,Rac3,Rbp7,Ryr2,Sdha,Sept5,Sept7,Slc1a3,Smc6,Spast,Sucla2,Top2b,Tssk5,Ttn,Tuba1b,Tubb2a,Tubb4b,Uba1y,Vdac2
GO:0000166	nucleotide binding	52	2006	1.36e-07	ENSMUSP00000017629,ENSMUSP00000018156,ENSMUSP00000020220,ENSMUSP00000020522,ENSMUSP00000020931,ENSMUSP00000020949,ENSMUSP00000022062,ENSMUSP00000022293,ENSMUSP00000024869,ENSMUSP00000026414,ENSMUSP00000027601,ENSMUSP00000027697,ENSMUSP00000033380,ENSMUSP00000034375,ENSMUSP00000038135,ENSMUSP00000038264,ENSMUSP00000039657,ENSMUSP00000042342,ENSMUSP00000042457,ENSMUSP00000044400,ENSMUSP00000044556,…	Aak1,Abcc5,Abcc9,Acox1,Atp1a1,Atp1a3,Atp2b2,Atp2c2,Bcr,Cdk16,Cdk18,Chd8,Dak,Dbi,Dgka,Dhx9,Dld,Dnm1l,Dus2,Eef1a1,Gnao1,Hk1,Hsp90aa1,Hspe1,Kif20a,Map2k6,Mcm6,Mocs3,Nadk,Nuak1,Obscn,Pfkfb1,Pfkl,Plk5,Rab1,Rab13,Rab3a,Rac3,Sdha,Sept5,Sept7,Smc6,Spast,Sucla2,Top2b,Tssk5,Ttn,Tuba1b,Tubb2a,Tubb4b,Uba1y,Vdac2
GO:0035639	purine ribonucleoside triphosphate binding	46	1697	3.21e-07	ENSMUSP00000017629,ENSMUSP00000018156,ENSMUSP00000020220,ENSMUSP00000020522,ENSMUSP00000020931,ENSMUSP00000020949,ENSMUSP00000024869,ENSMUSP00000026414,ENSMUSP00000027601,ENSMUSP00000027697,ENSMUSP00000033380,ENSMUSP00000038135,ENSMUSP00000038264,ENSMUSP00000039657,ENSMUSP00000042342,ENSMUSP00000042457,ENSMUSP00000044400,ENSMUSP00000044556,ENSMUSP00000060246,ENSMUSP00000070588,ENSMUSP00000071120,…	Aak1,Abcc5,Abcc9,Atp1a1,Atp1a3,Atp2b2,Atp2c2,Bcr,Cdk16,Cdk18,Chd8,Dak,Dgka,Dhx9,Dnm1l,Eef1a1,Gnao1,Hk1,Hsp90aa1,Hspe1,Kif20a,Map2k6,Mcm6,Mocs3,Nadk,Nuak1,Obscn,Pfkfb1,Pfkl,Plk5,Rab1,Rab13,Rab3a,Rac3,Sept5,Sept7,Smc6,Spast,Sucla2,Top2b,Tssk5,Ttn,Tuba1b,Tubb2a,Tubb4b,Uba1y
GO:0032555	purine ribonucleotide binding	47	1766	3.49e-07	ENSMUSP00000017629,ENSMUSP00000018156,ENSMUSP00000020220,ENSMUSP00000020522,ENSMUSP00000020931,ENSMUSP00000020949,ENSMUSP00000024869,ENSMUSP00000026414,ENSMUSP00000027601,ENSMUSP00000027697,ENSMUSP00000033380,ENSMUSP00000038135,ENSMUSP00000038264,ENSMUSP00000039657,ENSMUSP00000042342,ENSMUSP00000042457,ENSMUSP00000044400,ENSMUSP00000044556,ENSMUSP00000060246,ENSMUSP00000070588,ENSMUSP00000071120,…	Aak1,Abcc5,Abcc9,Atp1a1,Atp1a3,Atp2b2,Atp2c2,Bcr,Cdk16,Cdk18,Chd8,Dak,Dbi,Dgka,Dhx9,Dnm1l,Eef1a1,Gnao1,Hk1,Hsp90aa1,Hspe1,Kif20a,Map2k6,Mcm6,Mocs3,Nadk,Nuak1,Obscn,Pfkfb1,Pfkl,Plk5,Rab1,Rab13,Rab3a,Rac3,Sept5,Sept7,Smc6,Spast,Sucla2,Top2b,Tssk5,Ttn,Tuba1b,Tubb2a,Tubb4b,Uba1y
GO:0005516	calmodulin binding	14	183	9.93e-07	ENSMUSP00000021750,ENSMUSP00000035085,ENSMUSP00000038264,ENSMUSP00000042457,ENSMUSP00000053101,ENSMUSP00000062539,ENSMUSP00000064787,ENSMUSP00000086398,ENSMUSP00000090245,ENSMUSP00000093270,ENSMUSP00000097561,ENSMUSP00000097797,ENSMUSP00000099902,ENSMUSP00000100912	Akap5,Arpp21,Atp2b2,Eef1a1,Map6,Marcks,Obscn,Pcp4,Ppp3ca,Ryr2,Sptan1,Sptbn1,Syt1,Ttn
GO:0008092	cytoskeletal protein binding	30	877	1.25e-06	ENSMUSP00000009157,ENSMUSP00000022057,ENSMUSP00000024869,ENSMUSP00000028727,ENSMUSP00000029694,ENSMUSP00000030636,ENSMUSP00000038264,ENSMUSP00000039657,ENSMUSP00000042123,ENSMUSP00000063650,ENSMUSP00000064787,ENSMUSP00000070709,ENSMUSP00000088458,ENSMUSP00000090245,ENSMUSP00000091921,ENSMUSP00000092223,ENSMUSP00000093270,ENSMUSP00000097561,ENSMUSP00000097797,ENSMUSP00000099536,ENSMUSP00000099565,…	Akap5,Aldoc,Arhgef2,Atp1a1,Capzb,Dcdc2a,Dnm1l,Dynll1,Epb4.1l3,Ermn,Fabp3,Fus,Hsp90aa1,Kif20a,Lasp1,Map1a,Map6,Marcks,Obscn,Rab3a,Snap25,Spast,Sptan1,Sptbn1,Stmn1,Tmsb10,Tpm3,Tppp,Ttn,Wipf3
GO:0016887	ATPase activity	19	372	1.44e-06	ENSMUSP00000017629,ENSMUSP00000023608,ENSMUSP00000023677,ENSMUSP00000024869,ENSMUSP00000027601,ENSMUSP00000038135,ENSMUSP00000039657,ENSMUSP00000078158,ENSMUSP00000084805,ENSMUSP00000086398,ENSMUSP00000087184,ENSMUSP00000091921,ENSMUSP00000092794,ENSMUSP00000099922,ENSMUSP00000101006,ENSMUSP00000102147,ENSMUSP00000110547,ENSMUSP00000113022,ENSMUSP00000132659
GO:0097159	organic cyclic compound binding	88	4818	2.07e-06	ENSMUSP00000001700,ENSMUSP00000003310,ENSMUSP00000003912,ENSMUSP00000010736,ENSMUSP00000017629,ENSMUSP00000018156,ENSMUSP00000019118,ENSMUSP00000020220,ENSMUSP00000020346,ENSMUSP00000020522,ENSMUSP00000020931,ENSMUSP00000020949,ENSMUSP00000021750,ENSMUSP00000022062,ENSMUSP00000022293,ENSMUSP00000023677,ENSMUSP00000024869,ENSMUSP00000026414,ENSMUSP00000027601,ENSMUSP00000027697,ENSMUSP00000027768,…	Aak1,Abcc5,Abcc9,Acox1,Adad1,Ahctf1,Alb,Apex2,Arpp21,Atp1a1,Atp1a3,Atp2b2,Atp2c2,Atp5o,Atxn1,Bcr,Calr,Cdk16,Cdk18,Chd8,Cyct,Dak,Dazl,Dbi,Dgka,Dhx9,Dld,Dmrt3,Dnajc1,Dnm1l,Dus2,Eef1a1,Eif5a,Fus,Gadd45a,Gnao1,Hk1,Hoxc13,Hsp90aa1,Hspe1,Jrk,Kif20a,L1td1,Map2k6,Mcm6,Mocs3,Mtpn,Naca,Nadk,Nol12,Nuak1,Nucks1,Obscn,Pcp4,Pfkfb1,Pfkl,Piwil1,Plk5,Rab1,Rab13,Rab3a,Rac3,Rag1,Ranbp2,Rpl26,Ryr2,Sart3,Sdha,Sept5,S…
GO:0009055	electron transfer activity	9	65	2.76e-06	ENSMUSP00000022062,ENSMUSP00000028430,ENSMUSP00000030651,ENSMUSP00000031637,ENSMUSP00000045284,ENSMUSP00000079944,ENSMUSP00000080994,ENSMUSP00000081003,ENSMUSP00000106481	Cox5b,Cyct,Dld,Ndufa4,Sdha,Sh3bgrl3,Uqcrfs1,mt-Co2,mt-Cytb
GO:0022890	inorganic cation transmembrane transporter activity	22	524	2.9e-06	ENSMUSP00000005493,ENSMUSP00000019226,ENSMUSP00000021750,ENSMUSP00000023608,ENSMUSP00000023677,ENSMUSP00000028727,ENSMUSP00000031637,ENSMUSP00000032451,ENSMUSP00000039657,ENSMUSP00000043594,ENSMUSP00000065935,ENSMUSP00000079944,ENSMUSP00000080994,ENSMUSP00000086398,ENSMUSP00000092794,ENSMUSP00000096690,ENSMUSP00000099922,ENSMUSP00000101006,ENSMUSP00000102147,ENSMUSP00000104485,ENSMUSP00000110547,…	Atox1,Atp1a1,Atp1a3,Atp2b2,Atp2c2,Atp5c1,Atp5d,Atp5f1,Atp5h,Atp5j,Atp5o,Cox5b,Ndufa4,Ryr2,Slc12a5,Slc1a3,Slc20a2,Slc25a22,Slc6a11,Snap25,Trpa1,mt-Co2
GO:0015075	ion transmembrane transporter activity	27	774	3.53e-06	ENSMUSP00000005493,ENSMUSP00000016463,ENSMUSP00000019226,ENSMUSP00000021750,ENSMUSP00000022293,ENSMUSP00000023608,ENSMUSP00000023677,ENSMUSP00000028727,ENSMUSP00000031637,ENSMUSP00000032451,ENSMUSP00000039657,ENSMUSP00000042123,ENSMUSP00000043594,ENSMUSP00000065935,ENSMUSP00000075987,ENSMUSP00000078158,ENSMUSP00000079944,ENSMUSP00000080994,ENSMUSP00000086398,ENSMUSP00000092794,ENSMUSP00000096690,…	Abcc5,Atox1,Atp1a1,Atp1a3,Atp2b2,Atp2c2,Atp5c1,Atp5d,Atp5f1,Atp5h,Atp5j,Atp5o,Cox5b,Lasp1,Ndufa4,Ryr2,Slc12a5,Slc1a3,Slc20a2,Slc25a22,Slc25a3,Slc25a5,Slc6a11,Snap25,Trpa1,Vdac2,mt-Co2
GO:1901363	heterocyclic compound binding	86	4748	4.01e-06	ENSMUSP00000001700,ENSMUSP00000003310,ENSMUSP00000003912,ENSMUSP00000010736,ENSMUSP00000017629,ENSMUSP00000018156,ENSMUSP00000019118,ENSMUSP00000020220,ENSMUSP00000020346,ENSMUSP00000020522,ENSMUSP00000020931,ENSMUSP00000020949,ENSMUSP00000022062,ENSMUSP00000022293,ENSMUSP00000024869,ENSMUSP00000026414,ENSMUSP00000027601,ENSMUSP00000027697,ENSMUSP00000027768,ENSMUSP00000028430,ENSMUSP00000031077,…	Aak1,Abcc5,Abcc9,Acox1,Adad1,Ahctf1,Alb,Apex2,Arpp21,Atp1a1,Atp1a3,Atp2b2,Atp2c2,Atxn1,Bcr,Calr,Cdk16,Cdk18,Chd8,Cyct,Dak,Dazl,Dbi,Dgka,Dhx9,Dld,Dmrt3,Dnajc1,Dnm1l,Dus2,Eef1a1,Eif5a,Fus,Gadd45a,Gnao1,Hk1,Hoxc13,Hsp90aa1,Hspe1,Jrk,Kif20a,L1td1,Map2k6,Mcm6,Mocs3,Mtpn,Naca,Nadk,Nol12,Nuak1,Nucks1,Obscn,Pcp4,Pfkfb1,Pfkl,Piwil1,Plk5,Rab1,Rab13,Rab3a,Rac3,Rag1,Ranbp2,Rpl26,Sart3,Sdha,Sept5,Sept7,Smc6,S…
GO:0015077	monovalent inorganic cation transmembrane transporter activity	17	329	5.06e-06	ENSMUSP00000005493,ENSMUSP00000019226,ENSMUSP00000023608,ENSMUSP00000023677,ENSMUSP00000028727,ENSMUSP00000031637,ENSMUSP00000032451,ENSMUSP00000039657,ENSMUSP00000065935,ENSMUSP00000079944,ENSMUSP00000080994,ENSMUSP00000096690,ENSMUSP00000099922,ENSMUSP00000101006,ENSMUSP00000102147,ENSMUSP00000110547,ENSMUSP00000113022	Atp1a1,Atp1a3,Atp5c1,Atp5d,Atp5f1,Atp5h,Atp5j,Atp5o,Cox5b,Ndufa4,Slc12a5,Slc1a3,Slc20a2,Slc25a22,Slc6a11,Snap25,mt-Co2
GO:0097367	carbohydrate derivative binding	48	2051	6.39e-06	ENSMUSP00000017629,ENSMUSP00000018156,ENSMUSP00000020220,ENSMUSP00000020522,ENSMUSP00000020931,ENSMUSP00000020949,ENSMUSP00000024869,ENSMUSP00000026414,ENSMUSP00000027601,ENSMUSP00000027697,ENSMUSP00000033380,ENSMUSP00000038135,ENSMUSP00000038264,ENSMUSP00000039657,ENSMUSP00000042342,ENSMUSP00000042457,ENSMUSP00000044400,ENSMUSP00000044556,ENSMUSP00000060246,ENSMUSP00000070588,ENSMUSP00000071120,…	Aak1,Abcc5,Abcc9,Atp1a1,Atp1a3,Atp2b2,Atp2c2,Bcr,Cdk16,Cdk18,Chd8,Dak,Dbi,Dgka,Dhx9,Dnm1l,Eef1a1,Gnao1,Hk1,Hsp90aa1,Hspe1,Kif20a,Map2k6,Mcm6,Mocs3,Nadk,Ncam1,Nuak1,Obscn,Pfkfb1,Pfkl,Plk5,Rab1,Rab13,Rab3a,Rac3,Sept5,Sept7,Smc6,Spast,Sucla2,Top2b,Tssk5,Ttn,Tuba1b,Tubb2a,Tubb4b,Uba1y
GO:0016787	hydrolase activity	51	2259	7.05e-06	ENSMUSP00000007708,ENSMUSP00000009157,ENSMUSP00000017629,ENSMUSP00000018156,ENSMUSP00000020768,ENSMUSP00000020954,ENSMUSP00000023608,ENSMUSP00000023677,ENSMUSP00000024869,ENSMUSP00000027601,ENSMUSP00000029078,ENSMUSP00000029644,ENSMUSP00000034369,ENSMUSP00000034597,ENSMUSP00000036704,ENSMUSP00000038135,ENSMUSP00000039657,ENSMUSP00000042342,ENSMUSP00000042457,ENSMUSP00000053101,ENSMUSP00000060246,…	Abcc5,Abcc9,Adad1,Apex2,Atp1a1,Atp1a3,Atp2b2,Atp2c2,Atp5c1,Atp5d,Atp5f1,Atp5h,Atp5j,Atp5o,Car2,Cdc25a,Chd8,Dhx9,Dnm1l,Dynll1,Eef1a1,Gnao1,Gng2,Hsp90aa1,Kif20a,Mcm6,Pfkfb1,Pgam2,Piwil1,Ppa2,Ppp2r1a,Ppp3ca,Prdx6,Psmb10,Ptpra,Rab1,Rab13,Rab3a,Rac3,Rag1,Spast,Synj1,Tcte3,Tinagl1,Tmprss13,Top2b,Trappc12,Tuba1b,Tubb2a,Tubb4b,Usp33
GO:0022857	transmembrane transporter activity	29	933	9.74e-06	ENSMUSP00000005493,ENSMUSP00000016463,ENSMUSP00000019226,ENSMUSP00000021750,ENSMUSP00000022293,ENSMUSP00000023608,ENSMUSP00000023677,ENSMUSP00000028727,ENSMUSP00000031637,ENSMUSP00000032451,ENSMUSP00000037576,ENSMUSP00000039657,ENSMUSP00000042123,ENSMUSP00000043594,ENSMUSP00000065935,ENSMUSP00000075987,ENSMUSP00000078158,ENSMUSP00000079944,ENSMUSP00000080994,ENSMUSP00000084805,ENSMUSP00000086398,…	Abcc5,Abcc9,Atox1,Atp1a1,Atp1a3,Atp2b2,Atp2c2,Atp5c1,Atp5d,Atp5f1,Atp5h,Atp5j,Atp5o,Cox5b,Lasp1,Ndufa4,Ryr2,Slc12a5,Slc1a3,Slc20a2,Slc25a22,Slc25a3,Slc25a5,Slc6a11,Snap25,Sv2a,Trpa1,Vdac2,mt-Co2
GO:0005215	transporter activity	31	1067	1.49e-05	ENSMUSP00000005493,ENSMUSP00000016463,ENSMUSP00000019226,ENSMUSP00000021750,ENSMUSP00000022293,ENSMUSP00000023608,ENSMUSP00000023677,ENSMUSP00000028727,ENSMUSP00000031637,ENSMUSP00000032451,ENSMUSP00000037576,ENSMUSP00000038502,ENSMUSP00000039657,ENSMUSP00000042123,ENSMUSP00000043594,ENSMUSP00000065935,ENSMUSP00000070709,ENSMUSP00000075987,ENSMUSP00000078158,ENSMUSP00000079944,ENSMUSP00000080994,…	Abcc5,Abcc9,Atox1,Atp1a1,Atp1a3,Atp2b2,Atp2c2,Atp5c1,Atp5d,Atp5f1,Atp5h,Atp5j,Atp5o,Cox5b,Cplx1,Fabp3,Lasp1,Ndufa4,Ryr2,Slc12a5,Slc1a3,Slc20a2,Slc25a22,Slc25a3,Slc25a5,Slc6a11,Snap25,Sv2a,Trpa1,Vdac2,mt-Co2
GO:0022804	active transmembrane transporter activity	16	329	2.06e-05	ENSMUSP00000005493,ENSMUSP00000016463,ENSMUSP00000019226,ENSMUSP00000023677,ENSMUSP00000032451,ENSMUSP00000039657,ENSMUSP00000065935,ENSMUSP00000075987,ENSMUSP00000078158,ENSMUSP00000084805,ENSMUSP00000086398,ENSMUSP00000092794,ENSMUSP00000096690,ENSMUSP00000099922,ENSMUSP00000101006,ENSMUSP00000110547	Abcc5,Abcc9,Atp1a1,Atp1a3,Atp2b2,Atp2c2,Atp5c1,Atp5d,Atp5o,Slc12a5,Slc1a3,Slc20a2,Slc25a22,Slc25a3,Slc25a5,Slc6a11
GO:0015318	inorganic molecular entity transmembrane transporter activity	24	728	3.57e-05	ENSMUSP00000005493,ENSMUSP00000019226,ENSMUSP00000021750,ENSMUSP00000022293,ENSMUSP00000023608,ENSMUSP00000023677,ENSMUSP00000028727,ENSMUSP00000031637,ENSMUSP00000032451,ENSMUSP00000039657,ENSMUSP00000043594,ENSMUSP00000065935,ENSMUSP00000075987,ENSMUSP00000079944,ENSMUSP00000080994,ENSMUSP00000086398,ENSMUSP00000092794,ENSMUSP00000096690,ENSMUSP00000099922,ENSMUSP00000101006,ENSMUSP00000102147,…	Atox1,Atp1a1,Atp1a3,Atp2b2,Atp2c2,Atp5c1,Atp5d,Atp5f1,Atp5h,Atp5j,Atp5o,Cox5b,Ndufa4,Ryr2,Slc12a5,Slc1a3,Slc20a2,Slc25a22,Slc25a3,Slc6a11,Snap25,Trpa1,Vdac2,mt-Co2
GO:0015078	proton transmembrane transporter activity	9	99	4.71e-05	ENSMUSP00000023608,ENSMUSP00000023677,ENSMUSP00000031637,ENSMUSP00000079944,ENSMUSP00000080994,ENSMUSP00000101006,ENSMUSP00000102147,ENSMUSP00000110547,ENSMUSP00000113022	Atp5c1,Atp5d,Atp5f1,Atp5h,Atp5j,Atp5o,Cox5b,Ndufa4,mt-Co2
GO:0008144	drug binding	39	1630	4.9e-05	ENSMUSP00000017629,ENSMUSP00000020220,ENSMUSP00000020522,ENSMUSP00000020931,ENSMUSP00000020949,ENSMUSP00000021750,ENSMUSP00000023677,ENSMUSP00000024869,ENSMUSP00000026414,ENSMUSP00000027601,ENSMUSP00000027697,ENSMUSP00000031314,ENSMUSP00000033380,ENSMUSP00000038135,ENSMUSP00000038264,ENSMUSP00000039657,ENSMUSP00000042457,ENSMUSP00000044400,ENSMUSP00000044556,ENSMUSP00000053101,ENSMUSP00000071120,…	Aak1,Abcc5,Abcc9,Alb,Atp1a1,Atp1a3,Atp2b2,Atp2c2,Atp5o,Bcr,Cdk16,Cdk18,Chd8,Dak,Dgka,Dhx9,Eef1a1,Hk1,Hsp90aa1,Hspe1,Kif20a,Map2k6,Mcm6,Mocs3,Nadk,Nuak1,Obscn,Pfkfb1,Pfkl,Plk5,Ppp3ca,Ryr2,Smc6,Spast,Sucla2,Top2b,Tssk5,Ttn,Uba1y
GO:0042626	ATPase activity, coupled to transmembrane movement of substances	9	105	6.98e-05	ENSMUSP00000023677,ENSMUSP00000039657,ENSMUSP00000078158,ENSMUSP00000084805,ENSMUSP00000086398,ENSMUSP00000092794,ENSMUSP00000099922,ENSMUSP00000101006,ENSMUSP00000110547	Abcc5,Abcc9,Atp1a1,Atp1a3,Atp2b2,Atp2c2,Atp5c1,Atp5d,Atp5o
GO:0019829	cation-transporting ATPase activity	7	59	0.00011	ENSMUSP00000023677,ENSMUSP00000039657,ENSMUSP00000086398,ENSMUSP00000092794,ENSMUSP00000099922,ENSMUSP00000101006,ENSMUSP00000110547	Atp1a1,Atp1a3,Atp2b2,Atp2c2,Atp5c1,Atp5d,Atp5o
GO:0005524	ATP binding	34	1389	0.00012	ENSMUSP00000017629,ENSMUSP00000020220,ENSMUSP00000020522,ENSMUSP00000020931,ENSMUSP00000020949,ENSMUSP00000024869,ENSMUSP00000026414,ENSMUSP00000027601,ENSMUSP00000027697,ENSMUSP00000033380,ENSMUSP00000038135,ENSMUSP00000038264,ENSMUSP00000039657,ENSMUSP00000044400,ENSMUSP00000044556,ENSMUSP00000071120,ENSMUSP00000074724,ENSMUSP00000078158,ENSMUSP00000079692,ENSMUSP00000084805,ENSMUSP00000086398,…	Aak1,Abcc5,Abcc9,Atp1a1,Atp1a3,Atp2b2,Atp2c2,Bcr,Cdk16,Cdk18,Chd8,Dak,Dgka,Dhx9,Hk1,Hsp90aa1,Hspe1,Kif20a,Map2k6,Mcm6,Mocs3,Nadk,Nuak1,Obscn,Pfkfb1,Pfkl,Plk5,Smc6,Spast,Sucla2,Top2b,Tssk5,Ttn,Uba1y
GO:0032559	adenyl ribonucleotide binding	35	1449	0.00012	ENSMUSP00000017629,ENSMUSP00000020220,ENSMUSP00000020522,ENSMUSP00000020931,ENSMUSP00000020949,ENSMUSP00000024869,ENSMUSP00000026414,ENSMUSP00000027601,ENSMUSP00000027697,ENSMUSP00000033380,ENSMUSP00000038135,ENSMUSP00000038264,ENSMUSP00000039657,ENSMUSP00000044400,ENSMUSP00000044556,ENSMUSP00000071120,ENSMUSP00000074724,ENSMUSP00000078158,ENSMUSP00000079692,ENSMUSP00000084805,ENSMUSP00000086398,…	Aak1,Abcc5,Abcc9,Atp1a1,Atp1a3,Atp2b2,Atp2c2,Bcr,Cdk16,Cdk18,Chd8,Dak,Dbi,Dgka,Dhx9,Hk1,Hsp90aa1,Hspe1,Kif20a,Map2k6,Mcm6,Mocs3,Nadk,Nuak1,Obscn,Pfkfb1,Pfkl,Plk5,Smc6,Spast,Sucla2,Top2b,Tssk5,Ttn,Uba1y
GO:0042623	ATPase activity, coupled	14	301	0.00012	ENSMUSP00000017629,ENSMUSP00000023677,ENSMUSP00000024869,ENSMUSP00000027601,ENSMUSP00000038135,ENSMUSP00000039657,ENSMUSP00000078158,ENSMUSP00000084805,ENSMUSP00000086398,ENSMUSP00000087184,ENSMUSP00000092794,ENSMUSP00000099922,ENSMUSP00000101006,ENSMUSP00000110547	Abcc5,Abcc9,Atp1a1,Atp1a3,Atp2b2,Atp2c2,Atp5c1,Atp5d,Atp5o,Chd8,Dhx9,Mcm6,Spast,Top2b
GO:0046872	metal ion binding	63	3430	0.00014	ENSMUSP00000003310,ENSMUSP00000003912,ENSMUSP00000004378,ENSMUSP00000005493,ENSMUSP00000017629,ENSMUSP00000020346,ENSMUSP00000020522,ENSMUSP00000021750,ENSMUSP00000026414,ENSMUSP00000028430,ENSMUSP00000029078,ENSMUSP00000029644,ENSMUSP00000029694,ENSMUSP00000031077,ENSMUSP00000031314,ENSMUSP00000032216,ENSMUSP00000034339,ENSMUSP00000035208,ENSMUSP00000038135,ENSMUSP00000038264,ENSMUSP00000039657,…	Alb,Apex2,Arhgef2,Atox1,Atp1a1,Atp1a3,Atp2b2,Atp2c2,Bsn,Calr,Car2,Car8,Cdh5,Cox5b,Cyct,Dak,Dgka,Dhx9,Dmrt3,Dytn,Eno2,Fus,Gnao1,Herc2,Hmha1,Hpcal1,Hspe1,Lasp1,Lrp1,Mocs3,Nadk,Obscn,Pcp4,Pfkl,Phrf1,Piwil1,Plk5,Ppa2,Ppp3ca,Ptms,Rag1,Ranbp2,Rptn,Rtn4ip1,Ryr2,Slc1a3,Sptan1,Sucla2,Syt1,Tcf20,Thap2,Top2b,Trim30a,Trim69,Tssk5,Ttn,Uqcrfs1,Usp33,Zcchc2,Zcchc4,Zscan26,mt-Co2,mt-Cytb
GO:0019905	syntaxin binding	8	91	0.00016	ENSMUSP00000028727,ENSMUSP00000028926,ENSMUSP00000038502,ENSMUSP00000084805,ENSMUSP00000094750,ENSMUSP00000097797,ENSMUSP00000100912,ENSMUSP00000124520	Abcc9,Cplx1,Napb,Prrt2,Sept5,Snap25,Sptan1,Syt1
GO:0051020	GTPase binding	17	476	0.00031	ENSMUSP00000003310,ENSMUSP00000029694,ENSMUSP00000033419,ENSMUSP00000037180,ENSMUSP00000038264,ENSMUSP00000040808,ENSMUSP00000047431,ENSMUSP00000062632,ENSMUSP00000077978,ENSMUSP00000091921,ENSMUSP00000099902,ENSMUSP00000103481,ENSMUSP00000109121,ENSMUSP00000111415,ENSMUSP00000113265,ENSMUSP00000113705,ENSMUSP00000126377	Arhgef2,Bcr,Chrm4,Clta,Dennd6b,Dmxl2,Dnm1l,Dock11,Exoc1,Exph5,Hsp90aa1,Obscn,Prex1,Ranbp2,Sptbn1,Tagap,Usp33
GO:0019900	kinase binding	21	737	0.00086	ENSMUSP00000010605,ENSMUSP00000013842,ENSMUSP00000017629,ENSMUSP00000020522,ENSMUSP00000020949,ENSMUSP00000021750,ENSMUSP00000037576,ENSMUSP00000039657,ENSMUSP00000042457,ENSMUSP00000044034,ENSMUSP00000070588,ENSMUSP00000079692,ENSMUSP00000083222,ENSMUSP00000090245,ENSMUSP00000091882,ENSMUSP00000091921,ENSMUSP00000093270,ENSMUSP00000096690,ENSMUSP00000097561,ENSMUSP00000127842,ENSMUSP00000132659	Akap5,Ap2a1,Atp1a1,Cdc25a,Eef1a1,Gadd45a,Hsp90aa1,Il12rb2,Kif20a,Map2k6,Marcks,Pea15a,Pfkfb1,Pfkl,Piwil1,Rab13,Ryr2,Slc12a5,Sv2a,Top2b,Ttn
GO:0030276	clathrin binding	6	62	0.0011	ENSMUSP00000044004,ENSMUSP00000089198,ENSMUSP00000100912,ENSMUSP00000103481,ENSMUSP00000111415,ENSMUSP00000127842	Ap2a1,Clta,Cltb,Dnm1l,Lrp1,Syt1
GO:0005525	GTP binding	13	338	0.0013	ENSMUSP00000018156,ENSMUSP00000042342,ENSMUSP00000042457,ENSMUSP00000060246,ENSMUSP00000070588,ENSMUSP00000076777,ENSMUSP00000091921,ENSMUSP00000094750,ENSMUSP00000105719,ENSMUSP00000110927,ENSMUSP00000111415,ENSMUSP00000114144,ENSMUSP00000127330	Dnm1l,Eef1a1,Gnao1,Hsp90aa1,Rab1,Rab13,Rab3a,Rac3,Sept5,Sept7,Tuba1b,Tubb2a,Tubb4b
GO:0051087	chaperone binding	7	94	0.0013	ENSMUSP00000015049,ENSMUSP00000031314,ENSMUSP00000039657,ENSMUSP00000074724,ENSMUSP00000091882,ENSMUSP00000099922,ENSMUSP00000126321	Alb,Atp1a1,Atp1a3,Cdc25a,Dnajb9,Dnajc1,Hspe1
GO:0005198	structural molecule activity	17	546	0.0014	ENSMUSP00000007272,ENSMUSP00000023710,ENSMUSP00000023788,ENSMUSP00000023797,ENSMUSP00000035208,ENSMUSP00000042342,ENSMUSP00000060246,ENSMUSP00000073175,ENSMUSP00000076777,ENSMUSP00000089198,ENSMUSP00000093270,ENSMUSP00000097561,ENSMUSP00000099902,ENSMUSP00000103481,ENSMUSP00000106249,ENSMUSP00000108300,ENSMUSP00000113978	Akap5,Bsn,Clta,Cltb,Epb4.1l3,Krt14,Krt4,Krt6a,Krt71,Rpl26,Rpl36al,Sptbn1,Tpm3,Ttn,Tuba1b,Tubb2a,Tubb4b
GO:0030506	ankyrin binding	4	20	0.0014	ENSMUSP00000038264,ENSMUSP00000039657,ENSMUSP00000097561,ENSMUSP00000099902	Atp1a1,Obscn,Sptbn1,Ttn
GO:0005200	structural constituent of cytoskeleton	6	67	0.0015	ENSMUSP00000042342,ENSMUSP00000060246,ENSMUSP00000076777,ENSMUSP00000097561,ENSMUSP00000099902,ENSMUSP00000108300	Epb4.1l3,Sptbn1,Ttn,Tuba1b,Tubb2a,Tubb4b
GO:0003924	GTPase activity	11	255	0.0016	ENSMUSP00000018156,ENSMUSP00000042342,ENSMUSP00000042457,ENSMUSP00000060246,ENSMUSP00000070588,ENSMUSP00000076777,ENSMUSP00000105719,ENSMUSP00000111415,ENSMUSP00000114144,ENSMUSP00000125697,ENSMUSP00000127330	Dnm1l,Eef1a1,Gnao1,Gng2,Rab1,Rab13,Rab3a,Rac3,Tuba1b,Tubb2a,Tubb4b
GO:0032050	clathrin heavy chain binding	3	7	0.0016	ENSMUSP00000044004,ENSMUSP00000089198,ENSMUSP00000103481	Clta,Cltb,Lrp1
GO:0008022	protein C-terminus binding	10	224	0.0022	ENSMUSP00000003345,ENSMUSP00000009157,ENSMUSP00000017629,ENSMUSP00000024709,ENSMUSP00000086398,ENSMUSP00000100912,ENSMUSP00000105719,ENSMUSP00000113308,ENSMUSP00000127842,ENSMUSP00000137439	Amph,Ap2a1,Atp2b2,Atxn1,Cd2ap,Dynll1,Rab3a,Synj1,Syt1,Top2b
GO:0017075	syntaxin-1 binding	4	24	0.0022	ENSMUSP00000028727,ENSMUSP00000038502,ENSMUSP00000100912,ENSMUSP00000124520	Cplx1,Prrt2,Snap25,Syt1
GO:0019901	protein kinase binding	18	659	0.0035	ENSMUSP00000010605,ENSMUSP00000013842,ENSMUSP00000017629,ENSMUSP00000020949,ENSMUSP00000021750,ENSMUSP00000037576,ENSMUSP00000039657,ENSMUSP00000042457,ENSMUSP00000070588,ENSMUSP00000083222,ENSMUSP00000090245,ENSMUSP00000091882,ENSMUSP00000091921,ENSMUSP00000093270,ENSMUSP00000096690,ENSMUSP00000097561,ENSMUSP00000127842,ENSMUSP00000132659	Akap5,Ap2a1,Atp1a1,Cdc25a,Eef1a1,Hsp90aa1,Il12rb2,Kif20a,Map2k6,Marcks,Pea15a,Piwil1,Rab13,Ryr2,Slc12a5,Sv2a,Top2b,Ttn
GO:0046933	proton-transporting ATP synthase activity, rotational mechanism	3	11	0.004	ENSMUSP00000023677,ENSMUSP00000101006,ENSMUSP00000110547	Atp5c1,Atp5d,Atp5o
GO:0003779	actin binding	13	397	0.0046	ENSMUSP00000042123,ENSMUSP00000088458,ENSMUSP00000090245,ENSMUSP00000092223,ENSMUSP00000093270,ENSMUSP00000097561,ENSMUSP00000097797,ENSMUSP00000099565,ENSMUSP00000099902,ENSMUSP00000108300,ENSMUSP00000109683,ENSMUSP00000113978,ENSMUSP00000120240	Akap5,Capzb,Epb4.1l3,Ermn,Lasp1,Map1a,Marcks,Sptan1,Sptbn1,Tmsb10,Tpm3,Ttn,Wipf3
GO:0046873	metal ion transmembrane transporter activity	13	403	0.0052	ENSMUSP00000005493,ENSMUSP00000019226,ENSMUSP00000021750,ENSMUSP00000028727,ENSMUSP00000032451,ENSMUSP00000039657,ENSMUSP00000043594,ENSMUSP00000065935,ENSMUSP00000086398,ENSMUSP00000092794,ENSMUSP00000096690,ENSMUSP00000099922,ENSMUSP00000104485	Atox1,Atp1a1,Atp1a3,Atp2b2,Atp2c2,Ryr2,Slc12a5,Slc1a3,Slc20a2,Slc25a22,Slc6a11,Snap25,Trpa1
GO:0005283	amino acid:sodium symporter activity	3	14	0.007	ENSMUSP00000005493,ENSMUSP00000019226,ENSMUSP00000032451	Slc1a3,Slc25a22,Slc6a11
GO:0017016	Ras GTPase binding	12	372	0.0083	ENSMUSP00000003310,ENSMUSP00000029694,ENSMUSP00000033419,ENSMUSP00000037180,ENSMUSP00000038264,ENSMUSP00000062632,ENSMUSP00000077978,ENSMUSP00000109121,ENSMUSP00000111415,ENSMUSP00000113265,ENSMUSP00000113705,ENSMUSP00000126377	Arhgef2,Bcr,Dennd6b,Dmxl2,Dnm1l,Dock11,Exoc1,Exph5,Obscn,Prex1,Ranbp2,Usp33
GO:0005085	guanyl-nucleotide exchange factor activity	8	180	0.0087	ENSMUSP00000029694,ENSMUSP00000033419,ENSMUSP00000037180,ENSMUSP00000038264,ENSMUSP00000040808,ENSMUSP00000047431,ENSMUSP00000077978,ENSMUSP00000126377	Arhgef2,Bcr,Chrm4,Dennd6b,Dock11,Obscn,Prex1,Tagap
GO:0005089	Rho guanyl-nucleotide exchange factor activity	5	68	0.0101	ENSMUSP00000029694,ENSMUSP00000033419,ENSMUSP00000037180,ENSMUSP00000038264,ENSMUSP00000126377	Arhgef2,Bcr,Dock11,Obscn,Prex1
GO:0016835	carbon-oxygen lyase activity	5	71	0.0118	ENSMUSP00000004378,ENSMUSP00000029078,ENSMUSP00000063511,ENSMUSP00000067830,ENSMUSP00000108341	Apex2,Car2,Car8,Dglucy,Eno2
GO:0015662	ATPase activity, coupled to transmembrane movement of ions, phosphorylative mechanism	4	42	0.0127	ENSMUSP00000039657,ENSMUSP00000086398,ENSMUSP00000092794,ENSMUSP00000099922	Atp1a1,Atp1a3,Atp2b2,Atp2c2
GO:0019200	carbohydrate kinase activity	3	20	0.0157	ENSMUSP00000020522,ENSMUSP00000079692,ENSMUSP00000097282	Hk1,Pfkfb1,Pfkl
GO:0003729	mRNA binding	8	202	0.0162	ENSMUSP00000003912,ENSMUSP00000010736,ENSMUSP00000038135,ENSMUSP00000042457,ENSMUSP00000051842,ENSMUSP00000073175,ENSMUSP00000083222,ENSMUSP00000091921	Calr,Dazl,Dhx9,Eef1a1,Hsp90aa1,Jrk,Piwil1,Rpl26
GO:0005088	Ras guanyl-nucleotide exchange factor activity	6	115	0.0162	ENSMUSP00000029694,ENSMUSP00000033419,ENSMUSP00000037180,ENSMUSP00000038264,ENSMUSP00000077978,ENSMUSP00000126377	Arhgef2,Bcr,Dennd6b,Dock11,Obscn,Prex1
GO:0008289	lipid binding	16	652	0.0182	ENSMUSP00000003345,ENSMUSP00000023677,ENSMUSP00000026414,ENSMUSP00000030848,ENSMUSP00000031314,ENSMUSP00000037180,ENSMUSP00000039657,ENSMUSP00000063325,ENSMUSP00000070709,ENSMUSP00000094750,ENSMUSP00000099902,ENSMUSP00000100912,ENSMUSP00000109121,ENSMUSP00000111415,ENSMUSP00000113974,ENSMUSP00000114705	Acox1,Alb,Amph,Atp1a1,Atp5o,Dbi,Dgka,Dnm1l,Exoc1,Fabp3,Prex1,Rbp7,Sept5,Sptbn1,Syt1,Zcchc2
GO:0004129	cytochrome-c oxidase activity	3	22	0.0191	ENSMUSP00000031637,ENSMUSP00000079944,ENSMUSP00000080994	Cox5b,Ndufa4,mt-Co2
GO:0008121	ubiquinol-cytochrome-c reductase activity	2	5	0.0191	ENSMUSP00000045284,ENSMUSP00000081003	Uqcrfs1,mt-Cytb
GO:0034604	pyruvate dehydrogenase (NAD+) activity	2	5	0.0191	ENSMUSP00000033662,ENSMUSP00000106481	Dld,Pdha1
GO:0070095	fructose-6-phosphate binding	2	5	0.0191	ENSMUSP00000020522,ENSMUSP00000079692	Pfkfb1,Pfkl
GO:0003723	RNA binding	21	986	0.0192	ENSMUSP00000003310,ENSMUSP00000003912,ENSMUSP00000010736,ENSMUSP00000019118,ENSMUSP00000034375,ENSMUSP00000038135,ENSMUSP00000042342,ENSMUSP00000042457,ENSMUSP00000047008,ENSMUSP00000051842,ENSMUSP00000062539,ENSMUSP00000073175,ENSMUSP00000076777,ENSMUSP00000083222,ENSMUSP00000091921,ENSMUSP00000101858,ENSMUSP00000113308,ENSMUSP00000115260,ENSMUSP00000116103,ENSMUSP00000127504,ENSMUSP00000137439	Adad1,Atxn1,Calr,Dazl,Dhx9,Dus2,Eef1a1,Eif5a,Fus,Hsp90aa1,Jrk,L1td1,Nol12,Pcp4,Piwil1,Ranbp2,Rpl26,Sart3,Synj1,Tuba1b,Tubb4b
GO:0005326	neurotransmitter transporter activity	4	50	0.0195	ENSMUSP00000005493,ENSMUSP00000019226,ENSMUSP00000032451,ENSMUSP00000038502	Cplx1,Slc1a3,Slc25a22,Slc6a11
GO:0031625	ubiquitin protein ligase binding	10	316	0.0195	ENSMUSP00000003912,ENSMUSP00000010520,ENSMUSP00000016463,ENSMUSP00000020931,ENSMUSP00000049355,ENSMUSP00000071636,ENSMUSP00000075579,ENSMUSP00000076777,ENSMUSP00000091921,ENSMUSP00000111415	Calr,Dnm1l,Gpi1,Herc2,Hsp90aa1,Nedd8,Prdx6,Slc25a5,Smc6,Tuba1b
GO:0016836	hydro-lyase activity	4	52	0.0217	ENSMUSP00000004378,ENSMUSP00000029078,ENSMUSP00000063511,ENSMUSP00000067830	Car2,Car8,Dglucy,Eno2
GO:0005314	high-affinity glutamate transmembrane transporter activity	2	6	0.022	ENSMUSP00000005493,ENSMUSP00000019226	Slc1a3,Slc25a22
GO:0008443	phosphofructokinase activity	2	6	0.022	ENSMUSP00000020522,ENSMUSP00000079692	Pfkfb1,Pfkl
GO:0016829	lyase activity	7	172	0.022	ENSMUSP00000004378,ENSMUSP00000029078,ENSMUSP00000044556,ENSMUSP00000063511,ENSMUSP00000067830,ENSMUSP00000099536,ENSMUSP00000108341	Aldoc,Apex2,Car2,Car8,Dak,Dglucy,Eno2
GO:0016773	phosphotransferase activity, alcohol group as acceptor	16	682	0.0224	ENSMUSP00000020220,ENSMUSP00000020522,ENSMUSP00000020949,ENSMUSP00000026414,ENSMUSP00000027697,ENSMUSP00000033380,ENSMUSP00000038264,ENSMUSP00000044556,ENSMUSP00000071120,ENSMUSP00000079692,ENSMUSP00000086948,ENSMUSP00000091921,ENSMUSP00000097282,ENSMUSP00000097561,ENSMUSP00000101238,ENSMUSP00000126377	Aak1,Bcr,Cdk16,Cdk18,Dak,Dgka,Hk1,Hsp90aa1,Map2k6,Nadk,Nuak1,Obscn,Pfkfb1,Pfkl,Tssk5,Ttn
GO:0015294	solute:cation symporter activity	5	93	0.026	ENSMUSP00000005493,ENSMUSP00000019226,ENSMUSP00000032451,ENSMUSP00000065935,ENSMUSP00000096690	Slc12a5,Slc1a3,Slc20a2,Slc25a22,Slc6a11
GO:0005328	neurotransmitter:sodium symporter activity	3	28	0.028	ENSMUSP00000005493,ENSMUSP00000019226,ENSMUSP00000032451	Slc1a3,Slc25a22,Slc6a11
GO:0015081	sodium ion transmembrane transporter activity	6	138	0.0287	ENSMUSP00000005493,ENSMUSP00000019226,ENSMUSP00000032451,ENSMUSP00000039657,ENSMUSP00000065935,ENSMUSP00000099922	Atp1a1,Atp1a3,Slc1a3,Slc20a2,Slc25a22,Slc6a11
GO:0015293	symporter activity	6	139	0.0295	ENSMUSP00000005493,ENSMUSP00000019226,ENSMUSP00000032451,ENSMUSP00000065935,ENSMUSP00000075987,ENSMUSP00000096690	Slc12a5,Slc1a3,Slc20a2,Slc25a22,Slc25a3,Slc6a11
GO:0016791	phosphatase activity	8	237	0.0304	ENSMUSP00000007708,ENSMUSP00000029644,ENSMUSP00000039657,ENSMUSP00000053101,ENSMUSP00000076533,ENSMUSP00000079692,ENSMUSP00000091882,ENSMUSP00000113308	Atp1a1,Cdc25a,Pfkfb1,Ppa2,Ppp2r1a,Ppp3ca,Ptpra,Synj1
GO:0030235	nitric-oxide synthase regulator activity	2	8	0.0304	ENSMUSP00000009157,ENSMUSP00000091921	Dynll1,Hsp90aa1
GO:0051021	GDP-dissociation inhibitor binding	2	8	0.0304	ENSMUSP00000091921,ENSMUSP00000105719	Hsp90aa1,Rab3a
GO:0035254	glutamate receptor binding	4	61	0.0311	ENSMUSP00000086398,ENSMUSP00000092223,ENSMUSP00000093270,ENSMUSP00000101858	Akap5,Atp2b2,Fus,Map1a
GO:0017070	U6 snRNA binding	2	9	0.0355	ENSMUSP00000019118,ENSMUSP00000047008	Eif5a,Sart3
GO:0017048	Rho GTPase binding	6	151	0.0406	ENSMUSP00000029694,ENSMUSP00000033419,ENSMUSP00000037180,ENSMUSP00000038264,ENSMUSP00000109121,ENSMUSP00000126377	Arhgef2,Bcr,Dock11,Exoc1,Obscn,Prex1
GO:0008641	ubiquitin-like modifier activating enzyme activity	2	10	0.0416	ENSMUSP00000096670,ENSMUSP00000111560	Mocs3,Uba1y
GO:0016301	kinase activity	16	746	0.0448	ENSMUSP00000020220,ENSMUSP00000020522,ENSMUSP00000020949,ENSMUSP00000026414,ENSMUSP00000027697,ENSMUSP00000033380,ENSMUSP00000038264,ENSMUSP00000044556,ENSMUSP00000071120,ENSMUSP00000079692,ENSMUSP00000086948,ENSMUSP00000091921,ENSMUSP00000097282,ENSMUSP00000097561,ENSMUSP00000101238,ENSMUSP00000126377	Aak1,Bcr,Cdk16,Cdk18,Dak,Dgka,Hk1,Hsp90aa1,Map2k6,Nadk,Nuak1,Obscn,Pfkfb1,Pfkl,Tssk5,Ttn
GO:0045296	cadherin binding	3	35	0.0449	ENSMUSP00000024709,ENSMUSP00000038264,ENSMUSP00000093270	Akap5,Cd2ap,Obscn
GO:0097110	scaffold protein binding	4	70	0.0468	ENSMUSP00000009157,ENSMUSP00000021750,ENSMUSP00000091921,ENSMUSP00000093270	Akap5,Dynll1,Hsp90aa1,Ryr2
GO:0003678	DNA helicase activity	3	36	0.0473	ENSMUSP00000027601,ENSMUSP00000038135,ENSMUSP00000087184	Chd8,Dhx9,Mcm6
GO:0003725	double-stranded RNA binding	4	71	0.0473	ENSMUSP00000034375,ENSMUSP00000038135,ENSMUSP00000042342,ENSMUSP00000076777	Dhx9,Dus2,Tuba1b,Tubb4b
GO:0005391	sodium:potassium-exchanging ATPase activity	2	11	0.0473	ENSMUSP00000039657,ENSMUSP00000099922	Atp1a1,Atp1a3
GO:0008094	DNA-dependent ATPase activity	4	71	0.0473	ENSMUSP00000017629,ENSMUSP00000027601,ENSMUSP00000038135,ENSMUSP00000087184	Chd8,Dhx9,Mcm6,Top2b
GO:0015370	solute:sodium symporter activity	4	71	0.0473	ENSMUSP00000005493,ENSMUSP00000019226,ENSMUSP00000032451,ENSMUSP00000065935	Slc1a3,Slc20a2,Slc25a22,Slc6a11
GO:0016877	ligase activity, forming carbon-sulfur bonds	3	36	0.0473	ENSMUSP00000096670,ENSMUSP00000111560,ENSMUSP00000123765	Mocs3,Sucla2,Uba1y
GO:0051920	peroxiredoxin activity	2	11	0.0473	ENSMUSP00000005292,ENSMUSP00000071636	Prdx2,Prdx6

## Sheet: Cellular component 
#	Localizations	Total	pValue	Min FDR	p-value	FDR	In Data	Network Objects from Active Data
1	myelin sheath	221	1.39851e-29	9.71963e-27	1.39851e-29	9.71963e-27	33	SDHA, ATP5F1, UQCRFS1, Carbonic anhydrase II, ATP5C, Alpha-fodrin, Septin 7, ATP1A3, ATP1A1, ATP5H, PRDX2, CNTN1 (F3), DLDH, Tubulin alpha-1B, NAPB, Albumin, Tubulin beta 2C, ATP5O, COX Vb, G-protein alpha-o, NCAM1, ERMN, SLC25A5, HSP90 alpha, VDAC 2, TPPP (p24), SLC25A3, ENO2, eEF1A1, PDHA (somatic), SNAP-25, SUCB1, GPI
2	neuron part	2228	5.75097e-20	1.99846e-17	5.75097e-20	1.99846e-17	71	Rac3, DCDC2, SLC6A11, Amphiphysin I, DBI, Rab-1A, Ryanodine receptor 2, Carbonic anhydrase II, Alpha-fodrin, ACM4, Beta-fodrin, AAK1, Septin 7, ATP1A3, ATP1A1, CPLX1, VMP, DAL1, TPM3, Liprin-alpha3, Septin 5 (CDC-REL1), SPATA7, PR65-alpha, KCC2, Synaptotagmin I, DNM1L (DRP1), PEP-19, MARCKS, SYNJ1, Tenascin-N, MAP6, Calcineurin A (alpha), RPL26, CNTN1 (F3), GLAST1/EAAT1, Rab-3A, NAPB, Rab-13, CLT…
3	neuron projection	1734	3.98189e-19	9.22472e-17	3.98189e-19	9.22472e-17	61	Rac3, DCDC2, SLC6A11, Amphiphysin I, Ryanodine receptor 2, Carbonic anhydrase II, Alpha-fodrin, ACM4, Beta-fodrin, AAK1, Septin 7, ATP1A3, ATP1A1, CPLX1, VMP, DAL1, TPM3, Septin 5 (CDC-REL1), SPATA7, PR65-alpha, KCC2, Synaptotagmin I, PEP-19, MARCKS, SYNJ1, Tenascin-N, MAP6, Calcineurin A (alpha), RPL26, GLAST1/EAAT1, Rab-3A, Rab-13, PRRT2, RPGRIP1, ARHGEF2, LRP1, PCTK1, DLC1 (Dynein LC8a), Stath…
4	axon	857	1.12789e-16	1.95971e-14	1.12789e-16	1.95971e-14	40	Rac3, Amphiphysin I, Carbonic anhydrase II, Alpha-fodrin, ACM4, Beta-fodrin, AAK1, Septin 7, ATP1A3, ATP1A1, CPLX1, VMP, DAL1, TPM3, Septin 5 (CDC-REL1), Synaptotagmin I, PEP-19, MARCKS, SYNJ1, Tenascin-N, MAP6, RPL26, Rab-3A, PRRT2, LRP1, DLC1 (Dynein LC8a), NCAM1, ERMN, TRPA1, HSP90 alpha, MAP-1A, Spastin, Bassoon, ALDOC, SV2A, PREX1, BCR, ENO2, Myotrophin, SNAP-25
5	axon part	577	2.02921e-16	2.8206e-14	2.02921e-16	2.8206e-14	33	Rac3, Amphiphysin I, Alpha-fodrin, ACM4, Beta-fodrin, AAK1, Septin 7, ATP1A3, CPLX1, VMP, DAL1, TPM3, Septin 5 (CDC-REL1), Synaptotagmin I, MARCKS, SYNJ1, Tenascin-N, MAP6, RPL26, Rab-3A, PRRT2, LRP1, DLC1 (Dynein LC8a), NCAM1, ERMN, HSP90 alpha, MAP-1A, Spastin, Bassoon, SV2A, PREX1, ENO2, SNAP-25
6	synapse part	1222	1.5455e-15	1.7902e-13	1.5455e-15	1.7902e-13	46	SLC6A11, Amphiphysin I, DBI, Rab-1A, Ataxin-1, ACM4, Beta-fodrin, AAK1, Septin 7, ATP1A3, ATP1A1, CPLX1, DAL1, Liprin-alpha3, Septin 5 (CDC-REL1), Synaptotagmin I, PTPR-alpha, DNM1L (DRP1), MARCKS, SYNJ1, Tenascin-N, Calcineurin A (alpha), RPL26, CNTN1 (F3), GLAST1/EAAT1, Rab-3A, NAPB, CLTA, PRRT2, ARHGEF2, PCTK1, FUS, NCAM1, Rabconnectin-3, VDAC 2, MAP-1A, CAPZ beta, Bassoon, PMCA2b, ALDOC, SV2A…
7	plasma membrane bounded cell projection	2681	3.91901e-15	3.89102e-13	3.91901e-15	3.89102e-13	70	Rac3, DCDC2, SLC6A11, CD2AP, Amphiphysin I, Ryanodine receptor 2, Carbonic anhydrase II, Alpha-fodrin, ACM4, Beta-fodrin, AAK1, Septin 7, ATP1A3, ATP1A1, CPLX1, VMP, DAL1, TPM3, Septin 5 (CDC-REL1), SPATA7, PR65-alpha, KCC2, Synaptotagmin I, PEP-19, MARCKS, SYNJ1, Tenascin-N, MAP6, Calcineurin A (alpha), RPL26, DLDH, GLAST1/EAAT1, Rab-3A, Rab-13, PRRT2, RPGRIP1, ARHGEF2, LRP1, PCTK1, DLC1 (Dynein…
8	cytoplasmic part	11571	6.47654e-15	5.62649e-13	6.47654e-15	5.62649e-13	174	PTMA, Rac3, DCDC2, SDHA, ATP5F1, CD2AP, SLC25A22, Amphiphysin I, UQCRFS1, DBI, Rab-1A, Parathymosin, Ryanodine receptor 2, Carbonic anhydrase II, LASP1, ATP5C, Alpha-fodrin, VDU1, Keratin 14, Ataxin-1, OCIAD1, FAM124B, G-protein gamma 2, Beta-fodrin, MIWI, AAK1, TOP2 beta, Septin 7, POMT1, MOCS3, RNF36, ATP1A3, ATP1A1, CPLX1, VMP, SLAC2-B, DAL1, C14orf159, ATP5H, TPM3, Liprin-alpha3, WIPF3, DDX9,…
9	cell projection	2760	1.67014e-14	1.28972e-12	1.67014e-14	1.28972e-12	70	Rac3, DCDC2, SLC6A11, CD2AP, Amphiphysin I, Ryanodine receptor 2, Carbonic anhydrase II, Alpha-fodrin, ACM4, Beta-fodrin, AAK1, Septin 7, ATP1A3, ATP1A1, CPLX1, VMP, DAL1, TPM3, Septin 5 (CDC-REL1), SPATA7, PR65-alpha, KCC2, Synaptotagmin I, PEP-19, MARCKS, SYNJ1, Tenascin-N, MAP6, Calcineurin A (alpha), RPL26, DLDH, GLAST1/EAAT1, Rab-3A, Rab-13, PRRT2, RPGRIP1, ARHGEF2, LRP1, PCTK1, DLC1 (Dynein…
10	vesicle	4427	1.71649e-13	1.07168e-11	1.71649e-13	1.07168e-11	91	Rac3, CD2AP, Amphiphysin I, SH3BGRL3, DBI, Rab-1A, Ryanodine receptor 2, Carbonic anhydrase II, Alpha-fodrin, Keratin 14, OCIAD1, G-protein gamma 2, Beta-fodrin, TINAGL1, AAK1, GLVR2, Septin 7, POMT1, ATP1A3, ATP1A1, VMP, LUZP1, SLAC2-B, TPM3, Liprin-alpha3, Septin 5 (CDC-REL1), H-FABP, PR65-alpha, PRDX2, Synaptotagmin I, PTPR-alpha, DNM1L (DRP1), PFKL, Calreticulin, MARCKS, SYNJ1, MAP6, DnaJB9, …
11	plasma membrane bounded cell projection part	1922	1.85039e-13	1.07168e-11	1.85039e-13	1.07168e-11	55	Rac3, DCDC2, Amphiphysin I, Alpha-fodrin, ACM4, Beta-fodrin, AAK1, Septin 7, ATP1A3, CPLX1, VMP, DAL1, TPM3, Septin 5 (CDC-REL1), SPATA7, PR65-alpha, KCC2, Synaptotagmin I, MARCKS, SYNJ1, Tenascin-N, MAP6, Calcineurin A (alpha), RPL26, GLAST1/EAAT1, Rab-3A, PRRT2, RPGRIP1, ARHGEF2, LRP1, DLC1 (Dynein LC8a), eIF5A, FUS, G-protein alpha-o, HMHA1, NCAM1, ERMN, HSP90 alpha, Wdr90, MAP-1A, AP2A1, CAPZ…
12	cell projection part	1922	1.85039e-13	1.07168e-11	1.85039e-13	1.07168e-11	55	Rac3, DCDC2, Amphiphysin I, Alpha-fodrin, ACM4, Beta-fodrin, AAK1, Septin 7, ATP1A3, CPLX1, VMP, DAL1, TPM3, Septin 5 (CDC-REL1), SPATA7, PR65-alpha, KCC2, Synaptotagmin I, MARCKS, SYNJ1, Tenascin-N, MAP6, Calcineurin A (alpha), RPL26, GLAST1/EAAT1, Rab-3A, PRRT2, RPGRIP1, ARHGEF2, LRP1, DLC1 (Dynein LC8a), eIF5A, FUS, G-protein alpha-o, HMHA1, NCAM1, ERMN, HSP90 alpha, Wdr90, MAP-1A, AP2A1, CAPZ…
13	synapse	1513	2.11183e-13	1.12902e-11	2.11183e-13	1.12902e-11	48	SLC6A11, Amphiphysin I, DBI, Rab-1A, Ataxin-1, ACM4, Beta-fodrin, AAK1, Septin 7, ATP1A3, ATP1A1, CPLX1, DAL1, Liprin-alpha3, Septin 5 (CDC-REL1), PR65-alpha, Synaptotagmin I, PTPR-alpha, DNM1L (DRP1), MARCKS, SYNJ1, Tenascin-N, Calcineurin A (alpha), RPL26, CNTN1 (F3), GLAST1/EAAT1, Rab-3A, NAPB, CLTA, PRRT2, ARHGEF2, PCTK1, eIF5A, FUS, NCAM1, Rabconnectin-3, VDAC 2, MAP-1A, CAPZ beta, Bassoon, …
14	cytoskeleton	2578	2.49998e-13	1.24106e-11	2.49998e-13	1.24106e-11	65	Rac3, DCDC2, CD2AP, Amphiphysin I, LASP1, Alpha-fodrin, VDU1, Keratin 14, Tubulin beta, Beta-fodrin, Septin 7, DAL1, TPM3, WIPF3, DDX9, Septin 5 (CDC-REL1), SPATA7, PR65-alpha, Tmsb10, DNM1L (DRP1), PEP-19, MARCKS, SYNJ1, Tubulin alpha, MAP6, Tubulin beta 2, Tubulin alpha-1B, CLTA, NUAK1, Spectrin, Tubulin beta 2C, Keratin 4, RPGRIP1, ARHGEF2, PCTK1, DLC1 (Dynein LC8a), Stathmin, Rabkinesin-6, FL…
15	presynapse	683	8.40592e-13	3.89474e-11	8.40592e-13	3.89474e-11	31	SLC6A11, Amphiphysin I, DBI, Rab-1A, ACM4, AAK1, Septin 7, ATP1A3, CPLX1, Liprin-alpha3, Septin 5 (CDC-REL1), Synaptotagmin I, DNM1L (DRP1), MARCKS, SYNJ1, Tenascin-N, RPL26, CNTN1 (F3), Rab-3A, NAPB, CLTA, PRRT2, PCTK1, NCAM1, Rabconnectin-3, VDAC 2, Bassoon, PMCA2b, SV2A, SNAP-25, Clathrin light chain B
16	extracellular vesicle	2256	3.05107e-12	1.28547e-10	3.05107e-12	1.28547e-10	58	Rac3, CD2AP, SH3BGRL3, DBI, Rab-1A, Carbonic anhydrase II, Alpha-fodrin, Keratin 14, G-protein gamma 2, Beta-fodrin, TINAGL1, GLVR2, Septin 7, ATP1A3, ATP1A1, LUZP1, TPM3, Liprin-alpha3, H-FABP, PR65-alpha, PRDX2, PTPR-alpha, PFKL, Calreticulin, MARCKS, DnaJB9, RPL26, CNTN1 (F3), Rab-3A, Tubulin beta 2, DAK, NAPB, Albumin, Rab-13, Tubulin beta 2C, NEDD8, NACA, CISY, Stathmin, ERMN, HSP90 alpha, E…
17	distal axon	459	3.14431e-12	1.28547e-10	3.14431e-12	1.28547e-10	25	Rac3, Amphiphysin I, ACM4, AAK1, Septin 7, ATP1A3, CPLX1, VMP, TPM3, Septin 5 (CDC-REL1), Synaptotagmin I, MARCKS, SYNJ1, Tenascin-N, RPL26, Rab-3A, PRRT2, LRP1, NCAM1, HSP90 alpha, MAP-1A, SV2A, PREX1, ENO2, SNAP-25
18	extracellular organelle	2268	3.7856e-12	1.46166e-10	3.7856e-12	1.46166e-10	58	Rac3, CD2AP, SH3BGRL3, DBI, Rab-1A, Carbonic anhydrase II, Alpha-fodrin, Keratin 14, G-protein gamma 2, Beta-fodrin, TINAGL1, GLVR2, Septin 7, ATP1A3, ATP1A1, LUZP1, TPM3, Liprin-alpha3, H-FABP, PR65-alpha, PRDX2, PTPR-alpha, PFKL, Calreticulin, MARCKS, DnaJB9, RPL26, CNTN1 (F3), Rab-3A, Tubulin beta 2, DAK, NAPB, Albumin, Rab-13, Tubulin beta 2C, NEDD8, NACA, CISY, Stathmin, ERMN, HSP90 alpha, E…
19	supramolecular fiber	1177	1.39846e-11	5.11542e-10	1.39846e-11	5.11542e-10	39	Rac3, DCDC2, CD2AP, DBI, Ryanodine receptor 2, Alpha-fodrin, Keratin 14, Tubulin beta, Beta-fodrin, TPM3, WIPF3, DNM1L (DRP1), PEP-19, MARCKS, SYNJ1, Tubulin alpha, MAP6, Calcineurin A (alpha), GLAST1/EAAT1, Tubulin beta 2, Tubulin alpha-1B, Tubulin beta 2C, Keratin 4, ARHGEF2, DLC1 (Dynein LC8a), Stathmin, Rabkinesin-6, OBSCN, FLJ20254, KRT71, TPPP (p24), MAP-1A, CAPZ beta, SUR2, Spastin, Titin,…
20	supramolecular polymer	1183	1.62775e-11	5.65643e-10	1.62775e-11	5.65643e-10	39	Rac3, DCDC2, CD2AP, DBI, Ryanodine receptor 2, Alpha-fodrin, Keratin 14, Tubulin beta, Beta-fodrin, TPM3, WIPF3, DNM1L (DRP1), PEP-19, MARCKS, SYNJ1, Tubulin alpha, MAP6, Calcineurin A (alpha), GLAST1/EAAT1, Tubulin beta 2, Tubulin alpha-1B, Tubulin beta 2C, Keratin 4, ARHGEF2, DLC1 (Dynein LC8a), Stathmin, Rabkinesin-6, OBSCN, FLJ20254, KRT71, TPPP (p24), MAP-1A, CAPZ beta, SUR2, Spastin, Titin,…
21	supramolecular complex	1185	1.71185e-11	5.66541e-10	1.71185e-11	5.66541e-10	39	Rac3, DCDC2, CD2AP, DBI, Ryanodine receptor 2, Alpha-fodrin, Keratin 14, Tubulin beta, Beta-fodrin, TPM3, WIPF3, DNM1L (DRP1), PEP-19, MARCKS, SYNJ1, Tubulin alpha, MAP6, Calcineurin A (alpha), GLAST1/EAAT1, Tubulin beta 2, Tubulin alpha-1B, Tubulin beta 2C, Keratin 4, ARHGEF2, DLC1 (Dynein LC8a), Stathmin, Rabkinesin-6, OBSCN, FLJ20254, KRT71, TPPP (p24), MAP-1A, CAPZ beta, SUR2, Spastin, Titin,…
22	organelle	16581	3.75165e-11	1.18518e-09	3.75165e-11	1.18518e-09	210	PTMA, Rac3, DCDC2, HoxC13, SDHA, ATP5F1, CD2AP, SLC25A22, Alpha-endosulfine, Amphiphysin I, UQCRFS1, SH3BGRL3, DBI, Rab-1A, Parathymosin, Ryanodine receptor 2, Carbonic anhydrase II, LASP1, ATP5C, Alpha-fodrin, DAZ2, VDU1, Keratin 14, Ataxin-1, OCIAD1, FAM124B, G-protein gamma 2, ACM4, Tubulin beta, Beta-fodrin, TINAGL1, MIWI, AAK1, GLVR2, TOP2 beta, Septin 7, POMT1, Tip110, RNF36, ATP1A3, ATP1A1…
23	organelle part	11494	5.64634e-11	1.70618e-09	5.64634e-11	1.70618e-09	163	PTMA, Rac3, DCDC2, HoxC13, SDHA, ATP5F1, CD2AP, SLC25A22, Alpha-endosulfine, Amphiphysin I, UQCRFS1, SH3BGRL3, DBI, Rab-1A, Ryanodine receptor 2, LASP1, ATP5C, Alpha-fodrin, VDU1, Keratin 14, Ataxin-1, FAM124B, ACM4, Tubulin beta, Beta-fodrin, TOP2 beta, Septin 7, POMT1, Tip110, RNF36, C14orf159, ATP5H, TPM3, WIPF3, DDX9, RTN4IP1, CDC25A, Ttc15, Septin 5 (CDC-REL1), SPATA7, MCM6, PR65-alpha, Syna…
24	extracellular exosome	2235	6.69472e-11	1.93868e-09	6.69472e-11	1.93868e-09	55	Rac3, CD2AP, SH3BGRL3, DBI, Rab-1A, Carbonic anhydrase II, Alpha-fodrin, Keratin 14, G-protein gamma 2, Beta-fodrin, TINAGL1, GLVR2, Septin 7, ATP1A1, LUZP1, TPM3, H-FABP, PR65-alpha, PRDX2, PTPR-alpha, PFKL, Calreticulin, MARCKS, DnaJB9, RPL26, CNTN1 (F3), Tubulin beta 2, DAK, NAPB, Albumin, Rab-13, Tubulin beta 2C, NEDD8, NACA, CISY, Stathmin, ERMN, HSP90 alpha, ELYS, KRT71, CAPZ beta, PGAM2, S…
25	cell cortex part	227	8.03732e-11	2.23437e-09	8.03732e-11	2.23437e-09	17	DCDC2, LASP1, Alpha-fodrin, Beta-fodrin, Septin 7, TPM3, Liprin-alpha3, WIPF3, Septin 5 (CDC-REL1), Sec3, CLTA, MPP1, CAPZ beta, Bassoon, ENO2, eEF1A1, Clathrin light chain B
26	cytoplasmic region	637	1.26649e-10	3.38543e-09	1.26649e-10	3.38543e-09	27	DCDC2, CD2AP, LASP1, Alpha-fodrin, Beta-fodrin, Septin 7, TPM3, Liprin-alpha3, WIPF3, Septin 5 (CDC-REL1), SPATA7, Sec3, MARCKS, MAP6, CLTA, RPGRIP1, DLC1 (Dynein LC8a), ERMN, Wdr90, MPP1, MAP-1A, CAPZ beta, Spastin, Bassoon, ENO2, eEF1A1, Clathrin light chain B
27	intracellular organelle part	11117	1.55932e-10	4.01382e-09	1.55932e-10	4.01382e-09	158	PTMA, Rac3, DCDC2, HoxC13, SDHA, ATP5F1, CD2AP, SLC25A22, Alpha-endosulfine, Amphiphysin I, UQCRFS1, SH3BGRL3, DBI, Rab-1A, Ryanodine receptor 2, LASP1, ATP5C, Alpha-fodrin, VDU1, Keratin 14, Ataxin-1, FAM124B, Tubulin beta, Beta-fodrin, TOP2 beta, Septin 7, POMT1, Tip110, RNF36, C14orf159, ATP5H, TPM3, WIPF3, DDX9, RTN4IP1, CDC25A, Ttc15, Septin 5 (CDC-REL1), SPATA7, MCM6, PR65-alpha, Synaptotag…
28	cytoskeletal part	1993	3.04384e-10	7.55524e-09	3.04384e-10	7.55524e-09	50	Rac3, DCDC2, CD2AP, LASP1, Alpha-fodrin, VDU1, Keratin 14, Tubulin beta, Beta-fodrin, Septin 7, TPM3, WIPF3, DDX9, Septin 5 (CDC-REL1), SPATA7, DNM1L (DRP1), PEP-19, MARCKS, SYNJ1, Tubulin alpha, MAP6, Tubulin beta 2, Tubulin alpha-1B, CLTA, Tubulin beta 2C, Keratin 4, RPGRIP1, ARHGEF2, DLC1 (Dynein LC8a), Stathmin, Rabkinesin-6, FLJ32658, OBSCN, HERC2, SLC25A5, 6330514A18Rik, FLJ20254, Wdr90, KR…
29	intracellular organelle	15724	3.54372e-10	8.49271e-09	3.54372e-10	8.49271e-09	200	PTMA, Rac3, DCDC2, HoxC13, SDHA, ATP5F1, CD2AP, SLC25A22, Alpha-endosulfine, Amphiphysin I, UQCRFS1, SH3BGRL3, DBI, Rab-1A, Parathymosin, Ryanodine receptor 2, LASP1, ATP5C, Alpha-fodrin, DAZ2, VDU1, Keratin 14, Ataxin-1, OCIAD1, FAM124B, Tubulin beta, Beta-fodrin, MIWI, AAK1, TOP2 beta, Septin 7, POMT1, Tip110, RNF36, ATP1A3, ATP1A1, VMP, LUZP1, SLAC2-B, DAL1, C14orf159, ATP5H, TPM3, Liprin-alph…
30	cytoplasm	19002	4.70672e-10	1.09039e-08	4.70672e-10	1.09039e-08	227	PTMA, Rac3, HSP90, AP-2 alpha subunits, CDC25, DCDC2, SDHA, SLC6A11, ATP5F1, CD2AP, SLC25A22, Alpha-endosulfine, Amphiphysin I, UQCRFS1, SH3BGRL3, MAGEH-1, DBI, Rab-1A, Parathymosin, Ryanodine receptor 2, Complexin, Carbonic anhydrase II, LASP1, ATP5C, Alpha-fodrin, DAZ2, VDU1, Keratin 14, Ataxin-1, OCIAD1, DGK, FAM124B, Peroxiredoxin, G-protein gamma 2, ACM4, Beta-fodrin, G-protein alpha-i famil…
31	neuron projection terminus	256	5.20524e-10	1.16698e-08	5.20524e-10	1.16698e-08	17	Amphiphysin I, ACM4, AAK1, Septin 7, ATP1A3, CPLX1, Septin 5 (CDC-REL1), Synaptotagmin I, MARCKS, SYNJ1, Tenascin-N, RPL26, Rab-3A, PRRT2, Bassoon, SV2A, SNAP-25
32	cytosol	5703	5.74359e-10	1.24744e-08	5.74359e-10	1.24744e-08	98	PTMA, Rac3, DCDC2, Amphiphysin I, Rab-1A, Parathymosin, Carbonic anhydrase II, Alpha-fodrin, VDU1, Keratin 14, Ataxin-1, Beta-fodrin, MIWI, AAK1, TOP2 beta, Septin 7, MOCS3, RNF36, CPLX1, DAL1, TPM3, Liprin-alpha3, WIPF3, DDX9, CDC25A, Ttc15, SPATA7, H-FABP, PR65-alpha, PRDX2, DNM1L (DRP1), PFKL, Sec3, Calreticulin, PEP-19, MARCKS, SYNJ1, Calcineurin A (alpha), RPL26, SERTAD2, Rab-3A, DAK, Tubuli…
33	secretory vesicle	1229	7.11842e-10	1.49918e-08	7.11842e-10	1.49918e-08	37	Amphiphysin I, DBI, Rab-1A, Alpha-fodrin, POMT1, Liprin-alpha3, Septin 5 (CDC-REL1), Synaptotagmin I, DNM1L (DRP1), PFKL, Calreticulin, MAP6, DLDH, Rab-3A, Albumin, Rab-13, CLTA, PRRT2, Tubulin beta 2C, LRP1, PCTK1, DLC1 (Dynein LC8a), HMHA1, HSP90 alpha, Rabconnectin-3, VDAC 2, AP2A1, CAPZ beta, SUR2, Bassoon, ALDOC, SV2A, eEF1A1, SNAP-25, GPI, Clathrin light chain B, NSGPeroxidase
34	axon terminus	232	9.80267e-10	2.00378e-08	9.80267e-10	2.00378e-08	16	Amphiphysin I, ACM4, AAK1, Septin 7, ATP1A3, CPLX1, Septin 5 (CDC-REL1), Synaptotagmin I, MARCKS, SYNJ1, Tenascin-N, RPL26, Rab-3A, PRRT2, SV2A, SNAP-25
35	membrane-bounded organelle	15230	1.31083e-09	2.60294e-08	1.31083e-09	2.60294e-08	194	PTMA, Rac3, DCDC2, HoxC13, SDHA, ATP5F1, CD2AP, SLC25A22, Alpha-endosulfine, Amphiphysin I, UQCRFS1, SH3BGRL3, DBI, Rab-1A, Parathymosin, Ryanodine receptor 2, Carbonic anhydrase II, ATP5C, Alpha-fodrin, DAZ2, VDU1, Keratin 14, Ataxin-1, OCIAD1, FAM124B, G-protein gamma 2, Beta-fodrin, TINAGL1, MIWI, AAK1, GLVR2, TOP2 beta, Septin 7, POMT1, Tip110, RNF36, ATP1A3, ATP1A1, VMP, LUZP1, SLAC2-B, C14o…
36	cell cortex	392	1.55748e-09	3.00679e-08	1.55748e-09	3.00679e-08	20	DCDC2, CD2AP, LASP1, Alpha-fodrin, Beta-fodrin, Septin 7, TPM3, Liprin-alpha3, WIPF3, Septin 5 (CDC-REL1), Sec3, MARCKS, CLTA, ERMN, MPP1, CAPZ beta, Bassoon, ENO2, eEF1A1, Clathrin light chain B
37	postsynapse	796	3.66932e-09	6.89238e-08	3.66932e-09	6.89238e-08	28	SLC6A11, Ataxin-1, ACM4, Beta-fodrin, ATP1A3, ATP1A1, CPLX1, DAL1, MARCKS, SYNJ1, Calcineurin A (alpha), CNTN1 (F3), GLAST1/EAAT1, NAPB, CLTA, PRRT2, ARHGEF2, FUS, NCAM1, MAP-1A, CAPZ beta, Bassoon, PMCA2b, ALDOC, BCR, AKAP5, SNAP-25, Clathrin light chain B
38	plasma membrane region	1474	8.70203e-09	1.59156e-07	8.70203e-09	1.59156e-07	39	SLC6A11, Carbonic anhydrase II, ACM4, Beta-fodrin, Septin 7, ATP1A3, ATP1A1, DAL1, TPM3, Septin 5 (CDC-REL1), KCC2, Synaptotagmin I, PTPR-alpha, DNM1L (DRP1), Sec3, MARCKS, SYNJ1, CNTN1 (F3), GLAST1/EAAT1, CLTA, PRRT2, ARHGEF2, LRP1, Rabkinesin-6, HMHA1, NCAM1, TRPA1, HSP90 alpha, AP2A1, HXK1, Bassoon, PMCA2b, BCR, AKAP5, ENO2, eEF1A1, SNAP-25, GPI, Clathrin light chain B
39	glutamatergic synapse	533	1.14145e-08	2.03412e-07	1.14145e-08	2.03412e-07	22	Amphiphysin I, ACM4, Beta-fodrin, Septin 7, CPLX1, Liprin-alpha3, PR65-alpha, Synaptotagmin I, MARCKS, SYNJ1, Calcineurin A (alpha), NAPB, CLTA, PRRT2, ARHGEF2, NCAM1, Bassoon, PMCA2b, SV2A, BCR, AKAP5, SNAP-25
40	non-membrane-bounded organelle	5869	1.33429e-08	2.31832e-07	1.33429e-08	2.31832e-07	96	Rac3, DCDC2, HoxC13, SDHA, CD2AP, SLC25A22, Amphiphysin I, DBI, Ryanodine receptor 2, LASP1, Alpha-fodrin, VDU1, Keratin 14, Ataxin-1, Tubulin beta, Beta-fodrin, MIWI, TOP2 beta, Septin 7, DAL1, TPM3, WIPF3, DDX9, Ttc15, Septin 5 (CDC-REL1), SPATA7, MCM6, PR65-alpha, Tmsb10, DNM1L (DRP1), PEP-19, MARCKS, SYNJ1, Tubulin alpha, MAP6, DnaJB9, Calcineurin A (alpha), RPL26, Tenr, Tubulin beta 2, ZCCHC…
41	mitochondrion	2181	1.7319e-08	2.93579e-07	1.7319e-08	2.93579e-07	49	SDHA, ATP5F1, SLC25A22, UQCRFS1, DBI, ATP5C, OCIAD1, FAM124B, C14orf159, ATP5H, RTN4IP1, SPATA7, H-FABP, PR65-alpha, PRDX2, DNM1L (DRP1), Calcineurin A (alpha), NDUFA4, DLDH, GLAST1/EAAT1, T-Cc, CYB, ATP5O, ATP5J, COX Vb, DLC1 (Dynein LC8a), CISY, HERC2, SLC25A5, HSPC124, DUS2, RanBP2, VDAC 2, TPPP (p24), ACOX1, HXK1, SUR2, SLC25A3, ALDOC, NDUFV3, COX II, PDH alpha, HSP10 (mitochondrial), PHYHIPL…
42	polymeric cytoskeletal fiber	916	1.9485e-08	3.22431e-07	1.9485e-08	3.22431e-07	29	Rac3, DCDC2, CD2AP, Keratin 14, Tubulin beta, TPM3, WIPF3, DNM1L (DRP1), PEP-19, MARCKS, SYNJ1, Tubulin alpha, MAP6, Tubulin beta 2, Tubulin alpha-1B, Tubulin beta 2C, Keratin 4, ARHGEF2, DLC1 (Dynein LC8a), Stathmin, Rabkinesin-6, FLJ20254, KRT71, TPPP (p24), MAP-1A, Spastin, Tubulin (in microtubules), Keratin 6A, TCTE3
43	intracellular non-membrane-bounded organelle	5851	2.43475e-08	3.93523e-07	2.43475e-08	3.93523e-07	95	Rac3, DCDC2, HoxC13, SDHA, CD2AP, SLC25A22, Amphiphysin I, DBI, Ryanodine receptor 2, LASP1, Alpha-fodrin, VDU1, Keratin 14, Ataxin-1, Tubulin beta, Beta-fodrin, MIWI, TOP2 beta, Septin 7, DAL1, TPM3, WIPF3, DDX9, Ttc15, Septin 5 (CDC-REL1), SPATA7, MCM6, PR65-alpha, Tmsb10, DNM1L (DRP1), PEP-19, MARCKS, SYNJ1, Tubulin alpha, MAP6, DnaJB9, Calcineurin A (alpha), RPL26, Tenr, Tubulin beta 2, ZCCHC…
44	perinuclear region of cytoplasm	884	3.4442e-08	5.44027e-07	3.4442e-08	5.44027e-07	28	Rac3, CD2AP, DBI, VDU1, Ttc15, DNM1L (DRP1), Sec3, Calreticulin, SYNJ1, MAP6, Rab-3A, MOGAT2, VPS33A, LRP1, ATP2C2, FUS, KIAA1632, HSP90 alpha, RanBP2, TPPP (p24), CAPZ beta, Spastin, ABCC5, PREX1, AKAP5, Myotrophin, SNAP-25, NSGPeroxidase
45	synaptic vesicle	264	4.44819e-08	6.86998e-07	4.44819e-08	6.86998e-07	15	Amphiphysin I, DBI, Septin 5 (CDC-REL1), Synaptotagmin I, DNM1L (DRP1), Rab-3A, CLTA, PRRT2, PCTK1, Rabconnectin-3, VDAC 2, Bassoon, SV2A, SNAP-25, Clathrin light chain B
46	intracellular part	22742	5.02619e-08	7.52438e-07	5.02619e-08	7.52438e-07	250	PTMA, Rac3, HSP90, AP-2 alpha subunits, CDC25, DCDC2, HoxC13, SDHA, SLC6A11, ATP5F1, CD2AP, SLC25A22, Alpha-endosulfine, Amphiphysin I, UQCRFS1, SH3BGRL3, MAGEH-1, DBI, Rab-1A, Parathymosin, Ryanodine receptor 2, Complexin, Carbonic anhydrase II, LASP1, ATP5C, Alpha-fodrin, DAZ2, VDU1, Keratin 14, Ataxin-1, OCIAD1, DGK, FAM124B, Peroxiredoxin, G-protein gamma 2, ACM4, Tubulin beta, Beta-fodrin, G…
47	presynaptic membrane	229	5.08843e-08	7.52438e-07	5.08843e-08	7.52438e-07	14	SLC6A11, ACM4, Septin 7, ATP1A3, Synaptotagmin I, DNM1L (DRP1), MARCKS, CNTN1 (F3), CLTA, PRRT2, NCAM1, PMCA2b, SNAP-25, Clathrin light chain B
48	exocytic vesicle	307	5.22139e-08	7.56014e-07	5.22139e-08	7.56014e-07	16	Amphiphysin I, DBI, Rab-1A, Septin 5 (CDC-REL1), Synaptotagmin I, DNM1L (DRP1), Rab-3A, CLTA, PRRT2, PCTK1, Rabconnectin-3, VDAC 2, Bassoon, SV2A, SNAP-25, Clathrin light chain B
49	microtubule cytoskeleton	1404	7.57097e-08	1.07384e-06	7.57097e-08	1.07384e-06	36	DCDC2, Alpha-fodrin, VDU1, Tubulin beta, Septin 7, DDX9, Septin 5 (CDC-REL1), SPATA7, PR65-alpha, DNM1L (DRP1), MARCKS, SYNJ1, Tubulin alpha, MAP6, Tubulin beta 2, Tubulin alpha-1B, CLTA, NUAK1, Tubulin beta 2C, ARHGEF2, PCTK1, DLC1 (Dynein LC8a), Stathmin, Rabkinesin-6, FLJ32658, HERC2, SLC25A5, 6330514A18Rik, FLJ20254, Wdr90, TPPP (p24), MAP-1A, Spastin, PEA15, Tubulin (in microtubules), TCTE3
50	terminal bouton	135	7.80631e-08	1.08508e-06	7.80631e-08	1.08508e-06	11	Amphiphysin I, AAK1, CPLX1, Septin 5 (CDC-REL1), Synaptotagmin I, SYNJ1, Tenascin-N, RPL26, Rab-3A, SV2A, SNAP-25

## Sheet: Pathways 
	Maps	Total	pValue	Min FDR	p-value	FDR	In Data	Network Objects from Active Data
1	Development_Regulation of cytoskeleton proteins in oligodendrocyte differentiation and myelination	59	1.20541e-08	6.94315e-06	1.20541e-08	6.94315e-06	9	Tubulin beta, PTPR-alpha, Tubulin alpha, MAP6, CNTN1 (F3), NCAM1, ERMN, TPPP (p24), Tubulin (in microtubules)
2	Neurophysiological process_Synaptic vesicle fusion and recycling in nerve terminals	52	7.53235e-08	2.16932e-05	7.53235e-08	2.16932e-05	8	Amphiphysin I, Complexin, Calcineurin A (catalytic), Synaptotagmin I, SYNJ1, Rab-3A, SV2A, SNAP-25
3	Cytoskeleton remodeling_Keratin filaments	36	2.11224e-06	0.000405549	2.11224e-06	0.000405549	6	Keratin 14, Tubulin beta, Tubulin alpha, Keratin 4, Tubulin (in microtubules), Keratin 6A
4	LRRK2 in neurons in Parkinson's disease	33	2.53476e-05	0.00365005	2.53476e-05	0.00365005	5	HSP90, AP-2 alpha subunits, AP2A1, eEF1A, Tubulin (in microtubules)
5	Inhibition of remyelination in multiple sclerosis: regulation of cytoskeleton proteins	44	0.000105469	0.01215	0.000105469	0.01215	5	Tubulin beta, MARCKS, Tubulin alpha, Stathmin, Tubulin (in microtubules)
6	Defective macrophage-mediated bacterial phagocytosis in COPD	25	0.000137917	0.01324	0.000137917	0.01324	4	Calreticulin, Tubulin alpha, LRP1, Tubulin (in microtubules)
7	Neurophysiological process_Role of CDK5 in presynaptic signaling	28	0.000217701	0.0156744	0.000217701	0.0156744	4	Amphiphysin I, Synaptotagmin I, SYNJ1, SNAP-25
8	Neurophysiological process_GABA-B receptor signaling in presynaptic nerve terminals	28	0.000217701	0.0156744	0.000217701	0.0156744	4	G-protein alpha-i family, Synaptotagmin I, G-protein alpha-o, SNAP-25
9	NMDA-independent presynaptic long-term potentiation in Huntington's disease	58	0.000394411	0.0236721	0.000394411	0.0236721	5	Ryanodine receptor 2, Synaptotagmin I, MARCKS, Rab-3A, SNAP-25
10	Transport_RAB3 regulation pathway	14	0.000410974	0.0236721	0.000410974	0.0236721	3	Rab-3A, Rabconnectin-3, Rab-3
11	Glycolysis and gluconeogenesis	94	0.000529756	0.02774	0.000529756	0.02774	6	PFKL, PGAM2, HXK1, ALDOC, ENO2, GPI
12	Neurophysiological process_Activity-dependent synaptic AMPA receptor removal	64	0.000623277	0.0299173	0.000623277	0.0299173	5	AP-2 alpha subunits, Calcineurin A (catalytic), NAPB, Clathrin light chain, AKAP5
13	Stem cells_Schema: Adult neurogenesis in the Subventricular Zone	19	0.00105168	0.0465977	0.00105168	0.0465977	3	SLC6A11, GLAST1/EAAT1, NCAM1
14	Possible regulation of HSF-1/ chaperone pathway in Huntington's disease	21	0.0014209	0.05846	0.0014209	0.05846	3	HSP90, PLA2, HSP90 alpha
15	Neurophysiological process_ACM regulation of nerve impulse	48	0.00175141	0.0651671	0.00175141	0.0651671	4	ACM4, G-protein alpha-i family, Calcineurin A (catalytic), G-protein alpha-o
16	Fructose metabolism	81	0.0018102	0.0651671	0.0018102	0.0651671	5	PFKL, F261, HXK1, ALDOC, GPI
17	Proteolysis_Role of Parkin in the Ubiquitin-Proteasomal Pathway	24	0.00211185	0.0715544	0.00211185	0.0715544	3	Tubulin beta, Septin 5 (CDC-REL1), Tubulin alpha
18	Glucagon-induced glucose upregulation in type 2 diabetes in liver	52	0.00235724	0.0721825	0.00235724	0.0721825	4	G-protein alpha-i family, Calcineurin A (catalytic), PFKL, F261
19	Cytoskeleton remodeling_Neurofilaments	25	0.00238102	0.0721825	0.00238102	0.0721825	3	Tubulin beta, Tubulin alpha, Tubulin (in microtubules)
20	Transcription_HIF-1 targets	95	0.00363171	0.104593	0.00363171	0.104593	5	PFKL, LRP1, HXK1, ALDOC, GPI
21	A shift from oxidative to glycolytic muscle fiber phenotype in quadriceps muscles in COPD	60	0.00397373	0.105623	0.00397373	0.105623	4	Fatty acid-binding protein, H-FABP, ATP5O, COX Vb
22	Cell adhesion_Gap junctions	30	0.00404113	0.105623	0.00404113	0.105623	3	Tubulin beta, Tubulin alpha, Tubulin (in microtubules)
23	Tricarbonic acid cycle	61	0.00421757	0.105623	0.00421757	0.105623	4	SDHA, DLDH, CISY, SUCB1
24	Regulation of CFTR activity (normal and CF)	62	0.00447133	0.107312	0.00447133	0.107312	4	G-protein alpha-i family, Calcineurin A (catalytic), PP2A structural, Tubulin (in microtubules)
25	Cell cycle_Role of Nek in cell cycle regulation	32	0.00486012	0.10767	0.00486012	0.10767	3	Tubulin beta, Tubulin alpha, Tubulin (in microtubules)
26	Cytoskeleton remodeling_Reverse signaling by Ephrin-B	32	0.00486012	0.10767	0.00486012	0.10767	3	G-protein alpha-i family, Tubulin alpha, Tubulin (in microtubules)
27	Nicotine signaling in glutamatergic neurons	33	0.0053044	0.113161	0.0053044	0.113161	3	G-protein alpha-i family, MARCKS, SNAP-25
28	Oxidative stress_ROS-mediated activation of MAPK via inhibition of phosphatases	34	0.00577234	0.118745	0.00577234	0.118745	3	PR65-alpha, MEK6(MAP2K6), PP2A structural
29	Altered Ca2+ handling in heart failure	35	0.00626427	0.124421	0.00626427	0.124421	3	Ryanodine receptor 2, G-protein alpha-i family, Calcineurin A (catalytic)
30	Transport_RAB1A regulation pathway	12	0.00712044	0.136712	0.00712044	0.136712	2	Rab-1A, SNAPs
31	Activation of Ca2+-dependent neuronal cell death in Huntington's disease	38	0.00788694	0.137663	0.00788694	0.137663	3	Calcineurin A (catalytic), Calcineurin A (alpha), MEK6(MAP2K6)
32	Cytoskeleton remodeling_ACM3 and ACM4 in keratinocyte migration	38	0.00788694	0.137663	0.00788694	0.137663	3	ACM4, G-protein alpha-i family, G-protein alpha-o
33	Development_Neural stem cell lineage commitment (schema)	38	0.00788694	0.137663	0.00788694	0.137663	3	SLC6A11, CNTN1 (F3), GLAST1/EAAT1
34	Development_NCAM1-mediated neurite outgrowth, synapse assembly and neuronal survival	75	0.00875186	0.148267	0.00875186	0.148267	4	AP-2 alpha subunits, PTPR-alpha, Spectrin, NCAM1
35	Immune response_Antigen presentation by MHC class II	118	0.00901643	0.148385	0.00901643	0.148385	5	HSP90, ARHGEF2, LRP1, HSP90 alpha, Tubulin (in microtubules)
36	Development_ACM2 and ACM4 activation of ERK	43	0.0110962	0.168196	0.0110962	0.168196	3	ACM4, G-protein alpha-i family, G-protein alpha-o
37	Nicotine signaling in dopaminergic neurons, Pt. 2 - axon terminal	43	0.0110962	0.168196	0.0110962	0.168196	3	G-protein alpha-i family, Calcineurin A (catalytic), SNAP-25
38	Apoptosis and survival_TNF-alpha-induced Caspase-8 signaling	43	0.0110962	0.168196	0.0110962	0.168196	3	HSP90, HSP90 alpha, PP2A structural
39	G-protein signaling_Regulation of Cyclic AMP levels by ACM	45	0.0125615	0.181244	0.0125615	0.181244	3	ACM4, G-protein alpha-i family, G-protein alpha-o
40	Cytoskeleton remodeling_Substance P mediated membrane blebbing	16	0.0125864	0.181244	0.0125864	0.181244	2	Tubulin alpha, Tubulin (in microtubules)
41	Chemotaxis_Lipoxin inhibitory action on Formyl-Met-Leu-Phe-induced neutrophil chemotaxis	47	0.0141324	0.198543	0.0141324	0.198543	3	G-protein alpha-i family, MEK6(MAP2K6), PREX1
42	Nicotine signaling in dopaminergic neurons, Pt. 1 - cell body	48	0.0149578	0.205136	0.0149578	0.205136	3	G-protein alpha-i family, Calcineurin A (catalytic), SNAP-25
43	Axonal degeneration in multiple sclerosis	49	0.01581	0.21178	0.01581	0.21178	3	Ryanodine receptor 2, ATP1A3, ATP1A1
44	Protein folding_Membrane trafficking and signal transduction of G-alpha (i) heterotrimeric G-protein	19	0.0175614	0.225215	0.0175614	0.225215	2	G-protein alpha-i family, G-protein gamma
45	Neurophysiological process_GABAergic neurotransmission	51	0.0175949	0.225215	0.0175949	0.225215	3	SLC6A11, G-protein alpha-i family, G-protein alpha-o
46	Regulation of caspase activity in Huntington's disease	20	0.0193763	0.238829	0.0193763	0.238829	2	HSP90, Calcineurin A (catalytic)
47	Development_Role of HDAC and calcium/calmodulin-dependent kinase (CaMK) in control of skeletal myogenesis	53	0.0194878	0.238829	0.0194878	0.238829	3	Calcineurin A (catalytic), MEK6(MAP2K6), PGAM2
48	Immune response_Antigen presentation by MHC class I, classical pathway	54	0.0204748	0.240684	0.0204748	0.240684	3	Calreticulin, HSP90 alpha, PSMB10
49	Neurophysiological process_Dynein-dynactin motor complex in axonal transport in neurons	54	0.0204748	0.240684	0.0204748	0.240684	3	DYNLL, Bassoon, Tubulin (in microtubules)
50	Immune response_Antigen presentation by MHC class I: cross-presentation	99	0.0222666	0.256512	0.0222666	0.256512	4	HSP90, Calreticulin, LRP1, HSP90 alpha
