# Supplementary material for: Systems biology reveals reprogramming of the S-nitroso-proteome in the cortical and striatal regions of mice during aging process
Source: Sci Rep. 2020 Aug 17;10:13913. doi: 10.1038/s41598-020-70383-6 (PMC7431412; doi:10.1038/s41598-020-70383-6)
Supplement: Supplementary file 11 — Supplementary Table S4. [file 41598_2020_70383_MOESM11_ESM.xlsx]

## Sheet: Biological Processes
#term ID	term description	observed gene count	background gene count	false discovery rate	matching proteins in your network (IDs)	matching proteins in your network (labels)
GO:0009987	cellular process	210	12459	1.28e-10	ENSMUSP00000000687,ENSMUSP00000001179,ENSMUSP00000002825,ENSMUSP00000003035,ENSMUSP00000003310,ENSMUSP00000004145,ENSMUSP00000004494,ENSMUSP00000004622,ENSMUSP00000005406,ENSMUSP00000007216,ENSMUSP00000016172,ENSMUSP00000017900,ENSMUSP00000018765,ENSMUSP00000018851,ENSMUSP00000019199,ENSMUSP00000020049,ENSMUSP00000020490,ENSMUSP00000020578,ENSMUSP00000020630,ENSMUSP00000021379,ENSMUSP00000021532,…	A1cf,A2m,Abcc2,Acaca,Adam17,Adcy3,Ahrr,Aipl1,Akap4,Angpt2,Ap2m1,Apob,App,Arhgap25,Arhgap29,Arhgef3,Armc9,Ascc3,Asl,Atic,Atp6ap2,Baz1b,Bbx,Bdh2,Birc2,Blm,Bok,Brcc3,Brinp3,Cacna2d1,Camsap1,Casc5,Cbln4,Ccdc59,Ccdc67,Cct6a,Cd36,Cdk5rap3,Celsr1,Cenpu,Cep162,Cetn2,Chmp1b,Cplx4,Crebrf,Crtc2,Csmd3,Ctnna2,Ctnnbl1,Cul1,Cul5,Cwc27,Dcun1d5,Defb14,Disp1,Dlgap2,Dnah12,Dnah17,Dock9,Dync1h1,Dync2h1,Ece1,Echdc2,E…
GO:0065007	biological regulation	172	10168	2.99e-06	ENSMUSP00000000687,ENSMUSP00000001179,ENSMUSP00000002825,ENSMUSP00000003035,ENSMUSP00000003310,ENSMUSP00000004145,ENSMUSP00000004494,ENSMUSP00000004622,ENSMUSP00000005406,ENSMUSP00000007216,ENSMUSP00000016172,ENSMUSP00000017900,ENSMUSP00000018851,ENSMUSP00000020049,ENSMUSP00000020630,ENSMUSP00000021532,ENSMUSP00000021681,ENSMUSP00000021779,ENSMUSP00000021900,ENSMUSP00000022059,ENSMUSP00000022386,…	A1cf,A2m,Abcc2,Acaca,Adam17,Adcy3,Ahrr,Aipl1,Akap4,Angpt2,Ap2m1,Apob,App,Arhgap25,Arhgap29,Arhgef3,Ascc3,Atad3a,Atp6ap2,Baz1b,Bbx,Bdh2,Birc2,Blm,Bok,Brcc3,Brinp3,Cacna2d1,Camsap1,Capn7,Casc5,Ccdc59,Cct6a,Cd36,Cdk5rap3,Celsr1,Cenpu,Cetn2,Cplx4,Crebrf,Crtc2,Csmd3,Ctnna2,Ctnnbl1,Cul5,Dcun1d5,Defb14,Dennd2a,Dennd6b,Disp1,Dock9,Dync1h1,Dync2h1,Ece1,Elfn2,Elmod1,Enpp2,Ep300,Erbb3,Fam178a,Fam220a,Fcamr,…
GO:0050789	regulation of biological process	158	9594	0.00027	ENSMUSP00000001179,ENSMUSP00000002825,ENSMUSP00000003035,ENSMUSP00000003310,ENSMUSP00000004145,ENSMUSP00000004494,ENSMUSP00000004622,ENSMUSP00000005406,ENSMUSP00000007216,ENSMUSP00000016172,ENSMUSP00000018851,ENSMUSP00000020049,ENSMUSP00000020630,ENSMUSP00000021532,ENSMUSP00000021681,ENSMUSP00000021779,ENSMUSP00000021900,ENSMUSP00000022059,ENSMUSP00000022386,ENSMUSP00000022451,ENSMUSP00000022767,…	A1cf,A2m,Adam17,Adcy3,Ahrr,Aipl1,Akap4,Angpt2,Ap2m1,Apob,App,Arhgap25,Arhgap29,Arhgef3,Ascc3,Atad3a,Atp6ap2,Baz1b,Bbx,Birc2,Blm,Bok,Brcc3,Brinp3,Cacna2d1,Camsap1,Capn7,Casc5,Ccdc59,Cct6a,Cd36,Cdk5rap3,Celsr1,Cenpu,Cetn2,Cplx4,Crebrf,Crtc2,Csmd3,Ctnna2,Ctnnbl1,Dcun1d5,Defb14,Disp1,Dock9,Dync1h1,Dync2h1,Ece1,Elfn2,Enpp2,Ep300,Erbb3,Fam178a,Fam220a,Fcamr,Flt1,Gab2,Gamt,Gatad2a,Glg1,Golm1,Gpr156,Gpr3…
GO:0043170	macromolecule metabolic process	113	6225	0.0006	ENSMUSP00000002825,ENSMUSP00000003035,ENSMUSP00000003310,ENSMUSP00000004145,ENSMUSP00000004494,ENSMUSP00000005406,ENSMUSP00000007216,ENSMUSP00000018765,ENSMUSP00000019199,ENSMUSP00000020049,ENSMUSP00000020490,ENSMUSP00000021379,ENSMUSP00000021532,ENSMUSP00000022059,ENSMUSP00000022228,ENSMUSP00000022386,ENSMUSP00000022433,ENSMUSP00000022451,ENSMUSP00000022767,ENSMUSP00000024696,ENSMUSP00000025406,…	A1cf,Acaca,Adam17,Adgb,Ahrr,Aipl1,Ap2m1,Apob,App,Ascc3,Atp6ap2,Baz1b,Bbx,Birc2,Blm,Brcc3,Capn7,Ccdc59,Cd36,Cdk5rap3,Cenpu,Cetn2,Crebrf,Crtc2,Cul1,Cul5,Cwc27,Dcun1d5,Disp1,Dnah12,Dync2h1,Ece1,Enpp2,Ep300,Erbb3,Exd2,Fam178a,Fam220a,Flt1,Galnt10,Gatad2a,Gcnt4,Gemin2,Gm9994,Gtf2e2,Hectd2,Hs2st1,Hunk,Ino80,Irak2,Irf2,Isg15,Khdrbs2,Lace1,Map3k9,Meox1,Mettl3,Mmp25,Mmp8,Mpnd,Mrpl15,Mrto4,Mtif3,Mtmr3,Naa1…
GO:0006807	nitrogen compound metabolic process	122	6983	0.00096	ENSMUSP00000000687,ENSMUSP00000002825,ENSMUSP00000003035,ENSMUSP00000003310,ENSMUSP00000004145,ENSMUSP00000004494,ENSMUSP00000005406,ENSMUSP00000018765,ENSMUSP00000019199,ENSMUSP00000020049,ENSMUSP00000020490,ENSMUSP00000021379,ENSMUSP00000021532,ENSMUSP00000022059,ENSMUSP00000022228,ENSMUSP00000022386,ENSMUSP00000022433,ENSMUSP00000022451,ENSMUSP00000022767,ENSMUSP00000024696,ENSMUSP00000025406,…	A1cf,Abcc2,Acaca,Adam17,Adcy3,Adgb,Ahrr,Aipl1,Apob,App,Ascc3,Asl,Atic,Atp6ap2,Baz1b,Bbx,Bdh2,Birc2,Blm,Brcc3,Capn7,Ccdc59,Cd36,Cdk5rap3,Cenpu,Cetn2,Crebrf,Crtc2,Cul1,Cul5,Cwc27,Dcun1d5,Disp1,Dnah12,Dync2h1,Ece1,Enpp2,Ep300,Erbb3,Exd2,Fam178a,Fam220a,Flt1,Galnt10,Gamt,Gatad2a,Gcnt4,Gemin2,Gm9994,Gtf2e2,Haao,Hectd2,Hs2st1,Hunk,Idh2,Ino80,Irak2,Irf2,Isg15,Khdrbs2,Lace1,Map3k9,Meox1,Mettl3,Mmp25,Mmp8…
GO:0044238	primary metabolic process	126	7426	0.0023	ENSMUSP00000000687,ENSMUSP00000002825,ENSMUSP00000003035,ENSMUSP00000003310,ENSMUSP00000004145,ENSMUSP00000004494,ENSMUSP00000005406,ENSMUSP00000018765,ENSMUSP00000019199,ENSMUSP00000020049,ENSMUSP00000020490,ENSMUSP00000021379,ENSMUSP00000021532,ENSMUSP00000022059,ENSMUSP00000022228,ENSMUSP00000022386,ENSMUSP00000022433,ENSMUSP00000022451,ENSMUSP00000022767,ENSMUSP00000024696,ENSMUSP00000025406,…	A1cf,Acaca,Adam17,Adcy3,Adgb,Ahrr,Aipl1,Apob,App,Ascc3,Asl,Atic,Atp6ap2,Baz1b,Bbx,Bdh2,Birc2,Blm,Brcc3,Capn7,Ccdc59,Cd36,Cdk5rap3,Cenpu,Cetn2,Crebrf,Crtc2,Cul1,Cul5,Cwc27,Dcun1d5,Disp1,Dnah12,Dync2h1,Ece1,Echdc2,Eci2,Efr3b,Enpp2,Ep300,Erbb3,Exd2,Fam178a,Fam220a,Flt1,Galnt10,Gamt,Gatad2a,Gcnt4,Gemin2,Gm9994,Gtf2e2,Haao,Hectd2,Hs2st1,Hsd17b12,Hunk,Idh2,Ino80,Irak2,Irf2,Isg15,Khdrbs2,Lace1,Lrp1,Map3…
GO:0019538	protein metabolic process	72	3580	0.0034	ENSMUSP00000002825,ENSMUSP00000003035,ENSMUSP00000003310,ENSMUSP00000004145,ENSMUSP00000004494,ENSMUSP00000005406,ENSMUSP00000018765,ENSMUSP00000019199,ENSMUSP00000020490,ENSMUSP00000022228,ENSMUSP00000022433,ENSMUSP00000022451,ENSMUSP00000024696,ENSMUSP00000025903,ENSMUSP00000026008,ENSMUSP00000027432,ENSMUSP00000028844,ENSMUSP00000029303,ENSMUSP00000029545,ENSMUSP00000030556,ENSMUSP00000031653,…	Acaca,Adam17,Adgb,Aipl1,Apob,App,Atp6ap2,Baz1b,Birc2,Brcc3,Capn7,Cd36,Cdk5rap3,Crtc2,Cul1,Cul5,Cwc27,Dcun1d5,Disp1,Dnah12,Dync2h1,Ece1,Ep300,Erbb3,Fam220a,Flt1,Galnt10,Gcnt4,Gm9994,Hectd2,Hs2st1,Hunk,Irak2,Isg15,Lace1,Map3k9,Mmp25,Mmp8,Mpnd,Mrpl15,Mtif3,Mtmr3,Naa15,Naa25,Nrip3,Obscn,Ogt,Plaa,Plod1,Psmd1,Ptpn12,Ptprb,Ranbp2,Ranbp3l,Rpl7,Rps6ka4,Senp7,Serpina1a,Sik3,Sin3b,Sirt4,Sppl2a,Sprr2b,Stat5a…
GO:0071704	organic substance metabolic process	129	7733	0.0034	ENSMUSP00000000687,ENSMUSP00000002825,ENSMUSP00000003035,ENSMUSP00000003310,ENSMUSP00000004145,ENSMUSP00000004494,ENSMUSP00000005406,ENSMUSP00000007216,ENSMUSP00000018765,ENSMUSP00000019199,ENSMUSP00000020049,ENSMUSP00000020490,ENSMUSP00000021379,ENSMUSP00000021532,ENSMUSP00000022059,ENSMUSP00000022228,ENSMUSP00000022386,ENSMUSP00000022433,ENSMUSP00000022451,ENSMUSP00000022767,ENSMUSP00000024696,…	A1cf,Abcc2,Acaca,Adam17,Adcy3,Adgb,Ahrr,Aipl1,Ap2m1,Apob,App,Ascc3,Asl,Atic,Atp6ap2,Baz1b,Bbx,Bdh2,Birc2,Blm,Brcc3,Capn7,Ccdc59,Cd36,Cdk5rap3,Cenpu,Cetn2,Crebrf,Crtc2,Cul1,Cul5,Cwc27,Dcun1d5,Disp1,Dnah12,Dync2h1,Ece1,Echdc2,Eci2,Efr3b,Enpp2,Ep300,Erbb3,Exd2,Fam178a,Fam220a,Flt1,Galnt10,Gamt,Gatad2a,Gcnt4,Gemin2,Gm9994,Gtf2e2,Haao,Hectd2,Hs2st1,Hsd17b12,Hunk,Idh2,Ino80,Irak2,Irf2,Isg15,Khdrbs2,Lac…
GO:1901564	organonitrogen compound metabolic process	84	4480	0.0053	ENSMUSP00000000687,ENSMUSP00000002825,ENSMUSP00000003035,ENSMUSP00000003310,ENSMUSP00000004145,ENSMUSP00000004494,ENSMUSP00000005406,ENSMUSP00000018765,ENSMUSP00000019199,ENSMUSP00000020490,ENSMUSP00000022228,ENSMUSP00000022433,ENSMUSP00000022451,ENSMUSP00000024696,ENSMUSP00000025903,ENSMUSP00000026008,ENSMUSP00000026208,ENSMUSP00000027384,ENSMUSP00000027432,ENSMUSP00000028844,ENSMUSP00000029303,…	Abcc2,Acaca,Adam17,Adcy3,Adgb,Aipl1,Apob,App,Asl,Atic,Atp6ap2,Baz1b,Bdh2,Birc2,Brcc3,Capn7,Cd36,Cdk5rap3,Crtc2,Cul1,Cul5,Cwc27,Dcun1d5,Disp1,Dnah12,Dync2h1,Ece1,Enpp2,Ep300,Erbb3,Fam220a,Flt1,Galnt10,Gamt,Gcnt4,Gm9994,Haao,Hectd2,Hs2st1,Hunk,Idh2,Irak2,Isg15,Lace1,Map3k9,Mmp25,Mmp8,Mpnd,Mrpl15,Mtif3,Mtmr3,Naa15,Naa25,Nrip3,Nudt9,Obscn,Ogt,Otc,Pde8b,Plaa,Plod1,Psmd1,Ptpn12,Ptprb,Ranbp2,Ranbp3l,Rpl…
GO:0050794	regulation of cellular process	144	9045	0.0056	ENSMUSP00000001179,ENSMUSP00000002825,ENSMUSP00000003035,ENSMUSP00000003310,ENSMUSP00000004145,ENSMUSP00000004494,ENSMUSP00000004622,ENSMUSP00000005406,ENSMUSP00000007216,ENSMUSP00000016172,ENSMUSP00000018851,ENSMUSP00000020049,ENSMUSP00000020630,ENSMUSP00000021532,ENSMUSP00000021681,ENSMUSP00000021779,ENSMUSP00000021900,ENSMUSP00000022059,ENSMUSP00000022386,ENSMUSP00000022451,ENSMUSP00000022767,…	A2m,Adam17,Adcy3,Ahrr,Aipl1,Akap4,Angpt2,Ap2m1,Apob,App,Arhgap25,Arhgap29,Arhgef3,Ascc3,Atad3a,Atp6ap2,Baz1b,Bbx,Birc2,Blm,Bok,Brcc3,Brinp3,Camsap1,Capn7,Casc5,Ccdc59,Cct6a,Cd36,Cdk5rap3,Celsr1,Cenpu,Cetn2,Cplx4,Crebrf,Crtc2,Csmd3,Ctnna2,Ctnnbl1,Dcun1d5,Defb14,Disp1,Dock9,Dync1h1,Dync2h1,Ece1,Elfn2,Enpp2,Ep300,Erbb3,Fam178a,Fam220a,Fcamr,Flt1,Gab2,Gatad2a,Glg1,Gpr156,Gpr35,Gtf2e2,Hspa2,Hspa4,Hunk…
GO:0008152	metabolic process	132	8164	0.0084	ENSMUSP00000000687,ENSMUSP00000002825,ENSMUSP00000003035,ENSMUSP00000003310,ENSMUSP00000004145,ENSMUSP00000004494,ENSMUSP00000005406,ENSMUSP00000007216,ENSMUSP00000018765,ENSMUSP00000019199,ENSMUSP00000020049,ENSMUSP00000020490,ENSMUSP00000021379,ENSMUSP00000021532,ENSMUSP00000022059,ENSMUSP00000022228,ENSMUSP00000022386,ENSMUSP00000022433,ENSMUSP00000022451,ENSMUSP00000022767,ENSMUSP00000024696,…	A1cf,Abcc2,Acaca,Adam17,Adcy3,Adgb,Ahrr,Aipl1,Ap2m1,Apob,App,Ascc3,Asl,Atic,Atp6ap2,Baz1b,Bbx,Bdh2,Birc2,Blm,Brcc3,Capn7,Ccdc59,Cd36,Cdk5rap3,Cenpu,Cetn2,Crebrf,Crtc2,Cul1,Cul5,Cwc27,Dcun1d5,Disp1,Dnah12,Dync2h1,Ece1,Echdc2,Eci2,Efr3b,Enpp2,Ep300,Erbb3,Exd2,Fam178a,Fam220a,Flt1,Galnt10,Gamt,Gatad2a,Gcnt4,Gemin2,Gm9994,Gtf2e2,Haao,Hectd2,Hs2st1,Hsd17b12,Hunk,Idh2,Ino80,Irak2,Irf2,Isg15,Khdrbs2,Lac…
GO:0032501	multicellular organismal process	102	5888	0.009	ENSMUSP00000001179,ENSMUSP00000003035,ENSMUSP00000004145,ENSMUSP00000004494,ENSMUSP00000004622,ENSMUSP00000005406,ENSMUSP00000016172,ENSMUSP00000017741,ENSMUSP00000018765,ENSMUSP00000021681,ENSMUSP00000021900,ENSMUSP00000022081,ENSMUSP00000022767,ENSMUSP00000026008,ENSMUSP00000026208,ENSMUSP00000027384,ENSMUSP00000027499,ENSMUSP00000028465,ENSMUSP00000029178,ENSMUSP00000029303,ENSMUSP00000029448,…	A1cf,A2m,Abcc2,Acaca,Adam17,Adcy3,Aipl1,Angpt2,Apob,App,Asl,Atic,Atp6ap2,Bbx,Birc2,Blm,Bok,Brinp3,Cacna2d1,Camsap1,Cd36,Celsr1,Cenpu,Cetn2,Crebrf,Csmd3,Ctnna2,Ctnnbl1,Cul1,Cul5,Disp1,Dync2h1,Ece1,Enpp2,Ep300,Erbb3,Etl4,Fat2,Flnb,Flt1,Gab2,Gamt,Gatad2a,Gcnt4,Glg1,Hs2st1,Hspa2,Idh2,Itsn1,Jbts17,Kif1b,Krt12,Lrp1,Macf1,Mdga2,Meox1,Mettl3,Mmp8,Myo1a,Naa15,Nrip1,Nup50,Obscn,Ogt,Otc,P2rx3,Pcnt,Pde8b,Pla…
GO:0032502	developmental process	92	5213	0.0131	ENSMUSP00000001179,ENSMUSP00000003035,ENSMUSP00000004145,ENSMUSP00000004494,ENSMUSP00000004622,ENSMUSP00000005406,ENSMUSP00000016172,ENSMUSP00000017741,ENSMUSP00000018765,ENSMUSP00000019199,ENSMUSP00000020578,ENSMUSP00000021681,ENSMUSP00000021900,ENSMUSP00000022081,ENSMUSP00000022767,ENSMUSP00000024696,ENSMUSP00000026008,ENSMUSP00000027384,ENSMUSP00000027499,ENSMUSP00000029178,ENSMUSP00000029303,…	A1cf,A2m,Adam17,Angpt2,Apob,App,Asl,Atic,Atp6ap2,Bbx,Bdh2,Birc2,Blm,Bok,Brinp3,Camsap1,Ccdc67,Celsr1,Cenpu,Csmd3,Ctnna2,Ctnnbl1,Cul1,Cul5,Disp1,Dync2h1,Ece1,Enpp2,Ep300,Erbb3,Etl4,Flnb,Flt1,Gab2,Gamt,Gatad2a,Gcnt4,Glg1,Hs2st1,Hspa2,Idh2,Itsn1,Jbts17,Kif1b,Krt12,Lrp1,Macf1,Mdga2,Meox1,Mettl3,Mmp25,Mmp8,Naa15,Nrip1,Nudcd2,Nup50,Obscn,Otc,Pcnt,Plaa,Plod1,Prex1,Ptpn12,Ptprb,Rai14,Ranbp3l,Reck,Sema3d,…
GO:0051336	regulation of hydrolase activity	30	1128	0.0152	ENSMUSP00000003310,ENSMUSP00000005406,ENSMUSP00000021900,ENSMUSP00000024696,ENSMUSP00000027499,ENSMUSP00000027997,ENSMUSP00000028802,ENSMUSP00000030198,ENSMUSP00000031276,ENSMUSP00000031653,ENSMUSP00000032203,ENSMUSP00000037180,ENSMUSP00000044004,ENSMUSP00000044624,ENSMUSP00000046191,ENSMUSP00000047881,ENSMUSP00000055750,ENSMUSP00000061014,ENSMUSP00000064084,ENSMUSP00000066789,ENSMUSP00000077978,…	A2m,App,Arhgap25,Arhgap29,Birc2,Bok,Casc5,Cdk5rap3,Dennd6b,Dock9,Elfn2,Elmod1,Ep300,Flt1,Hspa2,Lrp1,Mmp25,Plaa,Prex1,Ranbp2,Ranbp3l,Rasal3,Rasgef1b,Reck,Rgs5,Sema4d,Serpina1a,Sipa1l1,Tbc1d14,Umodl1
GO:0048856	anatomical structure development	87	4912	0.0169	ENSMUSP00000001179,ENSMUSP00000003035,ENSMUSP00000004145,ENSMUSP00000004494,ENSMUSP00000004622,ENSMUSP00000005406,ENSMUSP00000016172,ENSMUSP00000017741,ENSMUSP00000018765,ENSMUSP00000019199,ENSMUSP00000021681,ENSMUSP00000021900,ENSMUSP00000022081,ENSMUSP00000022767,ENSMUSP00000024696,ENSMUSP00000027384,ENSMUSP00000027499,ENSMUSP00000029178,ENSMUSP00000029303,ENSMUSP00000029448,ENSMUSP00000029700,…	A1cf,Adam17,Angpt2,Apob,App,Asl,Atic,Atp6ap2,Bbx,Bdh2,Birc2,Blm,Bok,Brinp3,Camsap1,Ccdc67,Celsr1,Cenpu,Csmd3,Ctnna2,Ctnnbl1,Cul1,Cul5,Disp1,Dync2h1,Ece1,Enpp2,Ep300,Erbb3,Etl4,Flnb,Flt1,Gab2,Gamt,Gatad2a,Gcnt4,Glg1,Hs2st1,Hspa2,Idh2,Itsn1,Jbts17,Kif1b,Krt12,Lrp1,Macf1,Mdga2,Meox1,Mettl3,Mmp25,Mmp8,Naa15,Nrip1,Nup50,Obscn,Otc,Pcnt,Plaa,Plod1,Prex1,Ptpn12,Ptprb,Ranbp3l,Reck,Sema3d,Sema4a,Sema4d,Sik…
GO:0050896	response to stimulus	110	6616	0.0169	ENSMUSP00000000687,ENSMUSP00000001179,ENSMUSP00000002825,ENSMUSP00000003310,ENSMUSP00000004145,ENSMUSP00000004622,ENSMUSP00000005406,ENSMUSP00000016172,ENSMUSP00000019199,ENSMUSP00000020630,ENSMUSP00000021681,ENSMUSP00000021779,ENSMUSP00000021900,ENSMUSP00000022059,ENSMUSP00000022767,ENSMUSP00000024696,ENSMUSP00000025486,ENSMUSP00000025903,ENSMUSP00000026008,ENSMUSP00000026208,ENSMUSP00000027384,…	Abcc2,Acaca,Adam17,Adcy3,Ahrr,Aipl1,Akap4,Angpt2,Apob,App,Arhgap25,Arhgap29,Arhgef3,Ascc3,Atic,Atp6ap2,Baz1b,Birc2,Blm,Bok,Brcc3,Brinp3,Cacna2d1,Cd36,Cdk5rap3,Celsr1,Cetn2,Crebrf,Ctnna2,Cul5,Defb14,Dock9,Ece1,Enpp2,Ep300,Erbb3,Exd2,Fam178a,Fcamr,Flnb,Flt1,Gab2,Gpr156,Gpr35,Haao,Hspa2,Hspa4,Hunk,Ifit2,Ifitm10,Il34,Ino80,Irak2,Irf2,Isg15,Itsn1,Kif1b,Lmnb1,Lrp1,Macf1,Map3k9,Mettl3,Mmp25,Mrpl15,Mtmr3…
GO:0060341	regulation of cellular localization	24	811	0.0169	ENSMUSP00000001179,ENSMUSP00000004622,ENSMUSP00000007216,ENSMUSP00000016172,ENSMUSP00000018851,ENSMUSP00000025397,ENSMUSP00000026008,ENSMUSP00000031402,ENSMUSP00000034511,ENSMUSP00000039440,ENSMUSP00000040232,ENSMUSP00000043594,ENSMUSP00000044004,ENSMUSP00000045409,ENSMUSP00000059102,ENSMUSP00000059501,ENSMUSP00000066492,ENSMUSP00000066789,ENSMUSP00000084257,ENSMUSP00000087511,ENSMUSP00000099441,…	Ap2m1,Cct6a,Cd36,Cdk5rap3,Celsr1,Cplx4,Crebrf,Dync1h1,Ep300,Gab2,Lrp1,Nup214,Ogt,Pcnt,Plaa,Sirt4,Sybu,Syne1,Trim29,Trim8,Trpa1,Vamp8,Wapal,Xpo5
GO:0032879	regulation of localization	53	2579	0.0185	ENSMUSP00000001179,ENSMUSP00000004145,ENSMUSP00000004622,ENSMUSP00000005406,ENSMUSP00000007216,ENSMUSP00000016172,ENSMUSP00000018851,ENSMUSP00000021681,ENSMUSP00000021900,ENSMUSP00000022451,ENSMUSP00000025397,ENSMUSP00000026008,ENSMUSP00000027499,ENSMUSP00000029448,ENSMUSP00000029700,ENSMUSP00000030198,ENSMUSP00000031402,ENSMUSP00000031653,ENSMUSP00000033846,ENSMUSP00000034511,ENSMUSP00000036044,…	Adam17,Angpt2,Ap2m1,Apob,App,Bok,Cacna2d1,Capn7,Cct6a,Cd36,Cdk5rap3,Celsr1,Cplx4,Crebrf,Dync1h1,Enpp2,Ep300,Erbb3,Flt1,Gab2,Gpr35,Hspa2,Idh2,Itsn1,Lrp1,Macf1,Myo1a,Nup214,Ogt,Pcnt,Pde8b,Plaa,Prex1,Rab8b,Reck,Sema4a,Sema4d,Sik3,Sirt4,Snap23,Stat5a,Sybu,Sycp1,Syne1,Tbc1d14,Tlr1,Trim29,Trim8,Trpa1,Vamp8,Vash1,Wapal,Xpo5
GO:0044237	cellular metabolic process	119	7348	0.0185	ENSMUSP00000000687,ENSMUSP00000002825,ENSMUSP00000003310,ENSMUSP00000004145,ENSMUSP00000004494,ENSMUSP00000005406,ENSMUSP00000007216,ENSMUSP00000019199,ENSMUSP00000020049,ENSMUSP00000020490,ENSMUSP00000021379,ENSMUSP00000021532,ENSMUSP00000022059,ENSMUSP00000022228,ENSMUSP00000022386,ENSMUSP00000022433,ENSMUSP00000022767,ENSMUSP00000025406,ENSMUSP00000025903,ENSMUSP00000026008,ENSMUSP00000026208,…	A1cf,Abcc2,Acaca,Adam17,Adcy3,Ahrr,Aipl1,Ap2m1,Apob,App,Ascc3,Asl,Atic,Atp6ap2,Baz1b,Bbx,Bdh2,Birc2,Blm,Brcc3,Ccdc59,Cd36,Cdk5rap3,Cenpu,Cetn2,Crebrf,Crtc2,Cul1,Cul5,Cwc27,Dcun1d5,Dnah12,Ece1,Echdc2,Eci2,Efr3b,Enpp2,Ep300,Erbb3,Exd2,Fam178a,Fam220a,Flt1,Galnt10,Gamt,Gatad2a,Gcnt4,Gemin2,Gm9994,Gtf2e2,Haao,Hectd2,Hs2st1,Hsd17b12,Hunk,Idh2,Ino80,Irak2,Irf2,Isg15,Khdrbs2,Lace1,Map3k9,Meox1,Mettl3,Mr…
GO:0044260	cellular macromolecule metabolic process	91	5233	0.0185	ENSMUSP00000002825,ENSMUSP00000003310,ENSMUSP00000004145,ENSMUSP00000004494,ENSMUSP00000005406,ENSMUSP00000007216,ENSMUSP00000019199,ENSMUSP00000020049,ENSMUSP00000020490,ENSMUSP00000021532,ENSMUSP00000022059,ENSMUSP00000022228,ENSMUSP00000022386,ENSMUSP00000022433,ENSMUSP00000022767,ENSMUSP00000025406,ENSMUSP00000025903,ENSMUSP00000026008,ENSMUSP00000027226,ENSMUSP00000027432,ENSMUSP00000029303,…	Adam17,Ahrr,Aipl1,Ap2m1,Apob,App,Ascc3,Baz1b,Bbx,Birc2,Blm,Brcc3,Ccdc59,Cd36,Cdk5rap3,Cenpu,Cetn2,Crebrf,Crtc2,Cul1,Cul5,Cwc27,Dcun1d5,Dnah12,Ep300,Erbb3,Exd2,Fam178a,Fam220a,Flt1,Galnt10,Gatad2a,Gcnt4,Gm9994,Gtf2e2,Hectd2,Hs2st1,Hunk,Ino80,Irak2,Irf2,Isg15,Khdrbs2,Lace1,Map3k9,Meox1,Mettl3,Mrpl15,Mrto4,Mtif3,Mtmr3,Naa15,Naa25,Npat,Nrip1,Obscn,Ogt,Pbx4,Plaa,Plod1,Psmd1,Ptpn12,Ptprb,Ranbp2,Ranbp3l…
GO:0043547	positive regulation of GTPase activity	14	353	0.0248	ENSMUSP00000003310,ENSMUSP00000021900,ENSMUSP00000027997,ENSMUSP00000031276,ENSMUSP00000037180,ENSMUSP00000044624,ENSMUSP00000046191,ENSMUSP00000047881,ENSMUSP00000055750,ENSMUSP00000061014,ENSMUSP00000064084,ENSMUSP00000077978,ENSMUSP00000109267,ENSMUSP00000116519	Arhgap25,Arhgap29,Dennd6b,Dock9,Elmod1,Prex1,Ranbp2,Ranbp3l,Rasal3,Rasgef1b,Rgs5,Sema4d,Sipa1l1,Tbc1d14
GO:0019222	regulation of metabolic process	95	5616	0.0279	ENSMUSP00000002825,ENSMUSP00000003310,ENSMUSP00000004145,ENSMUSP00000004494,ENSMUSP00000005406,ENSMUSP00000007216,ENSMUSP00000020049,ENSMUSP00000020630,ENSMUSP00000021532,ENSMUSP00000021681,ENSMUSP00000021900,ENSMUSP00000022059,ENSMUSP00000022386,ENSMUSP00000022767,ENSMUSP00000024696,ENSMUSP00000025406,ENSMUSP00000025486,ENSMUSP00000025903,ENSMUSP00000026008,ENSMUSP00000027226,ENSMUSP00000027432,…	A1cf,A2m,Adam17,Ahrr,Ap2m1,Apob,App,Ascc3,Atp6ap2,Baz1b,Bbx,Birc2,Blm,Bok,Brcc3,Casc5,Ccdc59,Cct6a,Cd36,Cdk5rap3,Cenpu,Crebrf,Crtc2,Dcun1d5,Ece1,Elfn2,Enpp2,Ep300,Erbb3,Fam178a,Fam220a,Flt1,Gatad2a,Glg1,Golm1,Gtf2e2,Hspa2,Hspa4,Il34,Ino80,Irak2,Irf2,Isg15,Itsn1,Khdrbs2,Kif1b,Lmnb1,Lrp1,Map3k9,Meox1,Mettl3,Mmp25,Mrto4,Mtmr3,Myrfl,Naa15,Npat,Nrip1,Ogt,Pbx4,Pde8b,Plaa,Prex1,Psmd1,Radx,Ranbp2,Reck,Rp…
GO:0051345	positive regulation of hydrolase activity	20	652	0.0283	ENSMUSP00000003310,ENSMUSP00000005406,ENSMUSP00000021900,ENSMUSP00000024696,ENSMUSP00000027499,ENSMUSP00000027997,ENSMUSP00000031276,ENSMUSP00000031653,ENSMUSP00000037180,ENSMUSP00000044624,ENSMUSP00000046191,ENSMUSP00000047881,ENSMUSP00000055750,ENSMUSP00000061014,ENSMUSP00000064084,ENSMUSP00000077978,ENSMUSP00000079306,ENSMUSP00000102724,ENSMUSP00000109267,ENSMUSP00000116519	App,Arhgap25,Arhgap29,Bok,Dennd6b,Dock9,Elmod1,Flt1,Hspa2,Mmp25,Plaa,Prex1,Ranbp2,Ranbp3l,Rasal3,Rasgef1b,Rgs5,Sema4d,Sipa1l1,Tbc1d14
GO:0065009	regulation of molecular function	59	3081	0.0348	ENSMUSP00000003310,ENSMUSP00000005406,ENSMUSP00000020630,ENSMUSP00000021779,ENSMUSP00000021900,ENSMUSP00000024696,ENSMUSP00000026008,ENSMUSP00000027432,ENSMUSP00000027499,ENSMUSP00000027997,ENSMUSP00000028802,ENSMUSP00000029545,ENSMUSP00000030198,ENSMUSP00000031276,ENSMUSP00000031653,ENSMUSP00000032203,ENSMUSP00000033544,ENSMUSP00000034499,ENSMUSP00000037180,ENSMUSP00000038264,ENSMUSP00000040232,…	A2m,Adam17,Adcy3,App,Arhgap25,Arhgap29,Arhgef3,Birc2,Blm,Bok,Brcc3,Cacna2d1,Casc5,Cd36,Cdk5rap3,Crtc2,Dcun1d5,Defb14,Dennd2a,Dennd6b,Dock9,Elfn2,Elmod1,Ep300,Erbb3,Fam220a,Flt1,Gpr35,Hspa2,Hspa4,Ifit2,Il34,Irak2,Itsn1,Lrp1,Map3k9,Mmp25,Obscn,Plaa,Prex1,Prl4a1,Psmd1,Ranbp2,Ranbp3l,Rasal3,Rasgef1b,Reck,Rgs5,Sema4d,Serpina1a,Sipa1l1,Sirt4,Taf6,Tbc1d14,Tlr1,Trim8,Umodl1,Vamp8,Wapal
GO:0051641	cellular localization	39	1792	0.0433	ENSMUSP00000003310,ENSMUSP00000005406,ENSMUSP00000007216,ENSMUSP00000016172,ENSMUSP00000018851,ENSMUSP00000020630,ENSMUSP00000025505,ENSMUSP00000028661,ENSMUSP00000028802,ENSMUSP00000034541,ENSMUSP00000035033,ENSMUSP00000039440,ENSMUSP00000040232,ENSMUSP00000041857,ENSMUSP00000043594,ENSMUSP00000045367,ENSMUSP00000045409,ENSMUSP00000049457,ENSMUSP00000055750,ENSMUSP00000059501,ENSMUSP00000061472,…	A1cf,Ap2m1,App,Cacna2d1,Casc5,Celsr1,Copb2,Dctn4,Dennd2a,Dync1h1,Dync2h1,Efr3b,Fam178a,Gm1305,Hspa4,Jbts17,Kif1b,Macf1,Mon2,Myo1a,Nup214,Nup50,Nupl2,Ogt,Rab8b,Ranbp2,Ranbp3l,Slc28a2,Snap23,Srpr,Steap4,Sybu,Syne1,Tbc1d14,Terb2,Trpa1,Vamp8,Wapal,Xpo5
GO:0051726	regulation of cell cycle	25	954	0.0433	ENSMUSP00000003310,ENSMUSP00000004145,ENSMUSP00000004494,ENSMUSP00000005406,ENSMUSP00000018851,ENSMUSP00000021681,ENSMUSP00000022767,ENSMUSP00000025486,ENSMUSP00000032978,ENSMUSP00000033544,ENSMUSP00000040232,ENSMUSP00000048016,ENSMUSP00000051845,ENSMUSP00000055750,ENSMUSP00000066492,ENSMUSP00000067953,ENSMUSP00000070927,ENSMUSP00000074201,ENSMUSP00000079306,ENSMUSP00000090602,ENSMUSP00000093758,…	Adam17,App,Birc2,Blm,Brcc3,Brinp3,Cdk5rap3,Cetn2,Dync1h1,Fam178a,Hspa2,Ino80,Lmnb1,Mettl3,Nup214,Ranbp2,Ranbp3l,Sh2b1,Sin3b,Spata22,Stat5a,Taf6,Vash1,Wapal,Wdr6

## Sheet: Molecular Function 
#term ID	term description	observed gene count	background gene count	false discovery rate	matching proteins in your network (IDs)	matching proteins in your network (labels)
GO:0005488	binding	187	10884	5.34e-09	ENSMUSP00000000687,ENSMUSP00000001179,ENSMUSP00000002825,ENSMUSP00000003310,ENSMUSP00000004145,ENSMUSP00000004494,ENSMUSP00000004622,ENSMUSP00000005406,ENSMUSP00000007216,ENSMUSP00000016172,ENSMUSP00000017900,ENSMUSP00000018765,ENSMUSP00000018851,ENSMUSP00000019199,ENSMUSP00000020490,ENSMUSP00000020578,ENSMUSP00000020630,ENSMUSP00000021532,ENSMUSP00000021779,ENSMUSP00000021900,ENSMUSP00000022059,…	A1cf,A2m,Abcc2,Acaca,Adam17,Adcy3,Adgb,Ahrr,Aipl1,Akap4,Angpt2,Ap2m1,Apob,App,Arhgap29,Arhgef3,Ascc3,Asl,Atad3a,Atic,Atp6ap2,Baz1b,Bbx,Bdh2,Birc2,Blm,Bok,Brcc3,Cacna2d1,Camsap1,Capn7,Ccdc67,Cct6a,Cd36,Cdk5rap3,Celsr1,Cetn2,Copb2,Cplx4,Crebrf,Crtc2,Ctnna2,Ctnnbl1,Cul1,Cul5,Dctn4,Dcun1d5,Defb14,Dennd2a,Dennd6b,Dlgap2,Dnah12,Dnah17,Dock9,Dync1h1,Dync2h1,Ece1,Eci2,Efhb,Enpp2,Ep300,Erbb3,Exd2,Fam178a,…
GO:0005515	protein binding	125	6454	4.79e-07	ENSMUSP00000001179,ENSMUSP00000002825,ENSMUSP00000003310,ENSMUSP00000004622,ENSMUSP00000005406,ENSMUSP00000007216,ENSMUSP00000016172,ENSMUSP00000017900,ENSMUSP00000018851,ENSMUSP00000020578,ENSMUSP00000020630,ENSMUSP00000021779,ENSMUSP00000021900,ENSMUSP00000022059,ENSMUSP00000022433,ENSMUSP00000022451,ENSMUSP00000022767,ENSMUSP00000025397,ENSMUSP00000025486,ENSMUSP00000025505,ENSMUSP00000026008,…	A2m,Abcc2,Acaca,Adam17,Adcy3,Ahrr,Aipl1,Akap4,Angpt2,Ap2m1,Apob,App,Arhgap29,Arhgef3,Asl,Atic,Atp6ap2,Baz1b,Birc2,Blm,Bok,Brcc3,Camsap1,Capn7,Ccdc67,Cct6a,Cd36,Cdk5rap3,Celsr1,Cetn2,Copb2,Cplx4,Crtc2,Ctnna2,Ctnnbl1,Cul1,Cul5,Dctn4,Dcun1d5,Defb14,Dennd2a,Dennd6b,Dlgap2,Dnah12,Dnah17,Dock9,Dync1h1,Dync2h1,Ece1,Eci2,Ep300,Erbb3,Fam178a,Fam220a,Flnb,Flt1,Gab2,Gamt,Gatad2a,Glg1,Gm1305,Hsd17b12,Hspa2,H…
GO:0008569	ATP-dependent microtubule motor activity, minus-end-directed	4	12	0.007	ENSMUSP00000018851,ENSMUSP00000022433,ENSMUSP00000101915,ENSMUSP00000116679	Dnah12,Dnah17,Dync1h1,Dync2h1
GO:1990939	ATP-dependent microtubule motor activity	5	26	0.007	ENSMUSP00000018851,ENSMUSP00000022433,ENSMUSP00000061472,ENSMUSP00000101915,ENSMUSP00000116679	Dnah12,Dnah17,Dync1h1,Dync2h1,Kif1b
GO:0005088	Ras guanyl-nucleotide exchange factor activity	8	115	0.016	ENSMUSP00000031276,ENSMUSP00000037180,ENSMUSP00000038264,ENSMUSP00000045367,ENSMUSP00000046486,ENSMUSP00000047881,ENSMUSP00000077978,ENSMUSP00000109635	Arhgef3,Dennd2a,Dennd6b,Dock9,Itsn1,Obscn,Prex1,Rasgef1b
GO:0003777	microtubule motor activity	7	89	0.0167	ENSMUSP00000018851,ENSMUSP00000022433,ENSMUSP00000061472,ENSMUSP00000078540,ENSMUSP00000101915,ENSMUSP00000116679,ENSMUSP00000118935	Dnah12,Dnah17,Dync1h1,Dync2h1,Gm1305,Kif1b,Myo1a
GO:0045503	dynein light chain binding	4	19	0.0167	ENSMUSP00000018851,ENSMUSP00000022433,ENSMUSP00000101915,ENSMUSP00000116679	Dnah12,Dnah17,Dync1h1,Dync2h1
GO:0005049	nuclear export signal receptor activity	3	8	0.0205	ENSMUSP00000062766,ENSMUSP00000066492,ENSMUSP00000084257	Nup214,Nupl2,Xpo5
GO:0045505	dynein intermediate chain binding	4	22	0.0205	ENSMUSP00000018851,ENSMUSP00000022433,ENSMUSP00000101915,ENSMUSP00000116679	Dnah12,Dnah17,Dync1h1,Dync2h1
GO:0051959	dynein light intermediate chain binding	4	23	0.0205	ENSMUSP00000018851,ENSMUSP00000022433,ENSMUSP00000101915,ENSMUSP00000116679	Dnah12,Dnah17,Dync1h1,Dync2h1
GO:0005524	ATP binding	32	1389	0.0264	ENSMUSP00000002825,ENSMUSP00000018851,ENSMUSP00000020630,ENSMUSP00000022433,ENSMUSP00000025903,ENSMUSP00000026208,ENSMUSP00000028465,ENSMUSP00000030903,ENSMUSP00000031402,ENSMUSP00000031653,ENSMUSP00000036149,ENSMUSP00000036726,ENSMUSP00000038264,ENSMUSP00000041009,ENSMUSP00000041819,ENSMUSP00000051845,ENSMUSP00000055073,ENSMUSP00000061472,ENSMUSP00000068007,ENSMUSP00000078540,ENSMUSP00000079306,…	Abcc2,Acaca,Adcy3,Ascc3,Atad3a,Baz1b,Blm,Cct6a,Dnah12,Dnah17,Dync1h1,Dync2h1,Erbb3,Flt1,Gm1305,Hspa2,Hspa4,Hunk,Ino80,Iqca1l,Irak2,Kif1b,Lace1,Map3k9,Myo1a,Obscn,P2rx3,Rps6ka4,Sik3,Tesk2,Ttll9,Ube4b
GO:0032559	adenyl ribonucleotide binding	33	1449	0.0264	ENSMUSP00000002825,ENSMUSP00000018851,ENSMUSP00000020630,ENSMUSP00000022433,ENSMUSP00000025903,ENSMUSP00000026208,ENSMUSP00000028465,ENSMUSP00000030903,ENSMUSP00000031402,ENSMUSP00000031653,ENSMUSP00000036149,ENSMUSP00000036726,ENSMUSP00000038264,ENSMUSP00000041009,ENSMUSP00000041819,ENSMUSP00000051845,ENSMUSP00000055073,ENSMUSP00000061472,ENSMUSP00000068007,ENSMUSP00000078540,ENSMUSP00000079306,…	Abcc2,Acaca,Adcy3,Ascc3,Atad3a,Baz1b,Blm,Cct6a,Dnah12,Dnah17,Dync1h1,Dync2h1,Eci2,Erbb3,Flt1,Gm1305,Hspa2,Hspa4,Hunk,Ino80,Iqca1l,Irak2,Kif1b,Lace1,Map3k9,Myo1a,Obscn,P2rx3,Rps6ka4,Sik3,Tesk2,Ttll9,Ube4b
GO:0019899	enzyme binding	44	2175	0.0275	ENSMUSP00000003310,ENSMUSP00000004622,ENSMUSP00000005406,ENSMUSP00000017900,ENSMUSP00000025486,ENSMUSP00000027432,ENSMUSP00000027499,ENSMUSP00000029178,ENSMUSP00000031276,ENSMUSP00000031697,ENSMUSP00000032203,ENSMUSP00000033207,ENSMUSP00000033313,ENSMUSP00000033846,ENSMUSP00000034499,ENSMUSP00000034529,ENSMUSP00000035033,ENSMUSP00000036044,ENSMUSP00000037180,ENSMUSP00000038264,ENSMUSP00000039440,…	A2m,Acaca,Angpt2,Apob,App,Arhgef3,Atp6ap2,Bok,Cdk5rap3,Copb2,Ctnnbl1,Cul1,Cul5,Dcun1d5,Dennd2a,Dennd6b,Dock9,Ep300,Erbb3,Fam178a,Gab2,Hspa2,Itsn1,Kif1b,Lmnb1,Lrp1,Mtmr3,Nrip1,Nup50,Obscn,Pag1,Prex1,Psmd1,Ranbp2,Ranbp3l,Rasgef1b,Serpina1a,Sipa1l1,Slc12a7,Syne1,Tbc1d14,Ube4b,Xpo5,Zp2
GO:0008144	drug binding	35	1630	0.0337	ENSMUSP00000000687,ENSMUSP00000002825,ENSMUSP00000018851,ENSMUSP00000020630,ENSMUSP00000022433,ENSMUSP00000022767,ENSMUSP00000025903,ENSMUSP00000026208,ENSMUSP00000028465,ENSMUSP00000030903,ENSMUSP00000031402,ENSMUSP00000031653,ENSMUSP00000036149,ENSMUSP00000036726,ENSMUSP00000038264,ENSMUSP00000041009,ENSMUSP00000041819,ENSMUSP00000045452,ENSMUSP00000051845,ENSMUSP00000055073,ENSMUSP00000061472,…	Abcc2,Acaca,Adcy3,Adgb,Ascc3,Atad3a,Baz1b,Blm,Cct6a,Dnah12,Dnah17,Dync1h1,Dync2h1,Erbb3,Flt1,Gm1305,Haao,Hspa2,Hspa4,Hunk,Ino80,Iqca1l,Irak2,Kif1b,Lace1,Map3k9,Mettl3,Myo1a,Obscn,P2rx3,Rps6ka4,Sik3,Tesk2,Ttll9,Ube4b
GO:0017016	Ras GTPase binding	13	372	0.0337	ENSMUSP00000003310,ENSMUSP00000031276,ENSMUSP00000037180,ENSMUSP00000038264,ENSMUSP00000045367,ENSMUSP00000046486,ENSMUSP00000047881,ENSMUSP00000055750,ENSMUSP00000077978,ENSMUSP00000084257,ENSMUSP00000109635,ENSMUSP00000116519,ENSMUSP00000131457	Arhgef3,Dennd2a,Dennd6b,Dock9,Itsn1,Nup50,Obscn,Prex1,Ranbp2,Ranbp3l,Rasgef1b,Tbc1d14,Xpo5
GO:0036094	small molecule binding	46	2364	0.0356	ENSMUSP00000000687,ENSMUSP00000002825,ENSMUSP00000018851,ENSMUSP00000019199,ENSMUSP00000020630,ENSMUSP00000022433,ENSMUSP00000025903,ENSMUSP00000026208,ENSMUSP00000028465,ENSMUSP00000029817,ENSMUSP00000030903,ENSMUSP00000031402,ENSMUSP00000031653,ENSMUSP00000032233,ENSMUSP00000034541,ENSMUSP00000036149,ENSMUSP00000036726,ENSMUSP00000038264,ENSMUSP00000041009,ENSMUSP00000041819,ENSMUSP00000041857,…	Abcc2,Acaca,Adcy3,Adgb,Ascc3,Atad3a,Baz1b,Bdh2,Blm,Cct6a,Cd36,Dnah12,Dnah17,Dync1h1,Dync2h1,Eci2,Erbb3,Flt1,Gm1305,Haao,Hspa2,Hspa4,Hunk,Idh2,Ino80,Iqca1l,Irak2,Kif1b,Lace1,Map3k9,Myo1a,Obscn,Ogt,Osbpl2,Otc,P2rx3,Plod1,Rab8b,Rps6ka4,Sik3,Sirt4,Srpr,Tesk2,Ttll9,Tuba8,Ube4b
GO:0008536	Ran GTPase binding	4	35	0.0411	ENSMUSP00000003310,ENSMUSP00000055750,ENSMUSP00000084257,ENSMUSP00000131457	Nup50,Ranbp2,Ranbp3l,Xpo5

## Sheet: Cellular Component 
#	Localizations	Total	pValue	Min FDR	p-value	FDR	In Data	Network Objects from Active Data
1	intracellular organelle	15724	4.79065e-14	3.15704e-11	4.79065e-14	3.15704e-11	219	ZNF378, PTPR-beta, Alpha-N-catenin, IRAK2, NPAT, Cullin 1, CXorf57, TORC2, ECE1, APOB, OTC, Calpain 7, TRIM8, TBC1D14, 3HAO, MACF1, C15orf43, QSK, TSG118, ECHDC2, KAR, SIP1, TESK2, GALNT10, Keratin 14, SRP-alpha, 2-OST, OGT (GlcNAc transferase), GLG1, FLJ20366, ARMC9, BOK, STARD9, AIPL1, PBX4, Lamin B, SPBC25, Tubulin alpha 8, MEOX1, SH2B, ISG54, CDK5RAP3, TRIM29, THSD1, p300, BRCC36, RPL7, NUDCD…
2	organelle	16581	2.26549e-13	7.4648e-11	2.26549e-13	7.4648e-11	225	ZNF378, PTPR-beta, Alpha-N-catenin, IRAK2, NPAT, Cullin 1, CXorf57, TORC2, ECE1, APOB, OTC, Calpain 7, TRIM8, TBC1D14, 3HAO, MACF1, C15orf43, QSK, TSG118, ECHDC2, KAR, SIP1, TESK2, GALNT10, Keratin 14, SRP-alpha, 2-OST, OGT (GlcNAc transferase), GLG1, FLJ20366, ARMC9, BOK, STARD9, AIPL1, PBX4, Lamin B, SPBC25, Tubulin alpha 8, MEOX1, 2410089E03Rik, SH2B, ISG54, CDK5RAP3, TRIM29, THSD1, p300, BRCC…
3	cytosol	5703	9.29836e-11	1.38795e-08	9.29836e-11	1.38795e-08	104	ZNF378, RGS5, Alpha-N-catenin, IRAK2, PDE8B, Cullin 1, APOB, TRIM8, TBC1D14, 3HAO, SIP1, Keratin 14, OGT (GlcNAc transferase), FLJ20366, AIPL1, GAB2, YTHDF3, MTMR3, SPBC25, SH2B, ISG54, CDK5RAP3, THSD1, p300, BRCC36, HECTD2, RPL7, Cullin 5, AHRR, PARG1, BLM, BDH2, IRF2, IDH2, ELMOD1, UBR4, ARL14EP, GAMT, Keratin 12, Kendrin, ATIC, ASCC3, HSPA2, AP complex 2 medium (mu) chain, SERTAD2, NAA25, HSPA…
4	cytoplasmic part	11571	1.01254e-10	1.38795e-08	1.01254e-10	1.38795e-08	170	ZNF378, RGS5, PTPR-beta, Alpha-N-catenin, IRAK2, PDE8B, Cullin 1, ECE1, APOB, OTC, TRIM8, TBC1D14, 3HAO, MACF1, ECHDC2, KAR, SIP1, GALNT10, Keratin 14, SRP-alpha, 2-OST, OGT (GlcNAc transferase), GLG1, FLJ20366, BOK, STARD9, AIPL1, GAB2, YTHDF3, CPLX4, MTMR3, SPBC25, SH2B, ISG54, CDK5RAP3, TRIM29, THSD1, p300, BRCC36, HECTD2, RPL7, Cullin 5, Alpha 1-antitrypsin, AHRR, PARG1, MMP-8, Beta-defensin …
5	organelle part	11494	1.18654e-10	1.38795e-08	1.18654e-10	1.38795e-08	169	ZNF378, PTPR-beta, Alpha-N-catenin, IRAK2, NPAT, Cullin 1, CXorf57, TORC2, ECE1, APOB, OTC, TRIM8, TBC1D14, 3HAO, MACF1, C15orf43, QSK, TSG118, KAR, SIP1, TESK2, GALNT10, Keratin 14, SRP-alpha, 2-OST, OGT (GlcNAc transferase), GLG1, FLJ20366, ARMC9, BOK, STARD9, AIPL1, PBX4, SPBC25, Tubulin alpha 8, MEOX1, 2410089E03Rik, CDK5RAP3, p300, BRCC36, RPL7, FLJ21062, NUDCD2, Alpha 1-antitrypsin, AHRR, M…
6	intracellular organelle part	11117	1.26369e-10	1.38795e-08	1.26369e-10	1.38795e-08	165	ZNF378, PTPR-beta, IRAK2, NPAT, Cullin 1, CXorf57, TORC2, ECE1, APOB, OTC, TRIM8, TBC1D14, 3HAO, MACF1, C15orf43, QSK, TSG118, KAR, SIP1, TESK2, GALNT10, Keratin 14, SRP-alpha, 2-OST, OGT (GlcNAc transferase), GLG1, FLJ20366, ARMC9, BOK, STARD9, AIPL1, PBX4, SPBC25, Tubulin alpha 8, MEOX1, CDK5RAP3, p300, BRCC36, RPL7, NUDCD2, Alpha 1-antitrypsin, AHRR, MMP-8, Beta-defensin 3, USPL1, TTLL9, BLM, …
7	intracellular non-membrane-bounded organelle	5851	1.86769e-10	1.64304e-08	1.86769e-10	1.64304e-08	105	Alpha-N-catenin, CXorf57, TRIM8, MACF1, C15orf43, TSG118, SIP1, Keratin 14, OGT (GlcNAc transferase), FLJ20366, ARMC9, STARD9, PBX4, SPBC25, Tubulin alpha 8, MEOX1, CDK5RAP3, p300, BRCC36, RPL7, NUDCD2, AHRR, TTLL9, BLM, IRF2, KIF28P, ATAD3A, ELMOD1, INO80, TOE1, DNAH17, TMEM113, UBR4, ARL14EP, FLJ25393, KIF1B, Keratin 12, Sin3B, Kendrin, Keratin 5/14, ASCC3, HSPA2, Tubulin alpha, HSPA4, Intersec…
8	cytoskeleton	2578	2.06024e-10	1.64304e-08	2.06024e-10	1.64304e-08	61	Alpha-N-catenin, MACF1, Keratin 14, FLJ20366, ARMC9, STARD9, Tubulin alpha 8, CDK5RAP3, p300, BRCC36, NUDCD2, TTLL9, KIF28P, ELMOD1, INO80, DNAH17, UBR4, FLJ25393, KIF1B, Keratin 12, Kendrin, Keratin 5/14, ASCC3, HSPA2, Tubulin alpha, Intersectin, Centrin-2, Keratin 4, QN1(KIAA1009), CBY3, DLGAP2, USH2A, OBSCN, CAMSAP1, Dynein 1, cytoplasmic, heavy chain, CENP-50, Keratin 75, Dynactin (p62), KRT7…
9	non-membrane-bounded organelle	5869	2.24391e-10	1.64304e-08	2.24391e-10	1.64304e-08	105	Alpha-N-catenin, CXorf57, TRIM8, MACF1, C15orf43, TSG118, SIP1, Keratin 14, OGT (GlcNAc transferase), FLJ20366, ARMC9, STARD9, PBX4, SPBC25, Tubulin alpha 8, MEOX1, CDK5RAP3, p300, BRCC36, RPL7, NUDCD2, AHRR, TTLL9, BLM, IRF2, KIF28P, ATAD3A, ELMOD1, INO80, TOE1, DNAH17, TMEM113, UBR4, ARL14EP, FLJ25393, KIF1B, Keratin 12, Sin3B, Kendrin, Keratin 5/14, ASCC3, HSPA2, Tubulin alpha, HSPA4, Intersec…
10	membrane-bounded organelle	15230	1.04426e-09	6.88164e-08	1.04426e-09	6.88164e-08	203	ZNF378, PTPR-beta, Alpha-N-catenin, IRAK2, NPAT, Cullin 1, TORC2, ECE1, APOB, OTC, Calpain 7, TRIM8, TBC1D14, 3HAO, MACF1, C15orf43, QSK, TSG118, ECHDC2, KAR, SIP1, TESK2, GALNT10, Keratin 14, SRP-alpha, 2-OST, OGT (GlcNAc transferase), GLG1, FLJ20366, ARMC9, BOK, STARD9, AIPL1, PBX4, Lamin B, SPBC25, MEOX1, SH2B, ISG54, CDK5RAP3, TRIM29, THSD1, p300, BRCC36, RPL7, Cullin 5, Alpha 1-antitrypsin, …
11	cytoskeletal part	1993	5.21513e-09	3.12434e-07	5.21513e-09	3.12434e-07	49	MACF1, Keratin 14, FLJ20366, ARMC9, STARD9, Tubulin alpha 8, CDK5RAP3, p300, BRCC36, NUDCD2, TTLL9, KIF28P, INO80, DNAH17, UBR4, FLJ25393, KIF1B, Keratin 12, Kendrin, HSPA2, Tubulin alpha, Centrin-2, Keratin 4, QN1(KIAA1009), CBY3, DLGAP2, USH2A, OBSCN, CAMSAP1, Dynein 1, cytoplasmic, heavy chain, CENP-50, Keratin 75, Dynactin (p62), KRT71, Brush border myosin I, DNAH12, PLEKHA7, Lamin B1, Filami…
12	supramolecular fiber	1177	1.09905e-08	5.7762e-07	1.09905e-08	5.7762e-07	35	MACF1, Keratin 14, FLJ20366, STARD9, Tubulin alpha 8, CDK5RAP3, RPL7, TTLL9, KIF28P, INO80, DNAH17, KIF1B, Keratin 12, Kendrin, Tubulin alpha, Keratin 4, QN1(KIAA1009), DLGAP2, OBSCN, CAMSAP1, Dynein 1, cytoplasmic, heavy chain, Keratin 75, Dynactin (p62), KRT71, AKAP82, Brush border myosin I, DNAH12, Lamin B1, Filamin B (TABP), TCP1-zeta-1, Krt42, CMYA3, Keratin 5, Dynein 2, cytoplasmic, heavy c…
13	supramolecular polymer	1183	1.24829e-08	5.7762e-07	1.24829e-08	5.7762e-07	35	MACF1, Keratin 14, FLJ20366, STARD9, Tubulin alpha 8, CDK5RAP3, RPL7, TTLL9, KIF28P, INO80, DNAH17, KIF1B, Keratin 12, Kendrin, Tubulin alpha, Keratin 4, QN1(KIAA1009), DLGAP2, OBSCN, CAMSAP1, Dynein 1, cytoplasmic, heavy chain, Keratin 75, Dynactin (p62), KRT71, AKAP82, Brush border myosin I, DNAH12, Lamin B1, Filamin B (TABP), TCP1-zeta-1, Krt42, CMYA3, Keratin 5, Dynein 2, cytoplasmic, heavy c…
14	supramolecular complex	1185	1.30214e-08	5.7762e-07	1.30214e-08	5.7762e-07	35	MACF1, Keratin 14, FLJ20366, STARD9, Tubulin alpha 8, CDK5RAP3, RPL7, TTLL9, KIF28P, INO80, DNAH17, KIF1B, Keratin 12, Kendrin, Tubulin alpha, Keratin 4, QN1(KIAA1009), DLGAP2, OBSCN, CAMSAP1, Dynein 1, cytoplasmic, heavy chain, Keratin 75, Dynactin (p62), KRT71, AKAP82, Brush border myosin I, DNAH12, Lamin B1, Filamin B (TABP), TCP1-zeta-1, Krt42, CMYA3, Keratin 5, Dynein 2, cytoplasmic, heavy c…
15	intracellular membrane-bounded organelle	13619	1.31476e-08	5.7762e-07	1.31476e-08	5.7762e-07	184	ZNF378, Alpha-N-catenin, IRAK2, NPAT, Cullin 1, TORC2, ECE1, APOB, OTC, Calpain 7, TRIM8, TBC1D14, 3HAO, MACF1, C15orf43, QSK, TSG118, ECHDC2, KAR, SIP1, TESK2, GALNT10, Keratin 14, SRP-alpha, 2-OST, OGT (GlcNAc transferase), GLG1, FLJ20366, BOK, STARD9, AIPL1, PBX4, Lamin B, SPBC25, MEOX1, SH2B, ISG54, CDK5RAP3, TRIM29, THSD1, p300, BRCC36, RPL7, Cullin 5, Alpha 1-antitrypsin, AHRR, Beta-defensi…
16	polymeric cytoskeletal fiber	916	2.05659e-07	8.47056e-06	2.05659e-07	8.47056e-06	28	MACF1, Keratin 14, FLJ20366, STARD9, Tubulin alpha 8, CDK5RAP3, TTLL9, KIF28P, INO80, DNAH17, KIF1B, Keratin 12, Kendrin, Tubulin alpha, Keratin 4, QN1(KIAA1009), DLGAP2, CAMSAP1, Dynein 1, cytoplasmic, heavy chain, Keratin 75, KRT71, Brush border myosin I, DNAH12, Lamin B1, TCP1-zeta-1, Krt42, Keratin 5, Dynein 2, cytoplasmic, heavy chain
17	microtubule cytoskeleton	1404	7.59994e-07	2.94609e-05	7.59994e-07	2.94609e-05	35	MACF1, FLJ20366, ARMC9, STARD9, Tubulin alpha 8, CDK5RAP3, p300, BRCC36, NUDCD2, TTLL9, KIF28P, INO80, DNAH17, UBR4, FLJ25393, KIF1B, Kendrin, ASCC3, HSPA2, Tubulin alpha, Centrin-2, QN1(KIAA1009), CBY3, USH2A, CAMSAP1, Dynein 1, cytoplasmic, heavy chain, CENP-50, Dynactin (p62), DNAH12, PLEKHA7, TCP1-zeta-1, ARMC3, Dynein 2, cytoplasmic, heavy chain, APP, Nesprin 1
18	extracellular region part	4231	1.61402e-06	5.90912e-05	1.61402e-06	5.90912e-05	73	TORC2, ECE1, APOB, Calpain 7, KAR, Keratin 14, SRP-alpha, GLG1, ARMC9, Alpha 1-antitrypsin, Prlpa, MMP-8, Beta-defensin 3, USPL1, BDH2, Elfn2, IDH2, Keratin 12, Kendrin, ATIC, Angiopoietin 2, HSPA2, AP complex 2 medium (mu) chain, HSPA4, UMODL1, Semaphorin 4A, Rab8B, ARLY, Semaphorin 4D, STEAP4, ENPP2, VPS13C, A2M, USH2A, Svp-2, NUD9, OBSCN, MON2, Dynein 1, cytoplasmic, heavy chain, CD36, Semapho…
19	nucleus	9109	2.26778e-06	7.86563e-05	2.26778e-06	7.86563e-05	129	Alpha-N-catenin, IRAK2, NPAT, Cullin 1, TORC2, Calpain 7, TRIM8, TBC1D14, C15orf43, QSK, TSG118, SIP1, TESK2, Keratin 14, OGT (GlcNAc transferase), BOK, STARD9, AIPL1, PBX4, Lamin B, SPBC25, MEOX1, SH2B, CDK5RAP3, p300, BRCC36, RPL7, Cullin 5, AHRR, USPL1, BLM, Elfn2, IRF2, ELMOD1, INO80, TOE1, TMEM113, SRFBP1, UBR4, ARL14EP, GAMT, KIF1B, Sin3B, CELSR1, Angiopoietin 2, ASCC3, HSPA2, SERTAD2, HSPA…
20	microtubule	507	4.44272e-06	0.000146388	4.44272e-06	0.000146388	18	MACF1, FLJ20366, STARD9, Tubulin alpha 8, CDK5RAP3, TTLL9, KIF28P, INO80, DNAH17, KIF1B, Kendrin, Tubulin alpha, QN1(KIAA1009), CAMSAP1, Dynein 1, cytoplasmic, heavy chain, DNAH12, TCP1-zeta-1, Dynein 2, cytoplasmic, heavy chain
21	extracellular space	3956	4.73707e-06	0.000148654	4.73707e-06	0.000148654	68	TORC2, ECE1, APOB, Calpain 7, Keratin 14, SRP-alpha, GLG1, ARMC9, Alpha 1-antitrypsin, Prlpa, MMP-8, Beta-defensin 3, USPL1, BDH2, Elfn2, IDH2, Keratin 12, ATIC, Angiopoietin 2, HSPA2, AP complex 2 medium (mu) chain, HSPA4, UMODL1, Semaphorin 4A, Rab8B, ARLY, Semaphorin 4D, STEAP4, ENPP2, VPS13C, A2M, Svp-2, NUD9, OBSCN, MON2, Dynein 1, cytoplasmic, heavy chain, CD36, Semaphorin 3D, RASAL3, Vasoh…
22	extracellular exosome	2235	6.06994e-06	0.000181822	6.06994e-06	0.000181822	45	TORC2, ECE1, APOB, Calpain 7, Keratin 14, SRP-alpha, GLG1, ARMC9, Alpha 1-antitrypsin, BDH2, IDH2, Keratin 12, ATIC, HSPA2, AP complex 2 medium (mu) chain, HSPA4, Rab8B, ARLY, STEAP4, VPS13C, A2M, NUD9, MON2, Dynein 1, cytoplasmic, heavy chain, RASAL3, Keratin 75, FAT2, KRT71, CACNA2D1, SNAP-23, PLEKHA7, Filamin B (TABP), VAMP8, SFRS7 (9G8), PLAP, TCP1-zeta-1, ARMC3, PLOD1, ATP6AP2, Keratin 5, Dy…
23	nuclear part	5490	7.45637e-06	0.000211624	7.45637e-06	0.000211624	86	NPAT, Cullin 1, TORC2, TRIM8, TBC1D14, C15orf43, QSK, TSG118, SIP1, TESK2, OGT (GlcNAc transferase), BOK, AIPL1, PBX4, MEOX1, CDK5RAP3, p300, BRCC36, RPL7, AHRR, USPL1, BLM, IRF2, ELMOD1, INO80, TOE1, TMEM113, UBR4, ARL14EP, KIF1B, Sin3B, CELSR1, ASCC3, HSPA2, SERTAD2, Intersectin, SAS10, NUP50, C5orf41, WDR3, Centrin-2, RIP140, Rab8B, Exportin 5, SLM-1, MRTO4, WDR6, BAZ1B, STAT5A, SOX5, OBSCN, M…
24	extracellular vesicle	2256	7.70711e-06	0.000211624	7.70711e-06	0.000211624	45	TORC2, ECE1, APOB, Calpain 7, Keratin 14, SRP-alpha, GLG1, ARMC9, Alpha 1-antitrypsin, BDH2, IDH2, Keratin 12, ATIC, HSPA2, AP complex 2 medium (mu) chain, HSPA4, Rab8B, ARLY, STEAP4, VPS13C, A2M, NUD9, MON2, Dynein 1, cytoplasmic, heavy chain, RASAL3, Keratin 75, FAT2, KRT71, CACNA2D1, SNAP-23, PLEKHA7, Filamin B (TABP), VAMP8, SFRS7 (9G8), PLAP, TCP1-zeta-1, ARMC3, PLOD1, ATP6AP2, Keratin 5, Dy…
25	extracellular region	5512	8.74747e-06	0.000223496	8.74747e-06	0.000223496	86	RECK, TORC2, ECE1, APOB, Calpain 7, KAR, Keratin 14, SRP-alpha, GLG1, ARMC9, THSD1, Alpha 1-antitrypsin, Mdga2, Prlpa, MMP-8, Beta-defensin 3, USPL1, BDH2, Elfn2, IDH2, Keratin 12, Kendrin, ATIC, Angiopoietin 2, HSPA2, AP complex 2 medium (mu) chain, HSPA4, Amyloid beta, UMODL1, FAM5C, Semaphorin 4A, Rab8B, ARLY, Semaphorin 4D, STEAP4, ENPP2, VPS13C, A2M, USH2A, Svp-2, Amyloid beta 38, NUD9, OBSC…
26	extracellular organelle	2268	8.81775e-06	0.000223496	8.81775e-06	0.000223496	45	TORC2, ECE1, APOB, Calpain 7, Keratin 14, SRP-alpha, GLG1, ARMC9, Alpha 1-antitrypsin, BDH2, IDH2, Keratin 12, ATIC, HSPA2, AP complex 2 medium (mu) chain, HSPA4, Rab8B, ARLY, STEAP4, VPS13C, A2M, NUD9, MON2, Dynein 1, cytoplasmic, heavy chain, RASAL3, Keratin 75, FAT2, KRT71, CACNA2D1, SNAP-23, PLEKHA7, Filamin B (TABP), VAMP8, SFRS7 (9G8), PLAP, TCP1-zeta-1, ARMC3, PLOD1, ATP6AP2, Keratin 5, Dy…
27	nucleoplasm	3812	2.07611e-05	0.000506725	2.07611e-05	0.000506725	64	NPAT, Cullin 1, TORC2, TRIM8, TBC1D14, QSK, SIP1, TESK2, OGT (GlcNAc transferase), AIPL1, p300, BRCC36, AHRR, USPL1, BLM, IRF2, ELMOD1, INO80, TOE1, TMEM113, UBR4, KIF1B, Sin3B, CELSR1, ASCC3, SERTAD2, SAS10, NUP50, C5orf41, WDR3, Centrin-2, RIP140, Rab8B, Exportin 5, SLM-1, BAZ1B, STAT5A, OBSCN, METTL3, TFIIE, beta subunit, CENP-50, TAFII70, CTNNBL1, PSMD1, MSK2, NUP214, SNAP-23, PECI, NLP-1, CC…
28	protein-containing complex	6447	2.60613e-05	0.00056632	2.60613e-05	0.00056632	95	PTPR-beta, Cullin 1, DCUN1D5, RECK, APOB, SIP1, Gpr156, SRP-alpha, OGT (GlcNAc transferase), STARD9, GAB2, CPLX4, SPBC25, CDK5RAP3, p300, BRCC36, RPL7, NUDCD2, Cullin 5, PARG1, KIF28P, INO80, DNAH17, TMEM113, SRFBP1, KIF1B, Sin3B, ASCC3, HSPA2, AP complex 2 medium (mu) chain, NAA25, SAS10, TLR1, NUP50, UFD2, WDR3, Centrin-2, RIP140, L1TD1, Exportin 5, MRTO4, LRP1, WDR6, USH2A, Svp-2, COPB2, SOX5,…
29	intracellular organelle lumen	6276	2.66402e-05	0.00056632	2.66402e-05	0.00056632	93	NPAT, Cullin 1, TORC2, APOB, OTC, TRIM8, TBC1D14, C15orf43, QSK, TSG118, SIP1, TESK2, OGT (GlcNAc transferase), AIPL1, PBX4, MEOX1, CDK5RAP3, p300, BRCC36, RPL7, Alpha 1-antitrypsin, AHRR, MMP-8, Beta-defensin 3, USPL1, BLM, Sirtuin4, IRF2, ATAD3A, IDH2, ELMOD1, INO80, TOE1, TMEM113, UBR4, ARL14EP, KIF1B, Sin3B, CELSR1, ASCC3, HSPA2, SERTAD2, SAS10, NUP50, C5orf41, WDR3, Centrin-2, RIP140, Rab8B,…
30	organelle lumen	6276	2.66402e-05	0.00056632	2.66402e-05	0.00056632	93	NPAT, Cullin 1, TORC2, APOB, OTC, TRIM8, TBC1D14, C15orf43, QSK, TSG118, SIP1, TESK2, OGT (GlcNAc transferase), AIPL1, PBX4, MEOX1, CDK5RAP3, p300, BRCC36, RPL7, Alpha 1-antitrypsin, AHRR, MMP-8, Beta-defensin 3, USPL1, BLM, Sirtuin4, IRF2, ATAD3A, IDH2, ELMOD1, INO80, TOE1, TMEM113, UBR4, ARL14EP, KIF1B, Sin3B, CELSR1, ASCC3, HSPA2, SERTAD2, SAS10, NUP50, C5orf41, WDR3, Centrin-2, RIP140, Rab8B,…
31	membrane-enclosed lumen	6276	2.66402e-05	0.00056632	2.66402e-05	0.00056632	93	NPAT, Cullin 1, TORC2, APOB, OTC, TRIM8, TBC1D14, C15orf43, QSK, TSG118, SIP1, TESK2, OGT (GlcNAc transferase), AIPL1, PBX4, MEOX1, CDK5RAP3, p300, BRCC36, RPL7, Alpha 1-antitrypsin, AHRR, MMP-8, Beta-defensin 3, USPL1, BLM, Sirtuin4, IRF2, ATAD3A, IDH2, ELMOD1, INO80, TOE1, TMEM113, UBR4, ARL14EP, KIF1B, Sin3B, CELSR1, ASCC3, HSPA2, SERTAD2, SAS10, NUP50, C5orf41, WDR3, Centrin-2, RIP140, Rab8B,…
32	nuclear lumen	5020	3.21264e-05	0.000661603	3.21264e-05	0.000661603	78	NPAT, Cullin 1, TORC2, TRIM8, TBC1D14, C15orf43, QSK, TSG118, SIP1, TESK2, OGT (GlcNAc transferase), AIPL1, PBX4, MEOX1, CDK5RAP3, p300, BRCC36, RPL7, AHRR, USPL1, BLM, IRF2, ELMOD1, INO80, TOE1, TMEM113, UBR4, ARL14EP, KIF1B, Sin3B, CELSR1, ASCC3, HSPA2, SERTAD2, SAS10, NUP50, C5orf41, WDR3, Centrin-2, RIP140, Rab8B, Exportin 5, SLM-1, MRTO4, BAZ1B, STAT5A, SOX5, OBSCN, METTL3, SYCP1, TFIIE, bet…
33	vesicle	4427	5.46939e-05	0.00109222	5.46939e-05	0.00109222	70	ZNF378, PTPR-beta, IRAK2, TORC2, ECE1, APOB, Calpain 7, TBC1D14, Keratin 14, SRP-alpha, OGT (GlcNAc transferase), GLG1, FLJ20366, ARMC9, BOK, Alpha 1-antitrypsin, MMP-8, BDH2, IDH2, UBR4, KIF1B, Keratin 12, ATIC, HSPA2, AP complex 2 medium (mu) chain, HSPA4, Intersectin, TLR1, Rab8B, FAM116B, ARLY, STEAP4, VPS13C, LRP1, RASGEF1B, A2M, COPB2, NUD9, MON2, Dynein 1, cytoplasmic, heavy chain, CD36, R…
34	microtubule associated complex	174	7.0864e-05	0.00137351	7.0864e-05	0.00137351	9	STARD9, KIF28P, DNAH17, KIF1B, Dynein 1, cytoplasmic, heavy chain, Dynactin (p62), DNAH12, ARMC3, Dynein 2, cytoplasmic, heavy chain
35	dynein complex	55	0.000228068	0.00429096	0.000228068	0.00429096	5	DNAH17, Dynein 1, cytoplasmic, heavy chain, Dynactin (p62), DNAH12, Dynein 2, cytoplasmic, heavy chain
36	cell projection	2760	0.000234408	0.00429096	0.000234408	0.00429096	47	Alpha-N-catenin, MACF1, OGT (GlcNAc transferase), FLJ20366, ARMC9, CPLX4, 2410089E03Rik, SH2B, FLJ21062, TTLL9, DNAH17, GAMT, KIF1B, Kendrin, Angiopoietin 2, AP complex 2 medium (mu) chain, Intersectin, Centrin-2, FAM5C, ARLY, QN1(KIAA1009), CBY3, LRP1, DLGAP2, USH2A, Dynein 1, cytoplasmic, heavy chain, CD36, TRPA1, SAMD4, ABCC2, Adenylate cyclase type III, AKAP82, Brush border myosin I, SNAP-23,…
37	adherens junction	581	0.000292786	0.00521476	0.000292786	0.00521476	16	Alpha-N-catenin, TRIM29, RPL7, IRF2, ARL14EP, LRP1, FAT2, Dynactin (p62), NUP214, VEGFR-1, SNAP-23, PLEKHA7, Filamin B (TABP), PTPN12, CMYA3, ADAM17
38	nucleoplasm part	1229	0.000308012	0.00534157	0.000308012	0.00534157	26	NPAT, TRIM8, SIP1, TESK2, OGT (GlcNAc transferase), p300, USPL1, BLM, INO80, TOE1, TMEM113, KIF1B, Sin3B, ASCC3, C5orf41, RIP140, Rab8B, Exportin 5, BAZ1B, OBSCN, METTL3, TFIIE, beta subunit, TAFII70, SFRS7 (9G8), AF15q14, p66alpha
39	nuclear envelope	588	0.000333989	0.00564356	0.000333989	0.00564356	16	C15orf43, BOK, Intersectin, NUP50, WDR3, Centrin-2, MRTO4, Dynein 1, cytoplasmic, heavy chain, RanBP2, NUP214, NLP-1, P2X3, Lamin B1, APP, RANBP3L, Nesprin 1
40	specific granule membrane	94	0.000379181	0.00624701	0.000379181	0.00624701	6	PTPR-beta, UBR4, CD36, SNAP-23, VAMP8, MMP-25
41	cell junction	1466	0.000418177	0.00627312	0.000418177	0.00627312	29	Alpha-N-catenin, MACF1, Gpr156, CPLX4, TRIM29, RPL7, IRF2, ARL14EP, Intersectin, LRP1, DLGAP2, OBSCN, SAMD4, FAT2, Dynactin (p62), ABCC2, NUP214, RAI14, CBLN4, VEGFR-1, SNAP-23, SPAR (SIPA1L1), PLEKHA7, Filamin B (TABP), PLAP, PTPN12, CMYA3, APP, ADAM17
42	intermediate filament	269	0.000423415	0.00627312	0.000423415	0.00627312	10	MACF1, Keratin 14, Keratin 12, Keratin 4, DLGAP2, Keratin 75, KRT71, Lamin B1, Krt42, Keratin 5
43	intracellular	22917	0.000434045	0.00627312	0.000434045	0.00627312	252	ZNF378, RGS5, PTPR-beta, Alpha-N-catenin, IRAK2, PDE8B, NPAT, Cullin 1, CXorf57, DCUN1D5, TORC2, IRAK1/2, ECE1, APOB, OTC, Calpain 7, TRIM8, TBC1D14, 3HAO, MACF1, C15orf43, QSK, TSG118, ECHDC2, KAR, SIP1, TESK2, GALNT10, Keratin 14, SRP-alpha, 2-OST, OGT (GlcNAc transferase), GLG1, FLJ20366, ARMC9, BOK, STARD9, Gab, AIPL1, PBX4, GAB2, YTHDF3, CPLX4, Lamin B, MTMR3, SPBC25, Tubulin alpha 8, MEOX1,…
44	intermediate filament cytoskeleton	321	0.000439867	0.00627312	0.000439867	0.00627312	11	MACF1, Keratin 14, INO80, Keratin 12, Keratin 4, DLGAP2, Keratin 75, KRT71, Lamin B1, Krt42, Keratin 5
45	plasma membrane bounded cell projection	2681	0.000442329	0.00627312	0.000442329	0.00627312	45	Alpha-N-catenin, MACF1, OGT (GlcNAc transferase), FLJ20366, ARMC9, CPLX4, 2410089E03Rik, SH2B, FLJ21062, TTLL9, DNAH17, GAMT, KIF1B, Kendrin, AP complex 2 medium (mu) chain, Intersectin, Centrin-2, FAM5C, ARLY, QN1(KIAA1009), CBY3, LRP1, DLGAP2, USH2A, Dynein 1, cytoplasmic, heavy chain, CD36, TRPA1, SAMD4, ABCC2, Adenylate cyclase type III, AKAP82, Brush border myosin I, SNAP-23, SPAR (SIPA1L1),…
46	terminal bouton	135	0.000445008	0.00627312	0.000445008	0.00627312	7	CPLX4, AP complex 2 medium (mu) chain, Intersectin, USH2A, SNAP-23, P2X3, APP
47	anchoring junction	604	0.0004474	0.00627312	0.0004474	0.00627312	16	Alpha-N-catenin, TRIM29, RPL7, IRF2, ARL14EP, LRP1, FAT2, Dynactin (p62), NUP214, VEGFR-1, SNAP-23, PLEKHA7, Filamin B (TABP), PTPN12, CMYA3, ADAM17
48	plasma membrane bounded cell projection part	1922	0.000489658	0.00658539	0.000489658	0.00658539	35	MACF1, FLJ20366, ARMC9, CPLX4, 2410089E03Rik, FLJ21062, DNAH17, KIF1B, Kendrin, AP complex 2 medium (mu) chain, Intersectin, Centrin-2, FAM5C, QN1(KIAA1009), CBY3, LRP1, DLGAP2, USH2A, Dynein 1, cytoplasmic, heavy chain, CD36, SAMD4, ABCC2, AKAP82, Brush border myosin I, SNAP-23, SPAR (SIPA1L1), DNAH12, NLP-1, P2X3, PREX1, LOC499971, Dynein 2, cytoplasmic, heavy chain, APP, Nesprin 1, ADAM17
49	cell projection part	1922	0.000489658	0.00658539	0.000489658	0.00658539	35	MACF1, FLJ20366, ARMC9, CPLX4, 2410089E03Rik, FLJ21062, DNAH17, KIF1B, Kendrin, AP complex 2 medium (mu) chain, Intersectin, Centrin-2, FAM5C, QN1(KIAA1009), CBY3, LRP1, DLGAP2, USH2A, Dynein 1, cytoplasmic, heavy chain, CD36, SAMD4, ABCC2, AKAP82, Brush border myosin I, SNAP-23, SPAR (SIPA1L1), DNAH12, NLP-1, P2X3, PREX1, LOC499971, Dynein 2, cytoplasmic, heavy chain, APP, Nesprin 1, ADAM17
50	intracellular part	22742	0.000588754	0.00775978	0.000588754	0.00775978	250	ZNF378, RGS5, PTPR-beta, Alpha-N-catenin, IRAK2, PDE8B, NPAT, Cullin 1, CXorf57, DCUN1D5, TORC2, IRAK1/2, ECE1, APOB, OTC, Calpain 7, TRIM8, TBC1D14, 3HAO, MACF1, C15orf43, QSK, TSG118, ECHDC2, KAR, SIP1, TESK2, GALNT10, Keratin 14, SRP-alpha, 2-OST, OGT (GlcNAc transferase), GLG1, FLJ20366, ARMC9, BOK, STARD9, Gab, AIPL1, PBX4, GAB2, YTHDF3, CPLX4, Lamin B, MTMR3, SPBC25, Tubulin alpha 8, MEOX1,…
