# Supplementary material for: Systems biology reveals reprogramming of the S-nitroso-proteome in the cortical and striatal regions of mice during aging process
Source: Sci Rep. 2020 Aug 17;10:13913. doi: 10.1038/s41598-020-70383-6 (PMC7431412; doi:10.1038/s41598-020-70383-6)
Supplement: Supplementary file 12 — Supplementary Table S5. [file 41598_2020_70383_MOESM12_ESM.xlsx]

## Sheet: Biological Processes
#term ID	term description	observed gene count	background gene count	false discovery rate	matching proteins in your network (IDs)	matching proteins in your network (labels)
GO:0009987	cellular process	188	12459	3.72e-20	ENSMUSP00000000317,ENSMUSP00000001566,ENSMUSP00000001989,ENSMUSP00000004378,ENSMUSP00000005292,ENSMUSP00000005826,ENSMUSP00000007799,ENSMUSP00000007865,ENSMUSP00000009340,ENSMUSP00000009538,ENSMUSP00000015435,ENSMUSP00000015800,ENSMUSP00000015950,ENSMUSP00000019118,ENSMUSP00000020157,ENSMUSP00000020449,ENSMUSP00000020930,ENSMUSP00000021458,ENSMUSP00000022057,ENSMUSP00000022322,ENSMUSP00000022746,…	Abat,Abcf1,Abra,Aco2,Acsf2,Acsl6,Ahctf1,Aldoa,Aldoc,Ank3,Apaf1,Arhgef9,Atg7,Atp1a1,Atp1a2,Atp1b1,Atp5b,Atp5d,Atp5f1,Atp5j2,Atp5o,Atp9a,Banp,Cacna1d,Calb1,Capn1,Casp3,Catsperb,Cav1,Cbr1,Ccdc124,Cd247,Cd47,Cdc25a,Celf4,Cep164,Cep19,Cfl1,Chrm4,Ckmt1,Cltc,Cnp,Cntrob,Colec12,Cplx1,Cplx2,Crmp1,Cs,Cyct,Dclre1a,Dhx29,Dnm1,Dnm3,Dock11,Drc1,Eef1a1,Enam,Eno2,Eps8l2,Fabp3,Fbxo7,Fig4,Fmo3,Fnip1,Fscn1,Gap43,Gd…
GO:0007275	multicellular organism development	92	4603	2.17e-10	ENSMUSP00000005292,ENSMUSP00000007799,ENSMUSP00000015435,ENSMUSP00000015950,ENSMUSP00000019118,ENSMUSP00000020157,ENSMUSP00000020930,ENSMUSP00000021458,ENSMUSP00000022322,ENSMUSP00000023116,ENSMUSP00000024739,ENSMUSP00000025891,ENSMUSP00000025986,ENSMUSP00000026459,ENSMUSP00000026985,ENSMUSP00000027123,ENSMUSP00000027768,ENSMUSP00000028157,ENSMUSP00000028527,ENSMUSP00000029876,ENSMUSP00000030940,…	Abat,Aco2,Acsl6,Ahctf1,Ank3,Apaf1,Atg7,Atp2c2,Atp5b,Banp,Calb1,Capn1,Casp3,Catsperb,Cav1,Cfl1,Cnp,Cplx2,Crmp1,Dnm3,Dock11,Drc1,Edil3,Eef1a1,Enam,Fbxo7,Fig4,Fnip1,Gap43,Gdi1,Gfi1,Glud1,Gna13,Gnao1,Gnb1,Got2,Gpi1,Grid2,Gtf3c5,Heg1,Hemgn,Herc6,Hsp90aa1,Hsp90ab1,Hspd1,Ift81,Kif18a,Kmt2c,Krt25,Lsm14b,Map2,Map3k1,Mapt,Mia3,Mif,Mycbp2,Myo3a,Nbeal2,Ncam1,Nlrp14,Nme1,Pacsin1,Pip5k1c,Pkm,Pms2,Ppp3ca,Prdm8,…
GO:0009206	purine ribonucleoside triphosphate biosynthetic process	14	80	2.17e-10	ENSMUSP00000004378,ENSMUSP00000023677,ENSMUSP00000026459,ENSMUSP00000034834,ENSMUSP00000049355,ENSMUSP00000080995,ENSMUSP00000084846,ENSMUSP00000099536,ENSMUSP00000101006,ENSMUSP00000113022,ENSMUSP00000117022,ENSMUSP00000125504,ENSMUSP00000130858,ENSMUSP00000136375	Aldoa,Aldoc,Atp5b,Atp5d,Atp5f1,Atp5j2,Atp5o,Eno2,Gm10221,Gpi1,Nme1,Pkm,Tpi1,mt-Atp8
GO:0017144	drug metabolic process	28	494	2.17e-10	ENSMUSP00000004378,ENSMUSP00000005292,ENSMUSP00000005826,ENSMUSP00000015800,ENSMUSP00000015950,ENSMUSP00000023116,ENSMUSP00000023677,ENSMUSP00000025904,ENSMUSP00000026459,ENSMUSP00000027863,ENSMUSP00000028010,ENSMUSP00000028430,ENSMUSP00000033662,ENSMUSP00000034834,ENSMUSP00000043849,ENSMUSP00000049355,ENSMUSP00000049394,ENSMUSP00000080995,ENSMUSP00000083077,ENSMUSP00000084846,ENSMUSP00000091921,…	Aco2,Aldoa,Aldoc,Atp1a2,Atp1b1,Atp5b,Atp5d,Atp5f1,Atp5j2,Atp5o,Cbr1,Cs,Cyct,Eno2,Fmo3,Gm10221,Gpi1,Hsp90aa1,Hspa8,Idh3a,Pdha1,Pkm,Prdx2,Prdx5,Qdpr,Tgfb2,Tpi1,mt-Atp8
GO:0032501	multicellular organismal process	108	5888	2.17e-10	ENSMUSP00000005292,ENSMUSP00000007799,ENSMUSP00000015435,ENSMUSP00000015950,ENSMUSP00000019118,ENSMUSP00000020157,ENSMUSP00000020930,ENSMUSP00000021458,ENSMUSP00000022322,ENSMUSP00000023116,ENSMUSP00000024739,ENSMUSP00000025818,ENSMUSP00000025891,ENSMUSP00000025904,ENSMUSP00000025986,ENSMUSP00000026459,ENSMUSP00000026577,ENSMUSP00000026985,ENSMUSP00000027123,ENSMUSP00000027768,ENSMUSP00000027863,…	Abat,Aco2,Acsl6,Ahctf1,Aldoa,Ank3,Apaf1,Atg7,Atp1a1,Atp1a2,Atp1b1,Atp2c2,Atp5b,Banp,Cacna1d,Calb1,Capn1,Casp3,Catsperb,Cav1,Cd247,Cfl1,Cnp,Cplx2,Crmp1,Dnm1,Dnm3,Dock11,Drc1,Edil3,Eef1a1,Enam,Eps8l2,Fbxo7,Fig4,Fnip1,Gap43,Gdi1,Gfi1,Gls,Glud1,Gna13,Gnao1,Gnb1,Got2,Gpi1,Grid2,Gtf3c5,Heg1,Hemgn,Herc6,Hsp90aa1,Hsp90ab1,Hspd1,Ift81,Kif18a,Kmt2c,Krt25,Lsm14b,Map2,Map3k1,Mapt,Mia3,Mif,Mycbp2,Myo3a,Nbeal2…
GO:0048856	anatomical structure development	96	4912	2.17e-10	ENSMUSP00000005292,ENSMUSP00000007799,ENSMUSP00000015435,ENSMUSP00000015950,ENSMUSP00000019118,ENSMUSP00000020157,ENSMUSP00000020930,ENSMUSP00000021458,ENSMUSP00000022322,ENSMUSP00000023116,ENSMUSP00000024739,ENSMUSP00000025891,ENSMUSP00000025986,ENSMUSP00000026459,ENSMUSP00000026985,ENSMUSP00000027123,ENSMUSP00000027768,ENSMUSP00000028157,ENSMUSP00000028527,ENSMUSP00000029876,ENSMUSP00000030940,…	Abat,Aco2,Acsl6,Ahctf1,Aldoc,Ank3,Apaf1,Atg7,Atp2c2,Atp5b,Banp,Calb1,Capn1,Casp3,Catsperb,Cav1,Cfl1,Cnp,Cplx2,Crmp1,Dnm3,Dock11,Drc1,Edil3,Eef1a1,Enam,Fbxo7,Fig4,Fnip1,Fscn1,Gap43,Gdi1,Gfi1,Glud1,Gna13,Gnao1,Gnb1,Got2,Gpi1,Grid2,Gtf3c5,Heg1,Hemgn,Herc6,Hsp90aa1,Hsp90ab1,Hspd1,Ift81,Kif18a,Kmt2c,Krt25,Lsm14b,Map2,Map3k1,Mapt,Mia3,Mif,Mycbp2,Myo3a,Nbeal2,Ncam1,Nlrp14,Nme1,Osbp2,Pacsin1,Pip5k1c,Pkm,…
GO:0006754	ATP biosynthetic process	13	70	4.4e-10	ENSMUSP00000004378,ENSMUSP00000023677,ENSMUSP00000026459,ENSMUSP00000034834,ENSMUSP00000049355,ENSMUSP00000080995,ENSMUSP00000084846,ENSMUSP00000099536,ENSMUSP00000101006,ENSMUSP00000113022,ENSMUSP00000125504,ENSMUSP00000130858,ENSMUSP00000136375	Aldoa,Aldoc,Atp5b,Atp5d,Atp5f1,Atp5j2,Atp5o,Eno2,Gm10221,Gpi1,Pkm,Tpi1,mt-Atp8
GO:0032502	developmental process	98	5213	4.4e-10	ENSMUSP00000005292,ENSMUSP00000007799,ENSMUSP00000015435,ENSMUSP00000015950,ENSMUSP00000019118,ENSMUSP00000020157,ENSMUSP00000020930,ENSMUSP00000021458,ENSMUSP00000022322,ENSMUSP00000023116,ENSMUSP00000024739,ENSMUSP00000025891,ENSMUSP00000025986,ENSMUSP00000026196,ENSMUSP00000026459,ENSMUSP00000026985,ENSMUSP00000027123,ENSMUSP00000027768,ENSMUSP00000028157,ENSMUSP00000028527,ENSMUSP00000029876,…	Abat,Aco2,Acsl6,Ahctf1,Aldoc,Ank3,Apaf1,Atg7,Atp2c2,Atp5b,Banp,Calb1,Capn1,Casp3,Catsperb,Cav1,Cfl1,Cnp,Cplx2,Crmp1,Dnm3,Dock11,Drc1,Edil3,Eef1a1,Enam,Fbxo7,Fig4,Fnip1,Fscn1,Gap43,Gdi1,Gfi1,Glud1,Gna13,Gnao1,Gnb1,Got1,Got2,Gpi1,Grid2,Gtf3c5,Heg1,Hemgn,Herc6,Hsp90aa1,Hsp90ab1,Hspd1,Ift81,Kif18a,Kmt2c,Krt25,Lsm14b,Map2,Map3k1,Mapt,Mia3,Mif,Mycbp2,Myo3a,Nbeal2,Ncam1,Nhsl2,Nlrp14,Nme1,Osbp2,Pacsin1,P…
GO:0009205	purine ribonucleoside triphosphate metabolic process	18	187	4.52e-10	ENSMUSP00000004378,ENSMUSP00000015800,ENSMUSP00000023677,ENSMUSP00000026459,ENSMUSP00000027863,ENSMUSP00000028430,ENSMUSP00000034834,ENSMUSP00000049355,ENSMUSP00000080995,ENSMUSP00000083077,ENSMUSP00000084846,ENSMUSP00000099536,ENSMUSP00000101006,ENSMUSP00000113022,ENSMUSP00000117022,ENSMUSP00000125504,ENSMUSP00000130858,ENSMUSP00000136375	Aldoa,Aldoc,Atp1a2,Atp1b1,Atp5b,Atp5d,Atp5f1,Atp5j2,Atp5o,Cyct,Eno2,Gm10221,Gpi1,Hspa8,Nme1,Pkm,Tpi1,mt-Atp8
GO:0046034	ATP metabolic process	17	162	4.98e-10	ENSMUSP00000004378,ENSMUSP00000015800,ENSMUSP00000023677,ENSMUSP00000026459,ENSMUSP00000027863,ENSMUSP00000028430,ENSMUSP00000034834,ENSMUSP00000049355,ENSMUSP00000080995,ENSMUSP00000083077,ENSMUSP00000084846,ENSMUSP00000099536,ENSMUSP00000101006,ENSMUSP00000113022,ENSMUSP00000125504,ENSMUSP00000130858,ENSMUSP00000136375	Aldoa,Aldoc,Atp1a2,Atp1b1,Atp5b,Atp5d,Atp5f1,Atp5j2,Atp5o,Cyct,Eno2,Gm10221,Gpi1,Hspa8,Pkm,Tpi1,mt-Atp8
GO:0009117	nucleotide metabolic process	26	488	1.1e-09	ENSMUSP00000004378,ENSMUSP00000005826,ENSMUSP00000015800,ENSMUSP00000023677,ENSMUSP00000025904,ENSMUSP00000026459,ENSMUSP00000026576,ENSMUSP00000027863,ENSMUSP00000028430,ENSMUSP00000032373,ENSMUSP00000033662,ENSMUSP00000034834,ENSMUSP00000049355,ENSMUSP00000080995,ENSMUSP00000083077,ENSMUSP00000084846,ENSMUSP00000099409,ENSMUSP00000099536,ENSMUSP00000101006,ENSMUSP00000104533,ENSMUSP00000113022,…	Acsl6,Aldoa,Aldoc,Atp1a2,Atp1b1,Atp5b,Atp5d,Atp5f1,Atp5j2,Atp5o,Cnp,Cs,Cyct,Eno2,Gm10221,Gpi1,Hspa8,Idh3a,Ldhb,Nme1,Pdha1,Pkm,Prdx5,Taldo1,Tpi1,mt-Atp8
GO:0009152	purine ribonucleotide biosynthetic process	16	154	1.76e-09	ENSMUSP00000004378,ENSMUSP00000023677,ENSMUSP00000026459,ENSMUSP00000033662,ENSMUSP00000034834,ENSMUSP00000049355,ENSMUSP00000080995,ENSMUSP00000084846,ENSMUSP00000099536,ENSMUSP00000101006,ENSMUSP00000104533,ENSMUSP00000113022,ENSMUSP00000117022,ENSMUSP00000125504,ENSMUSP00000130858,ENSMUSP00000136375	Acsl6,Aldoa,Aldoc,Atp5b,Atp5d,Atp5f1,Atp5j2,Atp5o,Eno2,Gm10221,Gpi1,Nme1,Pdha1,Pkm,Tpi1,mt-Atp8
GO:0055086	nucleobase-containing small molecule metabolic process	27	566	3.56e-09	ENSMUSP00000004378,ENSMUSP00000005826,ENSMUSP00000015800,ENSMUSP00000023677,ENSMUSP00000025904,ENSMUSP00000026459,ENSMUSP00000026576,ENSMUSP00000027863,ENSMUSP00000028430,ENSMUSP00000032373,ENSMUSP00000033662,ENSMUSP00000034834,ENSMUSP00000037930,ENSMUSP00000049355,ENSMUSP00000080995,ENSMUSP00000083077,ENSMUSP00000084846,ENSMUSP00000099409,ENSMUSP00000099536,ENSMUSP00000101006,ENSMUSP00000104533,…	Acsl6,Aldoa,Aldoc,Atp1a2,Atp1b1,Atp5b,Atp5d,Atp5f1,Atp5j2,Atp5o,Cnp,Cs,Cyct,Eno2,Gm10221,Gpi1,Hspa8,Idh3a,Ldhb,Nme1,Pdha1,Pkm,Prdx5,Taldo1,Tpi1,Uggt1,mt-Atp8
GO:0009168	purine ribonucleoside monophosphate biosynthetic process	13	91	3.72e-09	ENSMUSP00000004378,ENSMUSP00000023677,ENSMUSP00000026459,ENSMUSP00000034834,ENSMUSP00000049355,ENSMUSP00000080995,ENSMUSP00000084846,ENSMUSP00000099536,ENSMUSP00000101006,ENSMUSP00000113022,ENSMUSP00000125504,ENSMUSP00000130858,ENSMUSP00000136375	Aldoa,Aldoc,Atp5b,Atp5d,Atp5f1,Atp5j2,Atp5o,Eno2,Gm10221,Gpi1,Pkm,Tpi1,mt-Atp8
GO:0009167	purine ribonucleoside monophosphate metabolic process	17	196	3.9e-09	ENSMUSP00000004378,ENSMUSP00000015800,ENSMUSP00000023677,ENSMUSP00000026459,ENSMUSP00000027863,ENSMUSP00000028430,ENSMUSP00000034834,ENSMUSP00000049355,ENSMUSP00000080995,ENSMUSP00000083077,ENSMUSP00000084846,ENSMUSP00000099536,ENSMUSP00000101006,ENSMUSP00000113022,ENSMUSP00000125504,ENSMUSP00000130858,ENSMUSP00000136375	Aldoa,Aldoc,Atp1a2,Atp1b1,Atp5b,Atp5d,Atp5f1,Atp5j2,Atp5o,Cyct,Eno2,Gm10221,Gpi1,Hspa8,Pkm,Tpi1,mt-Atp8
GO:0006810	transport	69	3187	5.12e-09	ENSMUSP00000007799,ENSMUSP00000009538,ENSMUSP00000015435,ENSMUSP00000015800,ENSMUSP00000023449,ENSMUSP00000023677,ENSMUSP00000025818,ENSMUSP00000026459,ENSMUSP00000026985,ENSMUSP00000027123,ENSMUSP00000027768,ENSMUSP00000027863,ENSMUSP00000028162,ENSMUSP00000028527,ENSMUSP00000031131,ENSMUSP00000031426,ENSMUSP00000031637,ENSMUSP00000032457,ENSMUSP00000033505,ENSMUSP00000034097,ENSMUSP00000038502,…	Abra,Acsl6,Ahctf1,Ank3,Atg7,Atp1a1,Atp1a2,Atp1b1,Atp2c2,Atp5b,Atp5d,Atp5f1,Atp5j2,Atp5o,Atp9a,Cacna1d,Cav1,Cd47,Cep19,Cfl1,Cltc,Cnp,Colec12,Cplx1,Cplx2,Dnm1,Dnm3,Fabp3,Fbxo7,Gdi1,Gm10221,Got2,Grid2,Hsp90aa1,Hspa8,Hspd1,Ift81,Kif18a,Mapt,Mia3,Ndufa4,Nme1,Nsf,Osbp2,Pacsin1,Pip5k1c,Ppp3ca,Ptges2,Rassf9,Rin1,Slc1a2,Slc25a3,Slc35c1,Snap29,Snap91,Snx25,Sptbn1,Stx1b,Stxbp1,Syn1,Syn2,Syp,Tmc4,Uchl1,Was,Y…
GO:0065007	biological regulation	146	10168	5.12e-09	ENSMUSP00000000317,ENSMUSP00000005292,ENSMUSP00000007799,ENSMUSP00000009340,ENSMUSP00000009538,ENSMUSP00000015435,ENSMUSP00000015800,ENSMUSP00000019118,ENSMUSP00000020157,ENSMUSP00000020449,ENSMUSP00000020930,ENSMUSP00000021458,ENSMUSP00000022057,ENSMUSP00000022322,ENSMUSP00000022746,ENSMUSP00000023449,ENSMUSP00000023509,ENSMUSP00000024739,ENSMUSP00000025818,ENSMUSP00000025891,ENSMUSP00000025904,…	Abat,Abcf1,Abra,Acsl6,Ahctf1,Aldoa,Ank3,Apaf1,Arhgef9,Atg7,Atp1a1,Atp1a2,Atp1b1,Atp2c2,Atp5b,Atp9a,Banp,Cacna1d,Calb1,Capn1,Casp3,Cav1,Cd247,Cd47,Cdc25a,Celf4,Cep295,Cfl1,Chrm4,Ckmt1,Cltc,Cnp,Cntrob,Colec12,Cplx1,Cplx2,Crmp1,Cyct,Dclre1a,Dnm1,Dnm3,Dock11,Edil3,Eef1a1,Enam,Eps8l2,Fabp3,Fbrs,Fbxo7,Fig4,Fnip1,Fscn1,Gap43,Gdi1,Gfi1,Gls,Glud1,Glul,Gna13,Gnao1,Gnb1,Got1,Got2,Gpi1,Grid2,Heg1,Helb,Hemgn,…
GO:0019693	ribose phosphate metabolic process	22	381	6.47e-09	ENSMUSP00000004378,ENSMUSP00000005826,ENSMUSP00000015800,ENSMUSP00000023677,ENSMUSP00000026459,ENSMUSP00000026576,ENSMUSP00000027863,ENSMUSP00000028430,ENSMUSP00000033662,ENSMUSP00000034834,ENSMUSP00000049355,ENSMUSP00000080995,ENSMUSP00000083077,ENSMUSP00000084846,ENSMUSP00000099536,ENSMUSP00000101006,ENSMUSP00000104533,ENSMUSP00000113022,ENSMUSP00000117022,ENSMUSP00000125504,ENSMUSP00000130858,…	Acsl6,Aldoa,Aldoc,Atp1a2,Atp1b1,Atp5b,Atp5d,Atp5f1,Atp5j2,Atp5o,Cs,Cyct,Eno2,Gm10221,Gpi1,Hspa8,Nme1,Pdha1,Pkm,Taldo1,Tpi1,mt-Atp8
GO:0048731	system development	80	4072	7.17e-09	ENSMUSP00000005292,ENSMUSP00000007799,ENSMUSP00000015435,ENSMUSP00000015950,ENSMUSP00000019118,ENSMUSP00000020157,ENSMUSP00000020930,ENSMUSP00000021458,ENSMUSP00000022322,ENSMUSP00000023116,ENSMUSP00000024739,ENSMUSP00000025891,ENSMUSP00000026459,ENSMUSP00000026985,ENSMUSP00000027123,ENSMUSP00000027768,ENSMUSP00000028157,ENSMUSP00000028527,ENSMUSP00000029876,ENSMUSP00000030940,ENSMUSP00000031131,…	Abat,Aco2,Acsl6,Ahctf1,Ank3,Apaf1,Atg7,Atp2c2,Atp5b,Calb1,Capn1,Casp3,Cav1,Cfl1,Cnp,Cplx2,Crmp1,Dnm3,Dock11,Drc1,Eef1a1,Enam,Fbxo7,Fig4,Fnip1,Gap43,Gdi1,Gfi1,Glud1,Gna13,Gnao1,Gnb1,Got2,Grid2,Gtf3c5,Heg1,Herc6,Hsp90aa1,Hsp90ab1,Hspd1,Kif18a,Kmt2c,Krt25,Map2,Map3k1,Mapt,Mia3,Mif,Mycbp2,Myo3a,Nbeal2,Ncam1,Nme1,Pacsin1,Pip5k1c,Pkm,Pms2,Ppp3ca,Prdm8,Prdx2,Prkca,Ptpn14,Qdpr,Sart3,Slc1a2,Snap91,Sptb,St…
GO:0007409	axonogenesis	20	310	7.3e-09	ENSMUSP00000024739,ENSMUSP00000031131,ENSMUSP00000032457,ENSMUSP00000043849,ENSMUSP00000062392,ENSMUSP00000071134,ENSMUSP00000076577,ENSMUSP00000089051,ENSMUSP00000090089,ENSMUSP00000091921,ENSMUSP00000096096,ENSMUSP00000097919,ENSMUSP00000099409,ENSMUSP00000099881,ENSMUSP00000100964,ENSMUSP00000101843,ENSMUSP00000108583,ENSMUSP00000109795,ENSMUSP00000124710,ENSMUSP00000130668	Ank3,Atg7,Cnp,Crmp1,Gap43,Hsp90aa1,Hsp90ab1,Map2,Mapt,Mycbp2,Ncam1,Pip5k1c,Prdm8,Prkca,Snap91,Stxbp1,Tgfb2,Tubb3,Uchl1,Unc5c
GO:0009150	purine ribonucleotide metabolic process	21	356	1.08e-08	ENSMUSP00000004378,ENSMUSP00000005826,ENSMUSP00000015800,ENSMUSP00000023677,ENSMUSP00000026459,ENSMUSP00000027863,ENSMUSP00000028430,ENSMUSP00000033662,ENSMUSP00000034834,ENSMUSP00000049355,ENSMUSP00000080995,ENSMUSP00000083077,ENSMUSP00000084846,ENSMUSP00000099536,ENSMUSP00000101006,ENSMUSP00000104533,ENSMUSP00000113022,ENSMUSP00000117022,ENSMUSP00000125504,ENSMUSP00000130858,ENSMUSP00000136375	Acsl6,Aldoa,Aldoc,Atp1a2,Atp1b1,Atp5b,Atp5d,Atp5f1,Atp5j2,Atp5o,Cs,Cyct,Eno2,Gm10221,Gpi1,Hspa8,Nme1,Pdha1,Pkm,Tpi1,mt-Atp8
GO:0065008	regulation of biological quality	71	3420	1.22e-08	ENSMUSP00000005292,ENSMUSP00000007799,ENSMUSP00000009538,ENSMUSP00000015435,ENSMUSP00000015800,ENSMUSP00000019118,ENSMUSP00000020930,ENSMUSP00000021458,ENSMUSP00000022322,ENSMUSP00000023449,ENSMUSP00000024739,ENSMUSP00000025818,ENSMUSP00000025904,ENSMUSP00000026196,ENSMUSP00000026459,ENSMUSP00000026985,ENSMUSP00000027123,ENSMUSP00000027863,ENSMUSP00000028162,ENSMUSP00000029876,ENSMUSP00000030940,…	Abat,Aldoa,Ank3,Atg7,Atp1a1,Atp1a2,Atp1b1,Atp5b,Atp9a,Cacna1d,Calb1,Casp3,Cav1,Celf4,Cfl1,Cnp,Cplx1,Cplx2,Dclre1a,Dnm3,Dock11,Fabp3,Fbxo7,Gdi1,Gfi1,Glud1,Glul,Gna13,Gnb1,Got1,Got2,Gpi1,Grid2,Heg1,Hsp90aa1,Hsp90ab1,Hspa8,Hspd1,Madd,Map2,Map3k1,Mapt,Mif,Myo3a,Nbeal2,Nme1,Pip5k1c,Ppp3ca,Prdx2,Prdx5,Prkca,Ptges2,Rin1,Sart3,Slc1a2,Snap29,Snap91,Sptb,Sptbn1,Stx1b,Stxbp1,Syn1,Syn2,Syp,Tgfb2,Tnr,Usp7,Was…
GO:0120035	regulation of plasma membrane bounded cell projection organization	29	712	1.24e-08	ENSMUSP00000007799,ENSMUSP00000015435,ENSMUSP00000026577,ENSMUSP00000031565,ENSMUSP00000033419,ENSMUSP00000033505,ENSMUSP00000039598,ENSMUSP00000041149,ENSMUSP00000042457,ENSMUSP00000044168,ENSMUSP00000046329,ENSMUSP00000053101,ENSMUSP00000064538,ENSMUSP00000076577,ENSMUSP00000090651,ENSMUSP00000091921,ENSMUSP00000093536,ENSMUSP00000096096,ENSMUSP00000097919,ENSMUSP00000099881,ENSMUSP00000101874,…	Acsl6,Cav1,Cfl1,Cntrob,Crmp1,Dnm3,Dock11,Eef1a1,Eps8l2,Fbxo7,Fig4,Fscn1,Gap43,Gdi1,Gfi1,Grid2,Hsp90aa1,Map2,Mapt,Mif,Mycbp2,Myo3a,Nme1,Pacsin1,Ppp3ca,Snap91,Stx1b,Tnr,Was
GO:0000904	cell morphogenesis involved in differentiation	24	506	2.58e-08	ENSMUSP00000024739,ENSMUSP00000031131,ENSMUSP00000032457,ENSMUSP00000043849,ENSMUSP00000046329,ENSMUSP00000062392,ENSMUSP00000071134,ENSMUSP00000076577,ENSMUSP00000089051,ENSMUSP00000090089,ENSMUSP00000091921,ENSMUSP00000096096,ENSMUSP00000097919,ENSMUSP00000099409,ENSMUSP00000099881,ENSMUSP00000100964,ENSMUSP00000101843,ENSMUSP00000104890,ENSMUSP00000108583,ENSMUSP00000109795,ENSMUSP00000119790,…	Ank3,Atg7,Cnp,Crmp1,Gap43,Heg1,Hsp90aa1,Hsp90ab1,Map2,Map3k1,Mapt,Mycbp2,Myo3a,Nbeal2,Ncam1,Pip5k1c,Prdm8,Prkca,Snap91,Stxbp1,Tgfb2,Tubb3,Uchl1,Unc5c
GO:0048667	cell morphogenesis involved in neuron differentiation	21	389	3.83e-08	ENSMUSP00000024739,ENSMUSP00000031131,ENSMUSP00000032457,ENSMUSP00000043849,ENSMUSP00000046329,ENSMUSP00000062392,ENSMUSP00000071134,ENSMUSP00000076577,ENSMUSP00000089051,ENSMUSP00000090089,ENSMUSP00000091921,ENSMUSP00000096096,ENSMUSP00000097919,ENSMUSP00000099409,ENSMUSP00000099881,ENSMUSP00000100964,ENSMUSP00000101843,ENSMUSP00000108583,ENSMUSP00000109795,ENSMUSP00000124710,ENSMUSP00000130668	Ank3,Atg7,Cnp,Crmp1,Gap43,Hsp90aa1,Hsp90ab1,Map2,Mapt,Mycbp2,Myo3a,Ncam1,Pip5k1c,Prdm8,Prkca,Snap91,Stxbp1,Tgfb2,Tubb3,Uchl1,Unc5c
GO:0016043	cellular component organization	83	4560	8.11e-08	ENSMUSP00000001566,ENSMUSP00000007799,ENSMUSP00000015435,ENSMUSP00000015800,ENSMUSP00000019118,ENSMUSP00000020157,ENSMUSP00000020449,ENSMUSP00000021458,ENSMUSP00000022057,ENSMUSP00000023449,ENSMUSP00000023509,ENSMUSP00000024739,ENSMUSP00000027123,ENSMUSP00000027768,ENSMUSP00000028527,ENSMUSP00000030940,ENSMUSP00000031131,ENSMUSP00000031426,ENSMUSP00000031565,ENSMUSP00000032183,ENSMUSP00000032457,…	Ahctf1,Aldoa,Aldoc,Ank3,Apaf1,Atg7,Atp9a,Banp,Cav1,Cd247,Celf4,Cep164,Cep19,Cfl1,Cltc,Cnp,Cntrob,Crmp1,Dclre1a,Dnm1,Dnm3,Drc1,Eef1a1,Fbxo7,Fig4,Fnip1,Fscn1,Gap43,Gdi1,Gls,Glul,Gnao1,Gnb1,Grid2,Heg1,Helb,Hsp90aa1,Hsp90ab1,Hspa8,Hspd1,Ift81,Kif18a,Klhl24,Kmt2c,Krt25,Map2,Map3k1,Mapt,Mia3,Mif,Mnr,Mycbp2,Myo3a,Nbeal2,Ncam1,Nsf,Pacsin1,Pip5k1c,Pkm,Prdm8,Prkca,Sart3,Slc1a2,Snap29,Snap91,Sptb,Sptbn1,Stx…
GO:0048699	generation of neurons	42	1538	9.07e-08	ENSMUSP00000007799,ENSMUSP00000015435,ENSMUSP00000024739,ENSMUSP00000031131,ENSMUSP00000032457,ENSMUSP00000039598,ENSMUSP00000041149,ENSMUSP00000042457,ENSMUSP00000043849,ENSMUSP00000044168,ENSMUSP00000046329,ENSMUSP00000051223,ENSMUSP00000053101,ENSMUSP00000062392,ENSMUSP00000064538,ENSMUSP00000070993,ENSMUSP00000071134,ENSMUSP00000076577,ENSMUSP00000089051,ENSMUSP00000090089,ENSMUSP00000091238,…	Acsl6,Ank3,Atg7,Casp3,Cav1,Cfl1,Cnp,Crmp1,Dnm3,Eef1a1,Fbxo7,Fig4,Gap43,Gdi1,Gfi1,Gnao1,Grid2,Hsp90aa1,Hsp90ab1,Map2,Mapt,Mif,Mycbp2,Myo3a,Ncam1,Nme1,Pacsin1,Pip5k1c,Ppp3ca,Prdm8,Prkca,Snap91,Stx1b,Stxbp1,Syn1,Tgfb2,Tnr,Tubb3,Uchl1,Unc5c,Ywhae,Ywhag
GO:0044281	small molecule metabolic process	41	1489	1.15e-07	ENSMUSP00000004378,ENSMUSP00000005826,ENSMUSP00000015800,ENSMUSP00000015950,ENSMUSP00000022322,ENSMUSP00000023116,ENSMUSP00000023203,ENSMUSP00000023677,ENSMUSP00000025904,ENSMUSP00000026196,ENSMUSP00000026459,ENSMUSP00000026576,ENSMUSP00000027863,ENSMUSP00000028162,ENSMUSP00000028430,ENSMUSP00000032373,ENSMUSP00000033662,ENSMUSP00000034097,ENSMUSP00000034834,ENSMUSP00000037930,ENSMUSP00000041149,…	Abat,Aco2,Acsf2,Acsl6,Aldoa,Aldoc,Atp1a2,Atp1b1,Atp5b,Atp5d,Atp5f1,Atp5j2,Atp5o,Cbr1,Cnp,Cs,Cyct,Eno2,Fabp3,Gls,Glud1,Glul,Gm10221,Got1,Got2,Gpi1,Gpt,Hspa8,Idh3a,Ldhb,Mif,Nme1,Pdha1,Pkm,Prdx5,Ptges2,Qdpr,Taldo1,Tpi1,Uggt1,mt-Atp8
GO:0000902	cell morphogenesis	26	652	1.37e-07	ENSMUSP00000019118,ENSMUSP00000024739,ENSMUSP00000031131,ENSMUSP00000032457,ENSMUSP00000043849,ENSMUSP00000044168,ENSMUSP00000046329,ENSMUSP00000062392,ENSMUSP00000071134,ENSMUSP00000076577,ENSMUSP00000089051,ENSMUSP00000090089,ENSMUSP00000091921,ENSMUSP00000096096,ENSMUSP00000097919,ENSMUSP00000099409,ENSMUSP00000099881,ENSMUSP00000100964,ENSMUSP00000101843,ENSMUSP00000104890,ENSMUSP00000108583,…	Ank3,Atg7,Cnp,Crmp1,Gap43,Heg1,Hsp90aa1,Hsp90ab1,Map2,Map3k1,Mapt,Mycbp2,Myo3a,Nbeal2,Ncam1,Pacsin1,Pip5k1c,Prdm8,Prkca,Sart3,Snap91,Stxbp1,Tgfb2,Tubb3,Uchl1,Unc5c
GO:0050789	regulation of biological process	136	9594	1.56e-07	ENSMUSP00000000317,ENSMUSP00000005292,ENSMUSP00000007799,ENSMUSP00000009340,ENSMUSP00000015435,ENSMUSP00000015800,ENSMUSP00000019118,ENSMUSP00000020157,ENSMUSP00000020449,ENSMUSP00000020930,ENSMUSP00000021458,ENSMUSP00000022057,ENSMUSP00000022322,ENSMUSP00000022746,ENSMUSP00000023509,ENSMUSP00000024739,ENSMUSP00000025818,ENSMUSP00000025904,ENSMUSP00000025986,ENSMUSP00000026196,ENSMUSP00000026459,…	Abat,Abcf1,Abra,Acsl6,Ahctf1,Aldoa,Ank3,Apaf1,Arhgef9,Atg7,Atp1a1,Atp1a2,Atp1b1,Atp2c2,Atp5b,Banp,Cacna1d,Calb1,Casp3,Cav1,Cd247,Cd47,Cdc25a,Celf4,Cep295,Cfl1,Chrm4,Ckmt1,Cltc,Cntrob,Colec12,Cplx2,Crmp1,Cyct,Dnm1,Dnm3,Dock11,Edil3,Eef1a1,Enam,Eps8l2,Fabp3,Fbrs,Fbxo7,Fig4,Fnip1,Fscn1,Gap43,Gdi1,Gfi1,Gls,Glud1,Glul,Gna13,Gnao1,Gnb1,Got1,Gpi1,Grid2,Heg1,Helb,Hemgn,Hsp90aa1,Hsp90ab1,Hspa8,Hspd1,Ift81…
GO:0048812	neuron projection morphogenesis	21	429	1.77e-07	ENSMUSP00000024739,ENSMUSP00000031131,ENSMUSP00000032457,ENSMUSP00000043849,ENSMUSP00000044168,ENSMUSP00000062392,ENSMUSP00000071134,ENSMUSP00000076577,ENSMUSP00000089051,ENSMUSP00000090089,ENSMUSP00000091921,ENSMUSP00000096096,ENSMUSP00000097919,ENSMUSP00000099409,ENSMUSP00000099881,ENSMUSP00000100964,ENSMUSP00000101843,ENSMUSP00000108583,ENSMUSP00000109795,ENSMUSP00000124710,ENSMUSP00000130668	Ank3,Atg7,Cnp,Crmp1,Gap43,Hsp90aa1,Hsp90ab1,Map2,Mapt,Mycbp2,Ncam1,Pacsin1,Pip5k1c,Prdm8,Prkca,Snap91,Stxbp1,Tgfb2,Tubb3,Uchl1,Unc5c
GO:0006793	phosphorus metabolic process	45	1775	1.82e-07	ENSMUSP00000000317,ENSMUSP00000004378,ENSMUSP00000005826,ENSMUSP00000015800,ENSMUSP00000023677,ENSMUSP00000025904,ENSMUSP00000026459,ENSMUSP00000026576,ENSMUSP00000027863,ENSMUSP00000028430,ENSMUSP00000032373,ENSMUSP00000033662,ENSMUSP00000034834,ENSMUSP00000037930,ENSMUSP00000039598,ENSMUSP00000039657,ENSMUSP00000039980,ENSMUSP00000043849,ENSMUSP00000046329,ENSMUSP00000049355,ENSMUSP00000053101,…	Acsl6,Aldoa,Aldoc,Atp1a1,Atp1a2,Atp1b1,Atp5b,Atp5d,Atp5f1,Atp5j2,Atp5o,Cdc25a,Cfl1,Ckmt1,Cnp,Cs,Cyct,Eno2,Fig4,Gm10221,Gpi1,Hsp90aa1,Hspa8,Hykk,Idh3a,Ldhb,Map3k1,Myo3a,Nme1,Pdha1,Pip5k1c,Pkm,Ppp3ca,Prdx5,Prkca,Ptpn14,Ptprr,Sptbn1,Taldo1,Tgfb2,Tpi1,Trrap,Uggt1,Ywhae,mt-Atp8
GO:0044237	cellular metabolic process	113	7348	2e-07	ENSMUSP00000000317,ENSMUSP00000001989,ENSMUSP00000004378,ENSMUSP00000005292,ENSMUSP00000005826,ENSMUSP00000007799,ENSMUSP00000009340,ENSMUSP00000015800,ENSMUSP00000015950,ENSMUSP00000019118,ENSMUSP00000020449,ENSMUSP00000021458,ENSMUSP00000022322,ENSMUSP00000023116,ENSMUSP00000023203,ENSMUSP00000023449,ENSMUSP00000023509,ENSMUSP00000023677,ENSMUSP00000024739,ENSMUSP00000025891,ENSMUSP00000025904,…	Abat,Abcf1,Abra,Aco2,Acsf2,Acsl6,Ahctf1,Aldoa,Aldoc,Atg7,Atp1a1,Atp1a2,Atp1b1,Atp5b,Atp5d,Atp5f1,Atp5j2,Atp5o,Banp,Capn1,Cav1,Cbr1,Cdc25a,Celf4,Cep164,Cfl1,Ckmt1,Cltc,Cnp,Cs,Cyct,Dclre1a,Dhx29,Dnm1,Dnm3,Eef1a1,Eno2,Fabp3,Fbxo7,Fig4,Fmo3,Gfi1,Gls,Glud1,Glul,Gm10221,Got1,Got2,Gpi1,Gpt,Gtf3c5,Helb,Herc6,Hsp90aa1,Hsp90ab1,Hspa8,Hspd1,Hykk,Idh3a,Klhl24,Kmt2c,Ldhb,Leprel1,Maf1,Map3k1,Mga,Mif,Mnda,Mycbp…
GO:0019637	organophosphate metabolic process	28	775	2.22e-07	ENSMUSP00000004378,ENSMUSP00000005826,ENSMUSP00000015800,ENSMUSP00000023677,ENSMUSP00000025904,ENSMUSP00000026459,ENSMUSP00000026576,ENSMUSP00000027863,ENSMUSP00000028430,ENSMUSP00000032373,ENSMUSP00000033662,ENSMUSP00000034834,ENSMUSP00000039598,ENSMUSP00000049355,ENSMUSP00000080995,ENSMUSP00000083077,ENSMUSP00000084846,ENSMUSP00000099409,ENSMUSP00000099536,ENSMUSP00000100964,ENSMUSP00000101006,…	Acsl6,Aldoa,Aldoc,Atp1a2,Atp1b1,Atp5b,Atp5d,Atp5f1,Atp5j2,Atp5o,Cnp,Cs,Cyct,Eno2,Fig4,Gm10221,Gpi1,Hspa8,Idh3a,Ldhb,Nme1,Pdha1,Pip5k1c,Pkm,Prdx5,Taldo1,Tpi1,mt-Atp8
GO:0050794	regulation of cellular process	130	9045	2.3e-07	ENSMUSP00000000317,ENSMUSP00000005292,ENSMUSP00000007799,ENSMUSP00000009340,ENSMUSP00000015435,ENSMUSP00000015800,ENSMUSP00000019118,ENSMUSP00000020157,ENSMUSP00000020449,ENSMUSP00000020930,ENSMUSP00000021458,ENSMUSP00000022057,ENSMUSP00000022322,ENSMUSP00000022746,ENSMUSP00000023509,ENSMUSP00000024739,ENSMUSP00000025818,ENSMUSP00000025904,ENSMUSP00000026196,ENSMUSP00000026459,ENSMUSP00000026577,…	Abat,Abcf1,Abra,Acsl6,Ahctf1,Aldoa,Ank3,Apaf1,Arhgef9,Atg7,Atp1a1,Atp1a2,Atp1b1,Atp5b,Banp,Cacna1d,Calb1,Casp3,Cav1,Cd247,Cd47,Cdc25a,Celf4,Cep295,Cfl1,Chrm4,Ckmt1,Cltc,Cntrob,Colec12,Cplx2,Crmp1,Cyct,Dnm1,Dnm3,Dock11,Eef1a1,Enam,Eps8l2,Fabp3,Fbrs,Fbxo7,Fig4,Fnip1,Fscn1,Gap43,Gdi1,Gfi1,Glud1,Glul,Gna13,Gnao1,Gnb1,Got1,Gpi1,Grid2,Helb,Hemgn,Hsp90aa1,Hsp90ab1,Hspa8,Hspd1,Ift81,Kif18a,Klhl24,Kmt2c,L…
GO:0006796	phosphate-containing compound metabolic process	44	1758	3.63e-07	ENSMUSP00000000317,ENSMUSP00000004378,ENSMUSP00000005826,ENSMUSP00000015800,ENSMUSP00000023677,ENSMUSP00000025904,ENSMUSP00000026459,ENSMUSP00000026576,ENSMUSP00000027863,ENSMUSP00000028430,ENSMUSP00000032373,ENSMUSP00000033662,ENSMUSP00000034834,ENSMUSP00000039598,ENSMUSP00000039657,ENSMUSP00000039980,ENSMUSP00000043849,ENSMUSP00000046329,ENSMUSP00000049355,ENSMUSP00000053101,ENSMUSP00000062392,…	Acsl6,Aldoa,Aldoc,Atp1a1,Atp1a2,Atp1b1,Atp5b,Atp5d,Atp5f1,Atp5j2,Atp5o,Cdc25a,Cfl1,Ckmt1,Cnp,Cs,Cyct,Eno2,Fig4,Gm10221,Gpi1,Hsp90aa1,Hspa8,Hykk,Idh3a,Ldhb,Map3k1,Myo3a,Nme1,Pdha1,Pip5k1c,Pkm,Ppp3ca,Prdx5,Prkca,Ptpn14,Ptprr,Sptbn1,Taldo1,Tgfb2,Tpi1,Trrap,Ywhae,mt-Atp8
GO:0032989	cellular component morphogenesis	27	752	4.52e-07	ENSMUSP00000019118,ENSMUSP00000024739,ENSMUSP00000031131,ENSMUSP00000032457,ENSMUSP00000039598,ENSMUSP00000043849,ENSMUSP00000044168,ENSMUSP00000046329,ENSMUSP00000062392,ENSMUSP00000071134,ENSMUSP00000076577,ENSMUSP00000089051,ENSMUSP00000090089,ENSMUSP00000091921,ENSMUSP00000096096,ENSMUSP00000097919,ENSMUSP00000099409,ENSMUSP00000099881,ENSMUSP00000100964,ENSMUSP00000101843,ENSMUSP00000104890,…	Ank3,Atg7,Cnp,Crmp1,Fig4,Gap43,Heg1,Hsp90aa1,Hsp90ab1,Map2,Map3k1,Mapt,Mycbp2,Myo3a,Nbeal2,Ncam1,Pacsin1,Pip5k1c,Prdm8,Prkca,Sart3,Snap91,Stxbp1,Tgfb2,Tubb3,Uchl1,Unc5c
GO:0051128	regulation of cellular component organization	52	2337	5.27e-07	ENSMUSP00000007799,ENSMUSP00000015435,ENSMUSP00000015800,ENSMUSP00000019118,ENSMUSP00000020157,ENSMUSP00000020930,ENSMUSP00000021458,ENSMUSP00000022057,ENSMUSP00000026577,ENSMUSP00000028527,ENSMUSP00000031222,ENSMUSP00000031565,ENSMUSP00000032457,ENSMUSP00000033419,ENSMUSP00000033505,ENSMUSP00000039598,ENSMUSP00000041149,ENSMUSP00000042457,ENSMUSP00000043849,ENSMUSP00000044168,ENSMUSP00000046329,…	Acsl6,Aldoa,Apaf1,Atg7,Cav1,Cd47,Cep295,Cfl1,Cltc,Cntrob,Crmp1,Dnm1,Dnm3,Dock11,Eef1a1,Enam,Eps8l2,Fbxo7,Fig4,Fnip1,Fscn1,Gap43,Gdi1,Gfi1,Gna13,Grid2,Hsp90aa1,Hspa8,Kif18a,Map2,Map3k1,Mapt,Mif,Mycbp2,Myo3a,Ncam1,Nme1,Nsf,Pacsin1,Ppp3ca,Prkca,Sart3,Snap91,Sptb,Sptbn1,Stat2,Stx1b,Stxbp1,Tgfb2,Tnr,Tppp,Was
GO:0046496	nicotinamide nucleotide metabolic process	11	101	5.81e-07	ENSMUSP00000004378,ENSMUSP00000025904,ENSMUSP00000026576,ENSMUSP00000032373,ENSMUSP00000033662,ENSMUSP00000034834,ENSMUSP00000049355,ENSMUSP00000084846,ENSMUSP00000099536,ENSMUSP00000127526,ENSMUSP00000130858	Aldoa,Aldoc,Eno2,Gpi1,Idh3a,Ldhb,Pdha1,Pkm,Prdx5,Taldo1,Tpi1
GO:0099504	synaptic vesicle cycle	11	103	6.71e-07	ENSMUSP00000023449,ENSMUSP00000026985,ENSMUSP00000038502,ENSMUSP00000044168,ENSMUSP00000064538,ENSMUSP00000069429,ENSMUSP00000088618,ENSMUSP00000089051,ENSMUSP00000096096,ENSMUSP00000101874,ENSMUSP00000111002	Cplx1,Cplx2,Dnm1,Dnm3,Pacsin1,Snap29,Snap91,Stx1b,Stxbp1,Syn1,Syp
GO:0051179	localization	77	4315	7.83e-07	ENSMUSP00000007799,ENSMUSP00000009538,ENSMUSP00000015435,ENSMUSP00000015800,ENSMUSP00000023449,ENSMUSP00000023677,ENSMUSP00000025818,ENSMUSP00000026459,ENSMUSP00000026985,ENSMUSP00000027123,ENSMUSP00000027768,ENSMUSP00000027863,ENSMUSP00000028162,ENSMUSP00000028527,ENSMUSP00000031131,ENSMUSP00000031426,ENSMUSP00000031565,ENSMUSP00000031637,ENSMUSP00000032457,ENSMUSP00000033505,ENSMUSP00000034097,…	Abra,Acsl6,Ahctf1,Ank3,Arhgef9,Atg7,Atp1a1,Atp1a2,Atp1b1,Atp2c2,Atp5b,Atp5d,Atp5f1,Atp5j2,Atp5o,Atp9a,Banp,Cacna1d,Cav1,Cd47,Cep19,Cfl1,Cltc,Cnp,Colec12,Cplx1,Cplx2,Dnm1,Dnm3,Drc1,Fabp3,Fbxo7,Fscn1,Gdi1,Gm10221,Got2,Grid2,Hsp90aa1,Hspa8,Hspd1,Ift81,Kif18a,Mapt,Mia3,Mnr,Ndufa4,Nme1,Nsf,Osbp2,Pacsin1,Pip5k1c,Ppp3ca,Prkca,Ptges2,Rassf9,Rin1,Slc1a2,Slc25a3,Slc35c1,Snap29,Snap91,Snx25,Sptbn1,Stx1b,Stx…
GO:0030030	cell projection organization	31	1020	1.22e-06	ENSMUSP00000023449,ENSMUSP00000024739,ENSMUSP00000031131,ENSMUSP00000031426,ENSMUSP00000031565,ENSMUSP00000032457,ENSMUSP00000043849,ENSMUSP00000044168,ENSMUSP00000046329,ENSMUSP00000062392,ENSMUSP00000064538,ENSMUSP00000071134,ENSMUSP00000076577,ENSMUSP00000089051,ENSMUSP00000090089,ENSMUSP00000091921,ENSMUSP00000096096,ENSMUSP00000097919,ENSMUSP00000098992,ENSMUSP00000099409,ENSMUSP00000099881,…	Ank3,Atg7,Cep164,Cep19,Cfl1,Cnp,Crmp1,Dnm3,Drc1,Fscn1,Gap43,Gnao1,Hsp90aa1,Hsp90ab1,Ift81,Map2,Mapt,Mycbp2,Myo3a,Ncam1,Pacsin1,Pip5k1c,Prdm8,Prkca,Snap29,Snap91,Stxbp1,Tgfb2,Tubb3,Uchl1,Unc5c
GO:0099132	ATP hydrolysis coupled cation transmembrane transport	9	62	1.24e-06	ENSMUSP00000023677,ENSMUSP00000026459,ENSMUSP00000027863,ENSMUSP00000039657,ENSMUSP00000083077,ENSMUSP00000092794,ENSMUSP00000101006,ENSMUSP00000113022,ENSMUSP00000136375	Atp1a1,Atp1a2,Atp1b1,Atp2c2,Atp5b,Atp5d,Atp5f1,Atp5o,Gm10221
GO:0051186	cofactor metabolic process	19	403	1.32e-06	ENSMUSP00000004378,ENSMUSP00000005292,ENSMUSP00000005826,ENSMUSP00000015950,ENSMUSP00000021458,ENSMUSP00000025904,ENSMUSP00000026196,ENSMUSP00000026576,ENSMUSP00000028430,ENSMUSP00000032373,ENSMUSP00000033662,ENSMUSP00000034097,ENSMUSP00000034834,ENSMUSP00000049355,ENSMUSP00000084846,ENSMUSP00000099536,ENSMUSP00000104533,ENSMUSP00000127526,ENSMUSP00000130858	Acsl6,Aldoa,Aldoc,Cs,Cyct,Eno2,Got1,Got2,Gpi1,Idh3a,Ldhb,Pdha1,Pkm,Prdx2,Prdx5,Qdpr,Sptb,Taldo1,Tpi1
GO:0051641	cellular localization	43	1792	1.52e-06	ENSMUSP00000007799,ENSMUSP00000009538,ENSMUSP00000015800,ENSMUSP00000023449,ENSMUSP00000023677,ENSMUSP00000026985,ENSMUSP00000027123,ENSMUSP00000027863,ENSMUSP00000028527,ENSMUSP00000031131,ENSMUSP00000031426,ENSMUSP00000033505,ENSMUSP00000038502,ENSMUSP00000044168,ENSMUSP00000051223,ENSMUSP00000051973,ENSMUSP00000053101,ENSMUSP00000054767,ENSMUSP00000064538,ENSMUSP00000064801,ENSMUSP00000069429,…	Abra,Ank3,Arhgef9,Atp1b1,Atp2c2,Atp5o,Banp,Cav1,Cep19,Cfl1,Cltc,Cplx1,Cplx2,Dnm1,Dnm3,Fbxo7,Grid2,Hsp90aa1,Hspa8,Hspd1,Ift81,Kif18a,Mapt,Mia3,Mnr,Nsf,Pacsin1,Pip5k1c,Ppp3ca,Rassf9,Snap29,Snap91,Sptbn1,Stx1b,Stxbp1,Syn1,Syn2,Syp,Uchl1,Was,Ywhae,Ywhag,Ywhaq
GO:0032879	regulation of localization	54	2579	1.64e-06	ENSMUSP00000007799,ENSMUSP00000015435,ENSMUSP00000015800,ENSMUSP00000020930,ENSMUSP00000022322,ENSMUSP00000023509,ENSMUSP00000024739,ENSMUSP00000026459,ENSMUSP00000027123,ENSMUSP00000027863,ENSMUSP00000032457,ENSMUSP00000033505,ENSMUSP00000039657,ENSMUSP00000041149,ENSMUSP00000043849,ENSMUSP00000044168,ENSMUSP00000049355,ENSMUSP00000053101,ENSMUSP00000062392,ENSMUSP00000063548,ENSMUSP00000064392,…	Abat,Acsl6,Aldoa,Ank3,Atg7,Atp1a1,Atp1a2,Atp1b1,Atp2c2,Atp5b,Cacna1d,Cav1,Cd247,Cd47,Cfl1,Cltc,Dnm1,Dnm3,Gdi1,Glud1,Glul,Gna13,Gnao1,Gpi1,Hsp90aa1,Hsp90ab1,Hspa8,Hspd1,Klhl24,Madd,Map2,Map3k1,Mapt,Mia3,Mif,Mycbp2,Ncam1,Nsf,Pacsin1,Ppp3ca,Prkca,Ptpn14,Ptprr,Slc1a2,Snap91,Sptbn1,Stx1b,Stxbp1,Tgfb2,Tmem173,Unc5c,Was,Ywhae,Ywhaq
GO:0048518	positive regulation of biological process	88	5340	1.64e-06	ENSMUSP00000005292,ENSMUSP00000007799,ENSMUSP00000015435,ENSMUSP00000015800,ENSMUSP00000019118,ENSMUSP00000020157,ENSMUSP00000022057,ENSMUSP00000022322,ENSMUSP00000022746,ENSMUSP00000024739,ENSMUSP00000025904,ENSMUSP00000026196,ENSMUSP00000026459,ENSMUSP00000026577,ENSMUSP00000027123,ENSMUSP00000027863,ENSMUSP00000028162,ENSMUSP00000028430,ENSMUSP00000031222,ENSMUSP00000031565,ENSMUSP00000032457,…	Abat,Abcf1,Abra,Acsl6,Aldoa,Ank3,Apaf1,Atg7,Atp1a1,Atp1b1,Atp2c2,Atp5b,Banp,Cacna1d,Casp3,Cav1,Cd247,Cd47,Cdc25a,Celf4,Cep295,Cfl1,Colec12,Cyct,Dnm1,Dnm3,Dock11,Edil3,Eef1a1,Enam,Eps8l2,Fabp3,Fbrs,Fbxo7,Fig4,Fnip1,Fscn1,Gdi1,Gfi1,Glud1,Glul,Got1,Gpi1,Grid2,Heg1,Hsp90aa1,Hsp90ab1,Hspa8,Hspd1,Kmt2c,Madd,Map3k1,Mapt,Mga,Mia3,Mif,Myo3a,Ncam1,Nfat5,Nme1,Nsf,Osmr,Pacsin1,Pms2,Polr2a,Ppp3ca,Prdx2,Prdx5,…
GO:0006996	organelle organization	57	2805	1.67e-06	ENSMUSP00000001566,ENSMUSP00000007799,ENSMUSP00000015800,ENSMUSP00000019118,ENSMUSP00000020449,ENSMUSP00000021458,ENSMUSP00000022057,ENSMUSP00000023449,ENSMUSP00000023509,ENSMUSP00000024739,ENSMUSP00000027123,ENSMUSP00000027768,ENSMUSP00000028527,ENSMUSP00000031426,ENSMUSP00000031565,ENSMUSP00000032183,ENSMUSP00000032457,ENSMUSP00000033505,ENSMUSP00000039598,ENSMUSP00000043874,ENSMUSP00000044168,…	Ahctf1,Ank3,Atg7,Banp,Cav1,Cep164,Cep19,Cfl1,Cltc,Cnp,Cntrob,Crmp1,Dclre1a,Dnm1,Dnm3,Drc1,Fbxo7,Fig4,Fnip1,Fscn1,Helb,Hsp90aa1,Hsp90ab1,Hspa8,Hspd1,Ift81,Kif18a,Klhl24,Kmt2c,Krt25,Map2,Map3k1,Mapt,Mia3,Mnr,Nbeal2,Pacsin1,Pip5k1c,Prdm8,Prkca,Sart3,Snap29,Snap91,Sptb,Sptbn1,Stx1b,Stxbp1,Sycp2,Tmem43,Tppp,Trrap,Tuba1b,Tubb2a,Tubb3,Tubb5,Usp7,Was
GO:0120036	plasma membrane bounded cell projection organization	30	982	1.72e-06	ENSMUSP00000023449,ENSMUSP00000024739,ENSMUSP00000031131,ENSMUSP00000031426,ENSMUSP00000031565,ENSMUSP00000032457,ENSMUSP00000043849,ENSMUSP00000044168,ENSMUSP00000046329,ENSMUSP00000062392,ENSMUSP00000064538,ENSMUSP00000071134,ENSMUSP00000076577,ENSMUSP00000089051,ENSMUSP00000090089,ENSMUSP00000091921,ENSMUSP00000096096,ENSMUSP00000097919,ENSMUSP00000098992,ENSMUSP00000099409,ENSMUSP00000099881,…	Ank3,Atg7,Cep164,Cep19,Cnp,Crmp1,Dnm3,Drc1,Fscn1,Gap43,Gnao1,Hsp90aa1,Hsp90ab1,Ift81,Map2,Mapt,Mycbp2,Myo3a,Ncam1,Pacsin1,Pip5k1c,Prdm8,Prkca,Snap29,Snap91,Stxbp1,Tgfb2,Tubb3,Uchl1,Unc5c
GO:0051050	positive regulation of transport	30	987	1.87e-06	ENSMUSP00000007799,ENSMUSP00000015800,ENSMUSP00000022322,ENSMUSP00000024739,ENSMUSP00000027123,ENSMUSP00000027863,ENSMUSP00000032457,ENSMUSP00000041149,ENSMUSP00000043849,ENSMUSP00000049355,ENSMUSP00000053101,ENSMUSP00000062392,ENSMUSP00000063548,ENSMUSP00000064538,ENSMUSP00000070993,ENSMUSP00000079100,ENSMUSP00000083375,ENSMUSP00000088618,ENSMUSP00000089051,ENSMUSP00000090089,ENSMUSP00000091921,…	Abat,Acsl6,Ank3,Atg7,Atp1b1,Atp2c2,Cacna1d,Cav1,Cd47,Cfl1,Dnm1,Dnm3,Glud1,Glul,Gpi1,Hsp90aa1,Hsp90ab1,Hspa8,Hspd1,Mif,Ppp3ca,Prkca,Slc1a2,Snap91,Sptbn1,Stx1b,Stxbp1,Tgfb2,Tmem173,Ywhae
GO:0046394	carboxylic acid biosynthetic process	15	256	2.58e-06	ENSMUSP00000004378,ENSMUSP00000022322,ENSMUSP00000026196,ENSMUSP00000028162,ENSMUSP00000032373,ENSMUSP00000034097,ENSMUSP00000034834,ENSMUSP00000041149,ENSMUSP00000049355,ENSMUSP00000063548,ENSMUSP00000083375,ENSMUSP00000084846,ENSMUSP00000099536,ENSMUSP00000110158,ENSMUSP00000130858	Abat,Aldoa,Aldoc,Eno2,Gls,Glud1,Glul,Got1,Got2,Gpi1,Ldhb,Mif,Pkm,Ptges2,Tpi1
GO:0051049	regulation of transport	42	1782	3.32e-06	ENSMUSP00000007799,ENSMUSP00000015435,ENSMUSP00000015800,ENSMUSP00000022322,ENSMUSP00000023509,ENSMUSP00000024739,ENSMUSP00000027123,ENSMUSP00000027863,ENSMUSP00000032457,ENSMUSP00000039657,ENSMUSP00000041149,ENSMUSP00000043849,ENSMUSP00000044168,ENSMUSP00000049355,ENSMUSP00000053101,ENSMUSP00000062392,ENSMUSP00000063548,ENSMUSP00000064538,ENSMUSP00000070993,ENSMUSP00000077094,ENSMUSP00000079100,…	Abat,Acsl6,Ank3,Atg7,Atp1a1,Atp1a2,Atp1b1,Atp2c2,Cacna1d,Cav1,Cd47,Cfl1,Dnm1,Dnm3,Gdi1,Glud1,Glul,Gnao1,Gpi1,Hsp90aa1,Hsp90ab1,Hspa8,Hspd1,Klhl24,Madd,Mapt,Mif,Ncam1,Nsf,Pacsin1,Ppp3ca,Prkca,Ptpn14,Slc1a2,Snap91,Sptbn1,Stx1b,Stxbp1,Tgfb2,Tmem173,Ywhae,Ywhaq
GO:0008152	metabolic process	117	8164	4.09e-06	ENSMUSP00000000317,ENSMUSP00000001989,ENSMUSP00000004378,ENSMUSP00000005292,ENSMUSP00000005826,ENSMUSP00000007799,ENSMUSP00000009340,ENSMUSP00000015800,ENSMUSP00000015950,ENSMUSP00000019118,ENSMUSP00000020449,ENSMUSP00000021458,ENSMUSP00000022322,ENSMUSP00000023116,ENSMUSP00000023203,ENSMUSP00000023449,ENSMUSP00000023509,ENSMUSP00000023677,ENSMUSP00000024739,ENSMUSP00000025891,ENSMUSP00000025904,…	Abat,Abcf1,Abra,Aco2,Acsf2,Acsl6,Ahctf1,Aldoa,Aldoc,Atg7,Atp1a1,Atp1a2,Atp1b1,Atp5b,Atp5d,Atp5f1,Atp5j2,Atp5o,Banp,Capn1,Casp3,Cav1,Cbr1,Cdc25a,Celf4,Cep164,Cfl1,Ckmt1,Cltc,Cnp,Cs,Cyct,Dclre1a,Dhx29,Dnm1,Dnm3,Eef1a1,Eno2,Fabp3,Fbxo7,Fig4,Fmo3,Gfi1,Gls,Glud1,Glul,Gm10221,Got1,Got2,Gpi1,Gpt,Gtf3c5,Helb,Herc6,Hsp90aa1,Hsp90ab1,Hspa8,Hspd1,Hykk,Idh3a,Klhl24,Kmt2c,Ldhb,Leprel1,Maf1,Map3k1,Mapt,Mga,Mif…
GO:0031175	neuron projection development	23	637	4.23e-06	ENSMUSP00000024739,ENSMUSP00000031131,ENSMUSP00000032457,ENSMUSP00000043849,ENSMUSP00000044168,ENSMUSP00000046329,ENSMUSP00000062392,ENSMUSP00000071134,ENSMUSP00000076577,ENSMUSP00000089051,ENSMUSP00000090089,ENSMUSP00000091921,ENSMUSP00000096096,ENSMUSP00000097919,ENSMUSP00000099409,ENSMUSP00000099881,ENSMUSP00000100964,ENSMUSP00000101843,ENSMUSP00000108583,ENSMUSP00000109795,ENSMUSP00000114144,…	Ank3,Atg7,Cnp,Crmp1,Gap43,Gnao1,Hsp90aa1,Hsp90ab1,Map2,Mapt,Mycbp2,Myo3a,Ncam1,Pacsin1,Pip5k1c,Prdm8,Prkca,Snap91,Stxbp1,Tgfb2,Tubb3,Uchl1,Unc5c
GO:0030154	cell differentiation	64	3462	5.42e-06	ENSMUSP00000007799,ENSMUSP00000015435,ENSMUSP00000020157,ENSMUSP00000020930,ENSMUSP00000024739,ENSMUSP00000025986,ENSMUSP00000026196,ENSMUSP00000026985,ENSMUSP00000028157,ENSMUSP00000031131,ENSMUSP00000031222,ENSMUSP00000031426,ENSMUSP00000031817,ENSMUSP00000032457,ENSMUSP00000033419,ENSMUSP00000039598,ENSMUSP00000041149,ENSMUSP00000042457,ENSMUSP00000043849,ENSMUSP00000044168,ENSMUSP00000046329,…	Acsl6,Aldoc,Ank3,Apaf1,Atg7,Casp3,Catsperb,Cav1,Cfl1,Cnp,Cplx2,Crmp1,Dnm3,Dock11,Eef1a1,Enam,Fbxo7,Fig4,Fnip1,Gap43,Gdi1,Gfi1,Gna13,Gnao1,Got1,Grid2,Gtf3c5,Heg1,Hemgn,Herc6,Hsp90aa1,Hsp90ab1,Ift81,Map2,Map3k1,Mapt,Mia3,Mif,Mycbp2,Myo3a,Nbeal2,Ncam1,Nhsl2,Nlrp14,Nme1,Osbp2,Pacsin1,Pip5k1c,Ppp3ca,Prdm8,Prkca,Snap91,Stx1b,Stxbp1,Syn1,Tgfb2,Tll2,Tnr,Topaz1,Tubb3,Uchl1,Unc5c,Ywhae,Ywhag
GO:0048869	cellular developmental process	65	3545	5.52e-06	ENSMUSP00000007799,ENSMUSP00000015435,ENSMUSP00000019118,ENSMUSP00000020157,ENSMUSP00000020930,ENSMUSP00000024739,ENSMUSP00000025986,ENSMUSP00000026196,ENSMUSP00000026985,ENSMUSP00000028157,ENSMUSP00000031131,ENSMUSP00000031222,ENSMUSP00000031426,ENSMUSP00000031817,ENSMUSP00000032457,ENSMUSP00000033419,ENSMUSP00000039598,ENSMUSP00000041149,ENSMUSP00000042457,ENSMUSP00000043849,ENSMUSP00000044168,…	Acsl6,Aldoc,Ank3,Apaf1,Atg7,Casp3,Catsperb,Cav1,Cfl1,Cnp,Cplx2,Crmp1,Dnm3,Dock11,Eef1a1,Enam,Fbxo7,Fig4,Fnip1,Gap43,Gdi1,Gfi1,Gna13,Gnao1,Got1,Grid2,Gtf3c5,Heg1,Hemgn,Herc6,Hsp90aa1,Hsp90ab1,Ift81,Map2,Map3k1,Mapt,Mia3,Mif,Mycbp2,Myo3a,Nbeal2,Ncam1,Nhsl2,Nlrp14,Nme1,Osbp2,Pacsin1,Pip5k1c,Ppp3ca,Prdm8,Prkca,Sart3,Snap91,Stx1b,Stxbp1,Syn1,Tgfb2,Tll2,Tnr,Topaz1,Tubb3,Uchl1,Unc5c,Ywhae,Ywhag
GO:0007399	nervous system development	47	2181	6.22e-06	ENSMUSP00000007799,ENSMUSP00000015435,ENSMUSP00000020157,ENSMUSP00000022322,ENSMUSP00000024739,ENSMUSP00000026985,ENSMUSP00000031131,ENSMUSP00000032457,ENSMUSP00000039598,ENSMUSP00000041149,ENSMUSP00000042457,ENSMUSP00000043849,ENSMUSP00000044168,ENSMUSP00000046329,ENSMUSP00000051223,ENSMUSP00000053101,ENSMUSP00000062392,ENSMUSP00000063548,ENSMUSP00000064538,ENSMUSP00000070993,ENSMUSP00000071134,…	Abat,Acsl6,Ank3,Apaf1,Atg7,Casp3,Cav1,Cfl1,Cnp,Cplx2,Crmp1,Dnm3,Eef1a1,Fbxo7,Fig4,Gap43,Gdi1,Gfi1,Glud1,Gnao1,Grid2,Hsp90aa1,Hsp90ab1,Map2,Mapt,Mif,Mycbp2,Myo3a,Ncam1,Nme1,Pacsin1,Pip5k1c,Ppp3ca,Prdm8,Prkca,Slc1a2,Snap91,Stx1b,Stxbp1,Syn1,Tgfb2,Tnr,Tubb3,Uchl1,Unc5c,Ywhae,Ywhag
GO:1901566	organonitrogen compound biosynthetic process	31	1122	7.76e-06	ENSMUSP00000004378,ENSMUSP00000015950,ENSMUSP00000021458,ENSMUSP00000022322,ENSMUSP00000023677,ENSMUSP00000026196,ENSMUSP00000026459,ENSMUSP00000032457,ENSMUSP00000033662,ENSMUSP00000034097,ENSMUSP00000034834,ENSMUSP00000035244,ENSMUSP00000036881,ENSMUSP00000037930,ENSMUSP00000042457,ENSMUSP00000043849,ENSMUSP00000049355,ENSMUSP00000063548,ENSMUSP00000080995,ENSMUSP00000083375,ENSMUSP00000084846,…	Abat,Abcf1,Acsl6,Aldoa,Aldoc,Atg7,Atp5b,Atp5d,Atp5f1,Atp5j2,Atp5o,Dhx29,Eef1a1,Eno2,Gls,Glud1,Glul,Gm10221,Got1,Got2,Gpi1,Nme1,Pdha1,Pkm,Qdpr,Sptb,Tgfb2,Tpi1,Tyw5,Uggt1,mt-Atp8
GO:0099003	vesicle-mediated transport in synapse	10	109	8.86e-06	ENSMUSP00000023449,ENSMUSP00000026985,ENSMUSP00000038502,ENSMUSP00000044168,ENSMUSP00000064538,ENSMUSP00000069429,ENSMUSP00000088618,ENSMUSP00000089051,ENSMUSP00000096096,ENSMUSP00000101874	Cplx1,Cplx2,Dnm1,Dnm3,Pacsin1,Snap29,Snap91,Stx1b,Stxbp1,Syp
GO:0051649	establishment of localization in cell	33	1260	9.65e-06	ENSMUSP00000009538,ENSMUSP00000015800,ENSMUSP00000023449,ENSMUSP00000023677,ENSMUSP00000026985,ENSMUSP00000027123,ENSMUSP00000028527,ENSMUSP00000031131,ENSMUSP00000031426,ENSMUSP00000033505,ENSMUSP00000038502,ENSMUSP00000044168,ENSMUSP00000051223,ENSMUSP00000051973,ENSMUSP00000053101,ENSMUSP00000054767,ENSMUSP00000064538,ENSMUSP00000064801,ENSMUSP00000069429,ENSMUSP00000070993,ENSMUSP00000088618,…	Abra,Atp5o,Cep19,Cfl1,Cltc,Cplx1,Cplx2,Dnm1,Dnm3,Fbxo7,Hsp90aa1,Hspa8,Hspd1,Ift81,Kif18a,Mapt,Mia3,Nsf,Pacsin1,Ppp3ca,Rassf9,Snap29,Snap91,Stx1b,Stxbp1,Syn1,Syn2,Syp,Uchl1,Was,Ywhae,Ywhag,Ywhaq
GO:0048666	neuron development	25	783	1.01e-05	ENSMUSP00000024739,ENSMUSP00000031131,ENSMUSP00000032457,ENSMUSP00000039598,ENSMUSP00000043849,ENSMUSP00000044168,ENSMUSP00000046329,ENSMUSP00000062392,ENSMUSP00000071134,ENSMUSP00000076577,ENSMUSP00000089051,ENSMUSP00000090089,ENSMUSP00000091921,ENSMUSP00000096096,ENSMUSP00000097919,ENSMUSP00000099409,ENSMUSP00000099881,ENSMUSP00000100964,ENSMUSP00000101843,ENSMUSP00000108583,ENSMUSP00000109795,…	Ank3,Atg7,Cnp,Crmp1,Fig4,Gap43,Gnao1,Hsp90aa1,Hsp90ab1,Map2,Mapt,Mycbp2,Myo3a,Ncam1,Pacsin1,Pip5k1c,Prdm8,Prkca,Snap91,Stxbp1,Syn1,Tgfb2,Tubb3,Uchl1,Unc5c
GO:0015986	ATP synthesis coupled proton transport	6	23	1.07e-05	ENSMUSP00000023677,ENSMUSP00000026459,ENSMUSP00000080995,ENSMUSP00000101006,ENSMUSP00000113022,ENSMUSP00000136375	Atp5b,Atp5d,Atp5f1,Atp5o,Gm10221,mt-Atp8
GO:0099131	ATP hydrolysis coupled ion transmembrane transport	8	60	1.07e-05	ENSMUSP00000023677,ENSMUSP00000026459,ENSMUSP00000027863,ENSMUSP00000039657,ENSMUSP00000083077,ENSMUSP00000092794,ENSMUSP00000101006,ENSMUSP00000136375	Atp1a1,Atp1a2,Atp1b1,Atp2c2,Atp5b,Atp5d,Atp5o,Gm10221
GO:0009653	anatomical structure morphogenesis	45	2089	1.13e-05	ENSMUSP00000007799,ENSMUSP00000019118,ENSMUSP00000020157,ENSMUSP00000020930,ENSMUSP00000024739,ENSMUSP00000025891,ENSMUSP00000026459,ENSMUSP00000029876,ENSMUSP00000031131,ENSMUSP00000031222,ENSMUSP00000031565,ENSMUSP00000032457,ENSMUSP00000039598,ENSMUSP00000042509,ENSMUSP00000043849,ENSMUSP00000044168,ENSMUSP00000046329,ENSMUSP00000048439,ENSMUSP00000049355,ENSMUSP00000062392,ENSMUSP00000071134,…	Ank3,Apaf1,Atg7,Atp5b,Calb1,Capn1,Cav1,Cfl1,Cnp,Crmp1,Enam,Fig4,Fscn1,Gap43,Gfi1,Gna13,Gnao1,Gpi1,Grid2,Heg1,Hsp90aa1,Hsp90ab1,Krt25,Map2,Map3k1,Mapt,Mycbp2,Myo3a,Nbeal2,Ncam1,Pacsin1,Pip5k1c,Prdm8,Prkca,Ptpn14,Sart3,Snap91,Stxbp1,Sycp2,Tgfb2,Tnrc6c,Tubb3,Uchl1,Unc5c,Wdr48
GO:0019752	carboxylic acid metabolic process	24	738	1.22e-05	ENSMUSP00000004378,ENSMUSP00000005826,ENSMUSP00000015950,ENSMUSP00000022322,ENSMUSP00000023116,ENSMUSP00000023203,ENSMUSP00000026196,ENSMUSP00000028162,ENSMUSP00000032373,ENSMUSP00000033662,ENSMUSP00000034097,ENSMUSP00000034834,ENSMUSP00000041149,ENSMUSP00000049355,ENSMUSP00000063548,ENSMUSP00000070709,ENSMUSP00000083375,ENSMUSP00000084846,ENSMUSP00000099453,ENSMUSP00000099536,ENSMUSP00000104533,…	Abat,Aco2,Acsf2,Acsl6,Aldoa,Aldoc,Cs,Eno2,Fabp3,Gls,Glud1,Glul,Got1,Got2,Gpi1,Gpt,Idh3a,Ldhb,Mif,Pdha1,Pkm,Ptges2,Qdpr,Tpi1
GO:0006090	pyruvate metabolic process	8	62	1.26e-05	ENSMUSP00000004378,ENSMUSP00000032373,ENSMUSP00000033662,ENSMUSP00000034834,ENSMUSP00000049355,ENSMUSP00000084846,ENSMUSP00000099536,ENSMUSP00000130858	Aldoa,Aldoc,Eno2,Gpi1,Ldhb,Pdha1,Pkm,Tpi1
GO:0030182	neuron differentiation	28	973	1.31e-05	ENSMUSP00000024739,ENSMUSP00000031131,ENSMUSP00000032457,ENSMUSP00000039598,ENSMUSP00000043849,ENSMUSP00000044168,ENSMUSP00000046329,ENSMUSP00000062392,ENSMUSP00000071134,ENSMUSP00000076577,ENSMUSP00000089051,ENSMUSP00000090089,ENSMUSP00000091238,ENSMUSP00000091921,ENSMUSP00000093536,ENSMUSP00000096096,ENSMUSP00000097919,ENSMUSP00000099409,ENSMUSP00000099881,ENSMUSP00000100964,ENSMUSP00000101843,…	Ank3,Atg7,Casp3,Cnp,Crmp1,Fig4,Gap43,Gfi1,Gnao1,Grid2,Hsp90aa1,Hsp90ab1,Map2,Mapt,Mycbp2,Myo3a,Ncam1,Pacsin1,Pip5k1c,Prdm8,Prkca,Snap91,Stxbp1,Syn1,Tgfb2,Tubb3,Uchl1,Unc5c
GO:0048522	positive regulation of cellular process	79	4827	1.38e-05	ENSMUSP00000005292,ENSMUSP00000007799,ENSMUSP00000015435,ENSMUSP00000015800,ENSMUSP00000019118,ENSMUSP00000020157,ENSMUSP00000022057,ENSMUSP00000022322,ENSMUSP00000022746,ENSMUSP00000024739,ENSMUSP00000026196,ENSMUSP00000026459,ENSMUSP00000026577,ENSMUSP00000027123,ENSMUSP00000027863,ENSMUSP00000028162,ENSMUSP00000028430,ENSMUSP00000031565,ENSMUSP00000032457,ENSMUSP00000033419,ENSMUSP00000033505,…	Abat,Abcf1,Abra,Acsl6,Aldoa,Ank3,Apaf1,Atg7,Atp1b1,Atp5b,Banp,Cacna1d,Casp3,Cav1,Cd47,Cdc25a,Celf4,Cep295,Cfl1,Colec12,Cyct,Dnm1,Dnm3,Dock11,Eef1a1,Eps8l2,Fabp3,Fbrs,Fbxo7,Fig4,Fnip1,Fscn1,Gdi1,Gfi1,Glud1,Glul,Got1,Gpi1,Grid2,Hsp90aa1,Hsp90ab1,Hspa8,Hspd1,Kmt2c,Madd,Map3k1,Mapt,Mga,Mia3,Mif,Myo3a,Ncam1,Nfat5,Nme1,Nsf,Osmr,Pacsin1,Pms2,Polr2a,Ppp3ca,Prdx2,Prkca,Ptges2,Sart3,Snap91,Sptbn1,Stx1b,Stx…
GO:0006732	coenzyme metabolic process	14	261	1.6e-05	ENSMUSP00000004378,ENSMUSP00000005826,ENSMUSP00000015950,ENSMUSP00000025904,ENSMUSP00000026576,ENSMUSP00000032373,ENSMUSP00000033662,ENSMUSP00000034834,ENSMUSP00000049355,ENSMUSP00000084846,ENSMUSP00000099536,ENSMUSP00000104533,ENSMUSP00000127526,ENSMUSP00000130858	Acsl6,Aldoa,Aldoc,Cs,Eno2,Gpi1,Idh3a,Ldhb,Pdha1,Pkm,Prdx5,Qdpr,Taldo1,Tpi1
GO:0090407	organophosphate biosynthetic process	17	394	1.73e-05	ENSMUSP00000004378,ENSMUSP00000023677,ENSMUSP00000026459,ENSMUSP00000033662,ENSMUSP00000034834,ENSMUSP00000049355,ENSMUSP00000080995,ENSMUSP00000084846,ENSMUSP00000099536,ENSMUSP00000100964,ENSMUSP00000101006,ENSMUSP00000104533,ENSMUSP00000113022,ENSMUSP00000117022,ENSMUSP00000125504,ENSMUSP00000130858,ENSMUSP00000136375	Acsl6,Aldoa,Aldoc,Atp5b,Atp5d,Atp5f1,Atp5j2,Atp5o,Eno2,Gm10221,Gpi1,Nme1,Pdha1,Pip5k1c,Pkm,Tpi1,mt-Atp8
GO:0010975	regulation of neuron projection development	20	547	2.06e-05	ENSMUSP00000015435,ENSMUSP00000039598,ENSMUSP00000041149,ENSMUSP00000042457,ENSMUSP00000044168,ENSMUSP00000053101,ENSMUSP00000064538,ENSMUSP00000076577,ENSMUSP00000093536,ENSMUSP00000096096,ENSMUSP00000097919,ENSMUSP00000101874,ENSMUSP00000104533,ENSMUSP00000107298,ENSMUSP00000109795,ENSMUSP00000112259,ENSMUSP00000117022,ENSMUSP00000120840,ENSMUSP00000124710,ENSMUSP00000135884	Acsl6,Cfl1,Crmp1,Dnm3,Eef1a1,Fbxo7,Fig4,Gdi1,Gfi1,Grid2,Map2,Mapt,Mif,Mycbp2,Nme1,Pacsin1,Ppp3ca,Snap91,Stx1b,Tnr
GO:0097479	synaptic vesicle localization	9	94	2.23e-05	ENSMUSP00000023449,ENSMUSP00000026985,ENSMUSP00000038502,ENSMUSP00000064538,ENSMUSP00000088618,ENSMUSP00000089051,ENSMUSP00000096096,ENSMUSP00000101874,ENSMUSP00000111002	Cplx1,Cplx2,Dnm1,Dnm3,Snap29,Snap91,Stx1b,Stxbp1,Syn1
GO:0051130	positive regulation of cellular component organization	31	1197	2.55e-05	ENSMUSP00000007799,ENSMUSP00000015435,ENSMUSP00000015800,ENSMUSP00000019118,ENSMUSP00000022057,ENSMUSP00000026577,ENSMUSP00000031565,ENSMUSP00000033419,ENSMUSP00000033505,ENSMUSP00000039598,ENSMUSP00000041149,ENSMUSP00000042457,ENSMUSP00000043849,ENSMUSP00000044168,ENSMUSP00000046329,ENSMUSP00000049026,ENSMUSP00000053101,ENSMUSP00000062392,ENSMUSP00000064538,ENSMUSP00000088618,ENSMUSP00000091921,…	Acsl6,Cav1,Cd47,Cep295,Cfl1,Dnm1,Dnm3,Dock11,Eef1a1,Eps8l2,Fbxo7,Fig4,Fnip1,Fscn1,Gdi1,Grid2,Hsp90aa1,Hspa8,Map3k1,Mapt,Mif,Myo3a,Nme1,Pacsin1,Ppp3ca,Prkca,Sart3,Snap91,Tgfb2,Tppp,Was
GO:0050804	modulation of chemical synaptic transmission	16	367	3.18e-05	ENSMUSP00000025818,ENSMUSP00000026985,ENSMUSP00000029876,ENSMUSP00000051223,ENSMUSP00000053101,ENSMUSP00000063548,ENSMUSP00000069429,ENSMUSP00000083375,ENSMUSP00000089051,ENSMUSP00000093536,ENSMUSP00000097919,ENSMUSP00000101874,ENSMUSP00000107298,ENSMUSP00000111002,ENSMUSP00000111483,ENSMUSP00000112259	Abat,Calb1,Celf4,Cfl1,Cplx2,Glul,Grid2,Mapt,Ppp3ca,Rin1,Stx1b,Stxbp1,Syn1,Syp,Tnr,Ywhag
GO:0098657	import into cell	19	516	3.41e-05	ENSMUSP00000007799,ENSMUSP00000025818,ENSMUSP00000026459,ENSMUSP00000027863,ENSMUSP00000039657,ENSMUSP00000043220,ENSMUSP00000044168,ENSMUSP00000064538,ENSMUSP00000069429,ENSMUSP00000070709,ENSMUSP00000079100,ENSMUSP00000083077,ENSMUSP00000088618,ENSMUSP00000096096,ENSMUSP00000099475,ENSMUSP00000099853,ENSMUSP00000100964,ENSMUSP00000104805,ENSMUSP00000117022	Atp1a1,Atp1a2,Atp1b1,Atp5b,Atp9a,Cav1,Cd47,Cltc,Colec12,Dnm1,Dnm3,Fabp3,Nme1,Pacsin1,Pip5k1c,Rin1,Slc1a2,Snap91,Syp
GO:0071704	organic substance metabolic process	109	7733	3.86e-05	ENSMUSP00000001989,ENSMUSP00000004378,ENSMUSP00000005826,ENSMUSP00000007799,ENSMUSP00000009340,ENSMUSP00000015800,ENSMUSP00000015950,ENSMUSP00000019118,ENSMUSP00000020449,ENSMUSP00000021458,ENSMUSP00000022322,ENSMUSP00000023116,ENSMUSP00000023203,ENSMUSP00000023509,ENSMUSP00000023677,ENSMUSP00000024739,ENSMUSP00000025891,ENSMUSP00000025904,ENSMUSP00000025986,ENSMUSP00000026196,ENSMUSP00000026459,…	Abat,Abcf1,Abra,Aco2,Acsf2,Acsl6,Ahctf1,Aldoa,Aldoc,Atg7,Atp1a2,Atp1b1,Atp5b,Atp5d,Atp5f1,Atp5j2,Atp5o,Banp,Capn1,Casp3,Cav1,Cdc25a,Celf4,Cep164,Cfl1,Cltc,Cnp,Cs,Cyct,Dclre1a,Dhx29,Dnm1,Dnm3,Eef1a1,Eno2,Fabp3,Fbxo7,Fig4,Gfi1,Gls,Glud1,Glul,Gm10221,Got1,Got2,Gpi1,Gpt,Gtf3c5,Helb,Herc6,Hsp90aa1,Hsp90ab1,Hspa8,Hspd1,Idh3a,Klhl24,Kmt2c,Ldhb,Leprel1,Maf1,Map3k1,Mapt,Mga,Mif,Mnda,Mycbp2,Myo3a,Nfat5,Nme…
GO:0007010	cytoskeleton organization	26	916	4.06e-05	ENSMUSP00000001566,ENSMUSP00000007799,ENSMUSP00000021458,ENSMUSP00000022057,ENSMUSP00000023509,ENSMUSP00000028527,ENSMUSP00000031565,ENSMUSP00000033505,ENSMUSP00000044168,ENSMUSP00000048439,ENSMUSP00000060246,ENSMUSP00000071134,ENSMUSP00000076577,ENSMUSP00000076777,ENSMUSP00000090089,ENSMUSP00000090651,ENSMUSP00000097919,ENSMUSP00000098992,ENSMUSP00000099409,ENSMUSP00000099475,ENSMUSP00000099902,…	Ank3,Cav1,Cep19,Cfl1,Cltc,Cnp,Cntrob,Crmp1,Drc1,Fscn1,Kif18a,Klhl24,Krt25,Map2,Mapt,Mnr,Pacsin1,Pip5k1c,Sptb,Sptbn1,Tppp,Tuba1b,Tubb2a,Tubb3,Tubb5,Was
GO:0050896	response to stimulus	97	6616	4.55e-05	ENSMUSP00000001989,ENSMUSP00000005292,ENSMUSP00000007799,ENSMUSP00000015435,ENSMUSP00000015950,ENSMUSP00000020157,ENSMUSP00000020449,ENSMUSP00000020930,ENSMUSP00000022322,ENSMUSP00000022746,ENSMUSP00000023116,ENSMUSP00000024739,ENSMUSP00000025818,ENSMUSP00000025904,ENSMUSP00000026196,ENSMUSP00000026577,ENSMUSP00000026985,ENSMUSP00000027123,ENSMUSP00000027863,ENSMUSP00000029876,ENSMUSP00000030940,…	Abat,Aco2,Ank3,Apaf1,Arhgef9,Atg7,Atp1a1,Atp1a2,Atp1b1,Cacna1d,Calb1,Casp3,Cav1,Cd247,Cd47,Cdc25a,Cep164,Cfl1,Chrm4,Cnp,Colec12,Cplx2,Crmp1,Dclre1a,Dnm1,Dock11,Eef1a1,Eps8l2,Fabp3,Fnip1,Gap43,Gdi1,Gfi1,Glud1,Glul,Gna13,Gnao1,Gnb1,Got1,Got2,Gpi1,Grid2,Helb,Herc6,Hsp90aa1,Hsp90ab1,Hspd1,Map2,Map3k1,Mapt,Mga,Mia3,Mif,Mycbp2,Myo3a,Nbeal2,Ncam1,Nfat5,Nlrp4f,Nme1,Osmr,Pacsin1,Papd7,Pip5k1c,Pkm,Pms2,Pol…
GO:0044087	regulation of cellular component biogenesis	25	863	4.56e-05	ENSMUSP00000007799,ENSMUSP00000021458,ENSMUSP00000022057,ENSMUSP00000026577,ENSMUSP00000031565,ENSMUSP00000032457,ENSMUSP00000033419,ENSMUSP00000033505,ENSMUSP00000046329,ENSMUSP00000049026,ENSMUSP00000062392,ENSMUSP00000064538,ENSMUSP00000089051,ENSMUSP00000090651,ENSMUSP00000091921,ENSMUSP00000093536,ENSMUSP00000096096,ENSMUSP00000097919,ENSMUSP00000099881,ENSMUSP00000099902,ENSMUSP00000101874,…	Atg7,Cav1,Cep295,Cfl1,Cntrob,Dnm3,Dock11,Eps8l2,Fnip1,Fscn1,Gap43,Grid2,Hsp90aa1,Map3k1,Mapt,Myo3a,Ncam1,Prkca,Snap91,Sptb,Sptbn1,Stx1b,Stxbp1,Tppp,Was
GO:0044283	small molecule biosynthetic process	18	481	5.06e-05	ENSMUSP00000004378,ENSMUSP00000015950,ENSMUSP00000022322,ENSMUSP00000026196,ENSMUSP00000028162,ENSMUSP00000032373,ENSMUSP00000034097,ENSMUSP00000034834,ENSMUSP00000041149,ENSMUSP00000049355,ENSMUSP00000063548,ENSMUSP00000083375,ENSMUSP00000084846,ENSMUSP00000099409,ENSMUSP00000099536,ENSMUSP00000110158,ENSMUSP00000117022,ENSMUSP00000130858	Abat,Aldoa,Aldoc,Cnp,Eno2,Gls,Glud1,Glul,Got1,Got2,Gpi1,Ldhb,Mif,Nme1,Pkm,Ptges2,Qdpr,Tpi1
GO:0006165	nucleoside diphosphate phosphorylation	7	53	5.13e-05	ENSMUSP00000004378,ENSMUSP00000034834,ENSMUSP00000049355,ENSMUSP00000084846,ENSMUSP00000099536,ENSMUSP00000117022,ENSMUSP00000130858	Aldoa,Aldoc,Eno2,Gpi1,Nme1,Pkm,Tpi1
GO:0006091	generation of precursor metabolites and energy	14	295	5.53e-05	ENSMUSP00000004378,ENSMUSP00000005826,ENSMUSP00000023116,ENSMUSP00000023677,ENSMUSP00000028162,ENSMUSP00000028430,ENSMUSP00000031637,ENSMUSP00000033662,ENSMUSP00000034834,ENSMUSP00000049355,ENSMUSP00000084846,ENSMUSP00000099536,ENSMUSP00000127526,ENSMUSP00000130858	Aco2,Aldoa,Aldoc,Atp5o,Cs,Cyct,Eno2,Gpi1,Idh3a,Ndufa4,Pdha1,Pkm,Ptges2,Tpi1
GO:0001505	regulation of neurotransmitter levels	14	298	6.14e-05	ENSMUSP00000007799,ENSMUSP00000009538,ENSMUSP00000023449,ENSMUSP00000024739,ENSMUSP00000026985,ENSMUSP00000038502,ENSMUSP00000063548,ENSMUSP00000079100,ENSMUSP00000083077,ENSMUSP00000089051,ENSMUSP00000091921,ENSMUSP00000096096,ENSMUSP00000101874,ENSMUSP00000111002	Abat,Atp1a2,Cav1,Cplx1,Cplx2,Hsp90aa1,Hsp90ab1,Slc1a2,Snap29,Snap91,Stx1b,Stxbp1,Syn1,Syn2
GO:0120032	regulation of plasma membrane bounded cell projection assembly	11	178	6.54e-05	ENSMUSP00000007799,ENSMUSP00000026577,ENSMUSP00000031565,ENSMUSP00000033419,ENSMUSP00000033505,ENSMUSP00000046329,ENSMUSP00000064538,ENSMUSP00000090651,ENSMUSP00000091921,ENSMUSP00000099881,ENSMUSP00000112259	Cav1,Cfl1,Cntrob,Dnm3,Dock11,Eps8l2,Fscn1,Gap43,Hsp90aa1,Myo3a,Was
GO:0032880	regulation of protein localization	26	947	6.83e-05	ENSMUSP00000015435,ENSMUSP00000022322,ENSMUSP00000024739,ENSMUSP00000027123,ENSMUSP00000032457,ENSMUSP00000041149,ENSMUSP00000043849,ENSMUSP00000049355,ENSMUSP00000053101,ENSMUSP00000063548,ENSMUSP00000070993,ENSMUSP00000076577,ENSMUSP00000077094,ENSMUSP00000083375,ENSMUSP00000090089,ENSMUSP00000091921,ENSMUSP00000095051,ENSMUSP00000096096,ENSMUSP00000097919,ENSMUSP00000099475,ENSMUSP00000099902,…	Abat,Ank3,Atg7,Cacna1d,Cd247,Cfl1,Cltc,Gdi1,Glud1,Glul,Gpi1,Hsp90aa1,Hsp90ab1,Hspd1,Madd,Map2,Mapt,Mif,Mycbp2,Ppp3ca,Ptpn14,Snap91,Sptbn1,Tgfb2,Tmem173,Ywhae
GO:0007610	behavior	21	655	6.89e-05	ENSMUSP00000022322,ENSMUSP00000025818,ENSMUSP00000029876,ENSMUSP00000031131,ENSMUSP00000032457,ENSMUSP00000039598,ENSMUSP00000041149,ENSMUSP00000049355,ENSMUSP00000062392,ENSMUSP00000063548,ENSMUSP00000079100,ENSMUSP00000083077,ENSMUSP00000088618,ENSMUSP00000091238,ENSMUSP00000097919,ENSMUSP00000099409,ENSMUSP00000107298,ENSMUSP00000110158,ENSMUSP00000114144,ENSMUSP00000130668,ENSMUSP00000135884	Abat,Atg7,Atp1a2,Calb1,Casp3,Cnp,Dnm1,Fig4,Gfi1,Gls,Glud1,Gnao1,Gpi1,Mapt,Mif,Ncam1,Prkca,Rin1,Slc1a2,Tnr,Uchl1
GO:0007269	neurotransmitter secretion	8	82	7.07e-05	ENSMUSP00000009538,ENSMUSP00000023449,ENSMUSP00000026985,ENSMUSP00000038502,ENSMUSP00000089051,ENSMUSP00000096096,ENSMUSP00000101874,ENSMUSP00000111002	Cplx1,Cplx2,Snap29,Snap91,Stx1b,Stxbp1,Syn1,Syn2
GO:0045664	regulation of neuron differentiation	22	714	7.09e-05	ENSMUSP00000007799,ENSMUSP00000015435,ENSMUSP00000039598,ENSMUSP00000041149,ENSMUSP00000042457,ENSMUSP00000044168,ENSMUSP00000051223,ENSMUSP00000053101,ENSMUSP00000064538,ENSMUSP00000076577,ENSMUSP00000093536,ENSMUSP00000096096,ENSMUSP00000097919,ENSMUSP00000101874,ENSMUSP00000104533,ENSMUSP00000107298,ENSMUSP00000109795,ENSMUSP00000112259,ENSMUSP00000117022,ENSMUSP00000120840,ENSMUSP00000124710,…	Acsl6,Cav1,Cfl1,Crmp1,Dnm3,Eef1a1,Fbxo7,Fig4,Gdi1,Gfi1,Grid2,Map2,Mapt,Mif,Mycbp2,Nme1,Pacsin1,Ppp3ca,Snap91,Stx1b,Tnr,Ywhag
GO:1901137	carbohydrate derivative biosynthetic process	18	498	7.36e-05	ENSMUSP00000004378,ENSMUSP00000023677,ENSMUSP00000026459,ENSMUSP00000033662,ENSMUSP00000034834,ENSMUSP00000037930,ENSMUSP00000049355,ENSMUSP00000080995,ENSMUSP00000084846,ENSMUSP00000099536,ENSMUSP00000101006,ENSMUSP00000104533,ENSMUSP00000113022,ENSMUSP00000117022,ENSMUSP00000125427,ENSMUSP00000125504,ENSMUSP00000130858,ENSMUSP00000136375	Acsl6,Aldoa,Aldoc,Atp5b,Atp5d,Atp5f1,Atp5j2,Atp5o,Eno2,Gm10221,Gpi1,Nme1,Pdha1,Pkm,Tpi1,Tyw5,Uggt1,mt-Atp8
GO:0016192	vesicle-mediated transport	27	1020	7.91e-05	ENSMUSP00000007799,ENSMUSP00000015800,ENSMUSP00000023449,ENSMUSP00000025818,ENSMUSP00000026459,ENSMUSP00000026985,ENSMUSP00000033505,ENSMUSP00000038502,ENSMUSP00000043220,ENSMUSP00000044168,ENSMUSP00000054767,ENSMUSP00000064538,ENSMUSP00000064801,ENSMUSP00000069429,ENSMUSP00000088618,ENSMUSP00000089051,ENSMUSP00000090089,ENSMUSP00000096096,ENSMUSP00000099364,ENSMUSP00000099475,ENSMUSP00000099853,…	Ank3,Atp5b,Atp9a,Cav1,Cd47,Cep19,Cltc,Colec12,Cplx1,Cplx2,Dnm1,Dnm3,Hspa8,Mia3,Nme1,Nsf,Pacsin1,Pip5k1c,Rassf9,Rin1,Snap29,Snap91,Sptbn1,Stx1b,Stxbp1,Syp,Was
GO:0042221	response to chemical	61	3532	8.02e-05	ENSMUSP00000005292,ENSMUSP00000007799,ENSMUSP00000015435,ENSMUSP00000015950,ENSMUSP00000020157,ENSMUSP00000022322,ENSMUSP00000022746,ENSMUSP00000024739,ENSMUSP00000025904,ENSMUSP00000026196,ENSMUSP00000027123,ENSMUSP00000029876,ENSMUSP00000030940,ENSMUSP00000032457,ENSMUSP00000033505,ENSMUSP00000034097,ENSMUSP00000034834,ENSMUSP00000037869,ENSMUSP00000037930,ENSMUSP00000039657,ENSMUSP00000040757,…	Abat,Ank3,Apaf1,Atg7,Atp1a1,Atp1a2,Calb1,Casp3,Cav1,Cfl1,Chrm4,Cnp,Colec12,Crmp1,Dnm1,Eef1a1,Fabp3,Gap43,Gdi1,Gfi1,Glud1,Glul,Gnao1,Gnb1,Got1,Got2,Gpi1,Hsp90aa1,Hsp90ab1,Hspd1,Map2,Map3k1,Mapt,Mga,Mif,Mycbp2,Ncam1,Nme1,Osmr,Papd7,Pip5k1c,Pkm,Polr2a,Ppp3ca,Prdx2,Prdx5,Prkca,Qdpr,Rasa4,Slc1a2,Stat2,Stxbp1,Syp,Tgfb2,Tmem173,Tuba1b,Tubb3,Uggt1,Unc5c,Was,Ywhag
GO:0006096	glycolytic process	6	37	8.93e-05	ENSMUSP00000004378,ENSMUSP00000034834,ENSMUSP00000049355,ENSMUSP00000084846,ENSMUSP00000099536,ENSMUSP00000130858	Aldoa,Aldoc,Eno2,Gpi1,Pkm,Tpi1
GO:0006757	ATP generation from ADP	6	37	8.93e-05	ENSMUSP00000004378,ENSMUSP00000034834,ENSMUSP00000049355,ENSMUSP00000084846,ENSMUSP00000099536,ENSMUSP00000130858	Aldoa,Aldoc,Eno2,Gpi1,Pkm,Tpi1
GO:0006725	cellular aromatic compound metabolic process	65	3879	8.97e-05	ENSMUSP00000004378,ENSMUSP00000005826,ENSMUSP00000009340,ENSMUSP00000015800,ENSMUSP00000015950,ENSMUSP00000019118,ENSMUSP00000020449,ENSMUSP00000021458,ENSMUSP00000023677,ENSMUSP00000024739,ENSMUSP00000025904,ENSMUSP00000026459,ENSMUSP00000026576,ENSMUSP00000027123,ENSMUSP00000027768,ENSMUSP00000027863,ENSMUSP00000028157,ENSMUSP00000028430,ENSMUSP00000032373,ENSMUSP00000033662,ENSMUSP00000034097,…	Abra,Acsl6,Ahctf1,Aldoa,Aldoc,Atp1a2,Atp1b1,Atp5b,Atp5d,Atp5f1,Atp5j2,Atp5o,Banp,Celf4,Cep164,Cnp,Cs,Cyct,Dclre1a,Dhx29,Eno2,Gfi1,Gm10221,Got2,Gpi1,Gtf3c5,Helb,Hsp90aa1,Hsp90ab1,Hspa8,Hspd1,Idh3a,Kmt2c,Ldhb,Maf1,Mga,Mnda,Nfat5,Nme1,Papd7,Pdha1,Phf11d,Pkm,Pms2,Polr2a,Prdm8,Prdx5,Ptpn14,Qdpr,Sart3,Sptb,Stat2,Taldo1,Tgfb2,Topaz1,Tpi1,Trmt10b,Trrap,Tyw5,Uggt1,Usp7,Wdr48,Zfp27,Zfp280c,mt-Atp8
GO:0046907	intracellular transport	27	1032	9.42e-05	ENSMUSP00000015800,ENSMUSP00000023449,ENSMUSP00000023677,ENSMUSP00000026985,ENSMUSP00000027123,ENSMUSP00000031131,ENSMUSP00000031426,ENSMUSP00000033505,ENSMUSP00000038502,ENSMUSP00000051223,ENSMUSP00000051973,ENSMUSP00000053101,ENSMUSP00000054767,ENSMUSP00000064538,ENSMUSP00000064801,ENSMUSP00000070993,ENSMUSP00000088618,ENSMUSP00000089051,ENSMUSP00000091921,ENSMUSP00000096096,ENSMUSP00000097919,…	Abra,Atp5o,Cfl1,Cltc,Cplx1,Cplx2,Dnm1,Dnm3,Fbxo7,Hsp90aa1,Hspa8,Hspd1,Ift81,Mapt,Mia3,Nsf,Ppp3ca,Rassf9,Snap29,Snap91,Stx1b,Stxbp1,Uchl1,Was,Ywhae,Ywhag,Ywhaq
GO:0021955	central nervous system neuron axonogenesis	6	38	9.96e-05	ENSMUSP00000024739,ENSMUSP00000032457,ENSMUSP00000062392,ENSMUSP00000091921,ENSMUSP00000108583,ENSMUSP00000124710	Atg7,Hsp90aa1,Hsp90ab1,Mycbp2,Prdm8,Prkca
GO:0033036	macromolecule localization	41	2009	0.00011	ENSMUSP00000007799,ENSMUSP00000015435,ENSMUSP00000015800,ENSMUSP00000023449,ENSMUSP00000027123,ENSMUSP00000027768,ENSMUSP00000027863,ENSMUSP00000028527,ENSMUSP00000031426,ENSMUSP00000032457,ENSMUSP00000034097,ENSMUSP00000038502,ENSMUSP00000044168,ENSMUSP00000051223,ENSMUSP00000051973,ENSMUSP00000053101,ENSMUSP00000064538,ENSMUSP00000064801,ENSMUSP00000068652,ENSMUSP00000070709,ENSMUSP00000070993,…	Abra,Acsl6,Ahctf1,Ank3,Arhgef9,Atg7,Atp1b1,Atp2c2,Atp9a,Banp,Cav1,Cfl1,Cltc,Cplx1,Dnm3,Fabp3,Fbxo7,Gdi1,Got2,Grid2,Hsp90aa1,Hspa8,Hspd1,Ift81,Kif18a,Mia3,Mnr,Nsf,Osbp2,Pacsin1,Pip5k1c,Ppp3ca,Snap29,Snap91,Snx25,Sptbn1,Stx1b,Stxbp1,Ywhae,Ywhag,Ywhaq
GO:0044238	primary metabolic process	104	7426	0.00011	ENSMUSP00000001989,ENSMUSP00000004378,ENSMUSP00000005826,ENSMUSP00000007799,ENSMUSP00000009340,ENSMUSP00000015800,ENSMUSP00000015950,ENSMUSP00000019118,ENSMUSP00000020449,ENSMUSP00000022322,ENSMUSP00000023116,ENSMUSP00000023203,ENSMUSP00000023509,ENSMUSP00000023677,ENSMUSP00000024739,ENSMUSP00000025891,ENSMUSP00000025904,ENSMUSP00000025986,ENSMUSP00000026196,ENSMUSP00000026459,ENSMUSP00000026576,…	Abat,Abcf1,Abra,Aco2,Acsf2,Acsl6,Ahctf1,Aldoa,Aldoc,Atg7,Atp1a2,Atp1b1,Atp5b,Atp5d,Atp5f1,Atp5j2,Atp5o,Banp,Capn1,Casp3,Cav1,Cdc25a,Celf4,Cep164,Cfl1,Cnp,Cs,Cyct,Dclre1a,Dhx29,Eef1a1,Eno2,Fabp3,Fbxo7,Fig4,Gfi1,Gls,Glud1,Glul,Gm10221,Got1,Got2,Gpi1,Gpt,Gtf3c5,Helb,Herc6,Hsp90aa1,Hsp90ab1,Hspa8,Hspd1,Idh3a,Klhl24,Kmt2c,Ldhb,Leprel1,Maf1,Map3k1,Mapt,Mga,Mif,Mnda,Mycbp2,Myo3a,Nfat5,Nme1,Papd7,Pdha1,P…
GO:0007268	chemical synaptic transmission	14	321	0.00012	ENSMUSP00000009538,ENSMUSP00000023449,ENSMUSP00000026985,ENSMUSP00000038502,ENSMUSP00000040808,ENSMUSP00000053101,ENSMUSP00000069429,ENSMUSP00000088618,ENSMUSP00000089051,ENSMUSP00000093536,ENSMUSP00000096096,ENSMUSP00000101874,ENSMUSP00000110158,ENSMUSP00000111002	Chrm4,Cplx1,Cplx2,Dnm1,Gls,Grid2,Ppp3ca,Snap29,Snap91,Stx1b,Stxbp1,Syn1,Syn2,Syp
GO:0022607	cellular component assembly	41	2015	0.00012	ENSMUSP00000001566,ENSMUSP00000007799,ENSMUSP00000019118,ENSMUSP00000020157,ENSMUSP00000022057,ENSMUSP00000023449,ENSMUSP00000024739,ENSMUSP00000027768,ENSMUSP00000030940,ENSMUSP00000031426,ENSMUSP00000031565,ENSMUSP00000032457,ENSMUSP00000033505,ENSMUSP00000034834,ENSMUSP00000039598,ENSMUSP00000041149,ENSMUSP00000042457,ENSMUSP00000062392,ENSMUSP00000064538,ENSMUSP00000064801,ENSMUSP00000079100,…	Ahctf1,Aldoa,Aldoc,Ank3,Apaf1,Atg7,Cav1,Cd247,Celf4,Cep164,Cep19,Cltc,Cntrob,Dnm1,Dnm3,Drc1,Eef1a1,Fig4,Fscn1,Gls,Glul,Gnb1,Grid2,Heg1,Hsp90aa1,Hsp90ab1,Ift81,Mapt,Mia3,Mif,Mnr,Pkm,Prkca,Sart3,Slc1a2,Snap29,Snap91,Sptbn1,Tppp,Tubb5,Was
GO:0048167	regulation of synaptic plasticity	11	193	0.00012	ENSMUSP00000025818,ENSMUSP00000026985,ENSMUSP00000029876,ENSMUSP00000051223,ENSMUSP00000069429,ENSMUSP00000089051,ENSMUSP00000093536,ENSMUSP00000097919,ENSMUSP00000107298,ENSMUSP00000111002,ENSMUSP00000112259	Calb1,Cfl1,Cplx2,Grid2,Mapt,Rin1,Stxbp1,Syn1,Syp,Tnr,Ywhag
GO:0060359	response to ammonium ion	9	122	0.00012	ENSMUSP00000024739,ENSMUSP00000027123,ENSMUSP00000034097,ENSMUSP00000040808,ENSMUSP00000049355,ENSMUSP00000063548,ENSMUSP00000091238,ENSMUSP00000114144,ENSMUSP00000130668	Abat,Casp3,Chrm4,Gnao1,Got2,Gpi1,Hsp90ab1,Hspd1,Ncam1
GO:0070201	regulation of establishment of protein localization	21	686	0.00012	ENSMUSP00000015435,ENSMUSP00000022322,ENSMUSP00000024739,ENSMUSP00000027123,ENSMUSP00000032457,ENSMUSP00000041149,ENSMUSP00000043849,ENSMUSP00000049355,ENSMUSP00000053101,ENSMUSP00000063548,ENSMUSP00000070993,ENSMUSP00000077094,ENSMUSP00000083375,ENSMUSP00000090089,ENSMUSP00000091921,ENSMUSP00000095051,ENSMUSP00000096096,ENSMUSP00000097919,ENSMUSP00000099902,ENSMUSP00000107869,ENSMUSP00000111393	Abat,Ank3,Atg7,Cacna1d,Gdi1,Glud1,Glul,Gpi1,Hsp90aa1,Hsp90ab1,Hspd1,Madd,Mapt,Mif,Ppp3ca,Ptpn14,Snap91,Sptbn1,Tgfb2,Tmem173,Ywhae
GO:0048489	synaptic vesicle transport	8	91	0.00013	ENSMUSP00000023449,ENSMUSP00000026985,ENSMUSP00000038502,ENSMUSP00000064538,ENSMUSP00000088618,ENSMUSP00000089051,ENSMUSP00000096096,ENSMUSP00000101874	Cplx1,Cplx2,Dnm1,Dnm3,Snap29,Snap91,Stx1b,Stxbp1
GO:0042866	pyruvate biosynthetic process	6	41	0.00014	ENSMUSP00000004378,ENSMUSP00000034834,ENSMUSP00000049355,ENSMUSP00000084846,ENSMUSP00000099536,ENSMUSP00000130858	Aldoa,Aldoc,Eno2,Gpi1,Pkm,Tpi1
GO:0060341	regulation of cellular localization	23	811	0.00014	ENSMUSP00000007799,ENSMUSP00000015435,ENSMUSP00000024739,ENSMUSP00000032457,ENSMUSP00000043849,ENSMUSP00000064538,ENSMUSP00000070993,ENSMUSP00000076577,ENSMUSP00000088618,ENSMUSP00000089051,ENSMUSP00000090089,ENSMUSP00000091921,ENSMUSP00000095051,ENSMUSP00000096096,ENSMUSP00000097919,ENSMUSP00000099475,ENSMUSP00000099902,ENSMUSP00000101874,ENSMUSP00000107869,ENSMUSP00000111393,ENSMUSP00000112259,…	Ank3,Atg7,Cacna1d,Cav1,Cd247,Cfl1,Cltc,Dnm1,Dnm3,Gdi1,Hsp90aa1,Hsp90ab1,Map2,Mapt,Ncam1,Ptpn14,Snap91,Sptbn1,Stx1b,Stxbp1,Tgfb2,Tmem173,Ywhae
GO:0051648	vesicle localization	10	163	0.00016	ENSMUSP00000023449,ENSMUSP00000026985,ENSMUSP00000038502,ENSMUSP00000064538,ENSMUSP00000088618,ENSMUSP00000089051,ENSMUSP00000096096,ENSMUSP00000101874,ENSMUSP00000110822,ENSMUSP00000111002	Cep19,Cplx1,Cplx2,Dnm1,Dnm3,Snap29,Snap91,Stx1b,Stxbp1,Syn1
GO:1901135	carbohydrate derivative metabolic process	24	882	0.00016	ENSMUSP00000004378,ENSMUSP00000005826,ENSMUSP00000015800,ENSMUSP00000023677,ENSMUSP00000026459,ENSMUSP00000026576,ENSMUSP00000027863,ENSMUSP00000028430,ENSMUSP00000033662,ENSMUSP00000034834,ENSMUSP00000037930,ENSMUSP00000049355,ENSMUSP00000080995,ENSMUSP00000083077,ENSMUSP00000084846,ENSMUSP00000099536,ENSMUSP00000101006,ENSMUSP00000104533,ENSMUSP00000113022,ENSMUSP00000117022,ENSMUSP00000125427,…	Acsl6,Aldoa,Aldoc,Atp1a2,Atp1b1,Atp5b,Atp5d,Atp5f1,Atp5j2,Atp5o,Cs,Cyct,Eno2,Gm10221,Gpi1,Hspa8,Nme1,Pdha1,Pkm,Taldo1,Tpi1,Tyw5,Uggt1,mt-Atp8
GO:0006950	response to stress	52	2899	0.00017	ENSMUSP00000001989,ENSMUSP00000005292,ENSMUSP00000007799,ENSMUSP00000020157,ENSMUSP00000020449,ENSMUSP00000020930,ENSMUSP00000023116,ENSMUSP00000024739,ENSMUSP00000025904,ENSMUSP00000026196,ENSMUSP00000027123,ENSMUSP00000027863,ENSMUSP00000030940,ENSMUSP00000031131,ENSMUSP00000031817,ENSMUSP00000032457,ENSMUSP00000033505,ENSMUSP00000034834,ENSMUSP00000037930,ENSMUSP00000041149,ENSMUSP00000041908,…	Abat,Aco2,Apaf1,Atg7,Atp1b1,Casp3,Cav1,Cep164,Cfl1,Dclre1a,Fnip1,Gap43,Glul,Gna13,Gnao1,Gnb1,Got1,Gpi1,Helb,Herc6,Hsp90aa1,Hsp90ab1,Hspd1,Map3k1,Mapt,Mia3,Mif,Nbeal2,Ncam1,Nfat5,Nlrp4f,Pip5k1c,Pkm,Pms2,Ppp3ca,Prdx2,Prdx5,Prkca,Slc1a2,Stat2,Stxbp1,Tgfb2,Tmem117,Tmem173,Trrap,Uba1,Uchl1,Uggt1,Usp7,Was,Wdr48,Ywhae
GO:0072330	monocarboxylic acid biosynthetic process	10	164	0.00017	ENSMUSP00000004378,ENSMUSP00000028162,ENSMUSP00000032373,ENSMUSP00000034834,ENSMUSP00000041149,ENSMUSP00000049355,ENSMUSP00000063548,ENSMUSP00000084846,ENSMUSP00000099536,ENSMUSP00000130858	Abat,Aldoa,Aldoc,Eno2,Gpi1,Ldhb,Mif,Pkm,Ptges2,Tpi1
GO:0007017	microtubule-based process	19	595	0.00018	ENSMUSP00000001566,ENSMUSP00000007799,ENSMUSP00000022057,ENSMUSP00000028527,ENSMUSP00000031131,ENSMUSP00000031426,ENSMUSP00000046329,ENSMUSP00000060246,ENSMUSP00000071134,ENSMUSP00000076577,ENSMUSP00000076777,ENSMUSP00000090651,ENSMUSP00000097919,ENSMUSP00000098992,ENSMUSP00000099409,ENSMUSP00000099475,ENSMUSP00000104146,ENSMUSP00000109795,ENSMUSP00000110822	Cav1,Cep19,Cltc,Cnp,Cntrob,Crmp1,Drc1,Ift81,Kif18a,Map2,Mapt,Mnr,Myo3a,Tppp,Tuba1b,Tubb2a,Tubb3,Tubb5,Uchl1
GO:0009108	coenzyme biosynthetic process	9	130	0.00018	ENSMUSP00000004378,ENSMUSP00000015950,ENSMUSP00000033662,ENSMUSP00000034834,ENSMUSP00000049355,ENSMUSP00000084846,ENSMUSP00000099536,ENSMUSP00000104533,ENSMUSP00000130858	Acsl6,Aldoa,Aldoc,Eno2,Gpi1,Pdha1,Pkm,Qdpr,Tpi1
GO:0031346	positive regulation of cell projection organization	16	435	0.00018	ENSMUSP00000015435,ENSMUSP00000026577,ENSMUSP00000031565,ENSMUSP00000033419,ENSMUSP00000039598,ENSMUSP00000041149,ENSMUSP00000042457,ENSMUSP00000044168,ENSMUSP00000046329,ENSMUSP00000064538,ENSMUSP00000091921,ENSMUSP00000096096,ENSMUSP00000097919,ENSMUSP00000104533,ENSMUSP00000112259,ENSMUSP00000117022	Acsl6,Cfl1,Dnm3,Dock11,Eef1a1,Eps8l2,Fig4,Fscn1,Gdi1,Hsp90aa1,Mapt,Mif,Myo3a,Nme1,Pacsin1,Snap91
GO:0006836	neurotransmitter transport	10	169	0.00021	ENSMUSP00000009538,ENSMUSP00000023449,ENSMUSP00000026985,ENSMUSP00000038502,ENSMUSP00000079100,ENSMUSP00000083077,ENSMUSP00000089051,ENSMUSP00000096096,ENSMUSP00000101874,ENSMUSP00000111002	Atp1a2,Cplx1,Cplx2,Slc1a2,Snap29,Snap91,Stx1b,Stxbp1,Syn1,Syn2
GO:0046483	heterocycle metabolic process	63	3830	0.00021	ENSMUSP00000004378,ENSMUSP00000005826,ENSMUSP00000009340,ENSMUSP00000015800,ENSMUSP00000015950,ENSMUSP00000019118,ENSMUSP00000020449,ENSMUSP00000021458,ENSMUSP00000023677,ENSMUSP00000024739,ENSMUSP00000025904,ENSMUSP00000026459,ENSMUSP00000026576,ENSMUSP00000027123,ENSMUSP00000027768,ENSMUSP00000027863,ENSMUSP00000028157,ENSMUSP00000028430,ENSMUSP00000032373,ENSMUSP00000033662,ENSMUSP00000034834,…	Abra,Acsl6,Ahctf1,Aldoa,Aldoc,Atp1a2,Atp1b1,Atp5b,Atp5d,Atp5f1,Atp5j2,Atp5o,Banp,Celf4,Cep164,Cnp,Cs,Cyct,Dclre1a,Dhx29,Eno2,Gfi1,Gm10221,Gpi1,Gtf3c5,Helb,Hsp90aa1,Hsp90ab1,Hspa8,Hspd1,Idh3a,Kmt2c,Ldhb,Maf1,Mga,Mnda,Nfat5,Nme1,Papd7,Pdha1,Phf11d,Pkm,Pms2,Polr2a,Prdm8,Prdx5,Ptpn14,Qdpr,Sart3,Sptb,Stat2,Taldo1,Topaz1,Tpi1,Trmt10b,Trrap,Tyw5,Uggt1,Usp7,Wdr48,Zfp27,Zfp280c,mt-Atp8
GO:0051223	regulation of protein transport	20	661	0.00021	ENSMUSP00000015435,ENSMUSP00000022322,ENSMUSP00000024739,ENSMUSP00000027123,ENSMUSP00000032457,ENSMUSP00000041149,ENSMUSP00000043849,ENSMUSP00000049355,ENSMUSP00000053101,ENSMUSP00000063548,ENSMUSP00000070993,ENSMUSP00000077094,ENSMUSP00000083375,ENSMUSP00000090089,ENSMUSP00000091921,ENSMUSP00000095051,ENSMUSP00000096096,ENSMUSP00000099902,ENSMUSP00000107869,ENSMUSP00000111393	Abat,Ank3,Atg7,Cacna1d,Gdi1,Glud1,Glul,Gpi1,Hsp90aa1,Hsp90ab1,Hspd1,Madd,Mif,Ppp3ca,Ptpn14,Snap91,Sptbn1,Tgfb2,Tmem173,Ywhae
GO:0061024	membrane organization	18	548	0.00021	ENSMUSP00000007799,ENSMUSP00000015800,ENSMUSP00000021458,ENSMUSP00000023449,ENSMUSP00000032183,ENSMUSP00000032457,ENSMUSP00000044168,ENSMUSP00000064538,ENSMUSP00000064801,ENSMUSP00000088618,ENSMUSP00000089051,ENSMUSP00000090089,ENSMUSP00000091921,ENSMUSP00000096096,ENSMUSP00000099409,ENSMUSP00000099902,ENSMUSP00000101874,ENSMUSP00000104805	Ank3,Atg7,Atp9a,Cav1,Cnp,Dnm1,Dnm3,Hsp90aa1,Hspa8,Mia3,Pacsin1,Snap29,Snap91,Sptb,Sptbn1,Stx1b,Stxbp1,Tmem43
GO:0051239	regulation of multicellular organismal process	51	2858	0.00023	ENSMUSP00000005292,ENSMUSP00000007799,ENSMUSP00000015435,ENSMUSP00000024739,ENSMUSP00000025986,ENSMUSP00000026459,ENSMUSP00000027123,ENSMUSP00000027863,ENSMUSP00000031222,ENSMUSP00000032457,ENSMUSP00000039598,ENSMUSP00000039657,ENSMUSP00000041149,ENSMUSP00000042457,ENSMUSP00000043849,ENSMUSP00000044168,ENSMUSP00000049026,ENSMUSP00000049355,ENSMUSP00000051223,ENSMUSP00000053101,ENSMUSP00000062392,…	Abat,Acsl6,Atg7,Atp1a1,Atp1a2,Atp1b1,Atp5b,Cacna1d,Cav1,Celf4,Cfl1,Crmp1,Dnm3,Eef1a1,Enam,Fbxo7,Fig4,Fnip1,Gdi1,Gfi1,Gls,Gnao1,Gpi1,Grid2,Heg1,Hemgn,Hsp90aa1,Hsp90ab1,Hspd1,Madd,Map2,Mapt,Mia3,Mif,Mycbp2,Ncam1,Nme1,Pacsin1,Pms2,Ppp3ca,Prdx2,Prkca,Ptprr,Snap91,Sptbn1,Stx1b,Tgfb2,Tll2,Tmem173,Tnr,Ywhag
GO:0044089	positive regulation of cellular component biogenesis	17	501	0.00025	ENSMUSP00000007799,ENSMUSP00000022057,ENSMUSP00000026577,ENSMUSP00000031565,ENSMUSP00000033419,ENSMUSP00000033505,ENSMUSP00000046329,ENSMUSP00000049026,ENSMUSP00000062392,ENSMUSP00000064538,ENSMUSP00000091921,ENSMUSP00000093536,ENSMUSP00000096096,ENSMUSP00000097919,ENSMUSP00000104890,ENSMUSP00000112259,ENSMUSP00000123788	Cav1,Cep295,Cfl1,Dnm3,Dock11,Eps8l2,Fnip1,Fscn1,Grid2,Hsp90aa1,Map3k1,Mapt,Myo3a,Prkca,Snap91,Tppp,Was
GO:0048468	cell development	34	1579	0.00025	ENSMUSP00000024739,ENSMUSP00000031131,ENSMUSP00000032457,ENSMUSP00000039598,ENSMUSP00000043849,ENSMUSP00000044168,ENSMUSP00000046329,ENSMUSP00000052089,ENSMUSP00000053101,ENSMUSP00000062392,ENSMUSP00000064801,ENSMUSP00000068652,ENSMUSP00000071134,ENSMUSP00000076577,ENSMUSP00000089051,ENSMUSP00000090089,ENSMUSP00000091921,ENSMUSP00000096096,ENSMUSP00000097919,ENSMUSP00000099409,ENSMUSP00000099881,…	Ank3,Atg7,Catsperb,Cfl1,Cnp,Crmp1,Fig4,Gap43,Gnao1,Heg1,Hsp90aa1,Hsp90ab1,Map2,Map3k1,Mapt,Mia3,Mycbp2,Myo3a,Nbeal2,Ncam1,Osbp2,Pacsin1,Pip5k1c,Ppp3ca,Prdm8,Prkca,Snap91,Stxbp1,Syn1,Tgfb2,Topaz1,Tubb3,Uchl1,Unc5c
GO:0006536	glutamate metabolic process	5	27	0.00027	ENSMUSP00000022322,ENSMUSP00000026196,ENSMUSP00000034097,ENSMUSP00000083375,ENSMUSP00000110158	Gls,Glud1,Glul,Got1,Got2
GO:0010035	response to inorganic substance	17	505	0.00027	ENSMUSP00000005292,ENSMUSP00000007799,ENSMUSP00000015435,ENSMUSP00000015950,ENSMUSP00000022322,ENSMUSP00000026196,ENSMUSP00000027123,ENSMUSP00000037869,ENSMUSP00000049355,ENSMUSP00000053101,ENSMUSP00000063548,ENSMUSP00000090089,ENSMUSP00000091238,ENSMUSP00000097919,ENSMUSP00000112259,ENSMUSP00000114144,ENSMUSP00000130668	Abat,Ank3,Casp3,Cav1,Cfl1,Gdi1,Glud1,Gnao1,Got1,Gpi1,Hspd1,Mapt,Ncam1,Ppp3ca,Prdx2,Qdpr,Rasa4
GO:0051188	cofactor biosynthetic process	10	175	0.00027	ENSMUSP00000004378,ENSMUSP00000015950,ENSMUSP00000021458,ENSMUSP00000033662,ENSMUSP00000034834,ENSMUSP00000049355,ENSMUSP00000084846,ENSMUSP00000099536,ENSMUSP00000104533,ENSMUSP00000130858	Acsl6,Aldoa,Aldoc,Eno2,Gpi1,Pdha1,Pkm,Qdpr,Sptb,Tpi1
GO:0006139	nucleobase-containing compound metabolic process	61	3702	0.00028	ENSMUSP00000004378,ENSMUSP00000005826,ENSMUSP00000009340,ENSMUSP00000015800,ENSMUSP00000019118,ENSMUSP00000020449,ENSMUSP00000023677,ENSMUSP00000024739,ENSMUSP00000025904,ENSMUSP00000026459,ENSMUSP00000026576,ENSMUSP00000027123,ENSMUSP00000027768,ENSMUSP00000027863,ENSMUSP00000028157,ENSMUSP00000028430,ENSMUSP00000032373,ENSMUSP00000033662,ENSMUSP00000034834,ENSMUSP00000035244,ENSMUSP00000037930,…	Abra,Acsl6,Ahctf1,Aldoa,Aldoc,Atp1a2,Atp1b1,Atp5b,Atp5d,Atp5f1,Atp5j2,Atp5o,Banp,Celf4,Cep164,Cnp,Cs,Cyct,Dclre1a,Dhx29,Eno2,Gfi1,Gm10221,Gpi1,Gtf3c5,Helb,Hsp90aa1,Hsp90ab1,Hspa8,Hspd1,Idh3a,Kmt2c,Ldhb,Maf1,Mga,Mnda,Nfat5,Nme1,Papd7,Pdha1,Phf11d,Pkm,Pms2,Polr2a,Prdm8,Prdx5,Ptpn14,Sart3,Stat2,Taldo1,Topaz1,Tpi1,Trmt10b,Trrap,Tyw5,Uggt1,Usp7,Wdr48,Zfp27,Zfp280c,mt-Atp8
GO:0008104	protein localization	36	1733	0.00028	ENSMUSP00000007799,ENSMUSP00000015435,ENSMUSP00000015800,ENSMUSP00000023449,ENSMUSP00000027123,ENSMUSP00000027768,ENSMUSP00000027863,ENSMUSP00000028527,ENSMUSP00000031426,ENSMUSP00000032457,ENSMUSP00000038502,ENSMUSP00000044168,ENSMUSP00000051223,ENSMUSP00000051973,ENSMUSP00000053101,ENSMUSP00000064538,ENSMUSP00000064801,ENSMUSP00000070993,ENSMUSP00000089051,ENSMUSP00000090089,ENSMUSP00000091921,…	Abra,Ahctf1,Ank3,Arhgef9,Atg7,Atp1b1,Atp2c2,Banp,Cav1,Cfl1,Cltc,Cplx1,Dnm3,Fbxo7,Gdi1,Grid2,Hsp90aa1,Hspa8,Hspd1,Ift81,Kif18a,Mia3,Mnr,Nsf,Pacsin1,Pip5k1c,Ppp3ca,Snap29,Snap91,Snx25,Sptbn1,Stx1b,Stxbp1,Ywhae,Ywhag,Ywhaq
GO:0043933	protein-containing complex subunit organization	32	1453	0.00029	ENSMUSP00000007799,ENSMUSP00000015800,ENSMUSP00000019118,ENSMUSP00000020157,ENSMUSP00000022057,ENSMUSP00000023449,ENSMUSP00000024739,ENSMUSP00000027768,ENSMUSP00000028527,ENSMUSP00000030940,ENSMUSP00000033505,ENSMUSP00000034834,ENSMUSP00000041149,ENSMUSP00000042457,ENSMUSP00000043849,ENSMUSP00000064538,ENSMUSP00000064801,ENSMUSP00000079100,ENSMUSP00000083375,ENSMUSP00000084846,ENSMUSP00000088618,…	Ahctf1,Aldoa,Aldoc,Apaf1,Cav1,Cd247,Celf4,Cfl1,Cltc,Dnm1,Dnm3,Drc1,Eef1a1,Gls,Glul,Gnb1,Hsp90aa1,Hsp90ab1,Hspa8,Kif18a,Mapt,Mia3,Mif,Nsf,Pkm,Sart3,Slc1a2,Snap29,Snap91,Tgfb2,Tppp,Was
GO:1901564	organonitrogen compound metabolic process	70	4480	0.00029	ENSMUSP00000001989,ENSMUSP00000004378,ENSMUSP00000005826,ENSMUSP00000015800,ENSMUSP00000015950,ENSMUSP00000021458,ENSMUSP00000022322,ENSMUSP00000023203,ENSMUSP00000023509,ENSMUSP00000023677,ENSMUSP00000025891,ENSMUSP00000025904,ENSMUSP00000025986,ENSMUSP00000026196,ENSMUSP00000026459,ENSMUSP00000026576,ENSMUSP00000027863,ENSMUSP00000028430,ENSMUSP00000031131,ENSMUSP00000031817,ENSMUSP00000032373,…	Abat,Abcf1,Acsl6,Aldoa,Aldoc,Atg7,Atp1a2,Atp1b1,Atp5b,Atp5d,Atp5f1,Atp5j2,Atp5o,Capn1,Casp3,Cdc25a,Cfl1,Cs,Cyct,Dhx29,Eef1a1,Eno2,Fbxo7,Gls,Glud1,Glul,Gm10221,Got1,Got2,Gpi1,Gpt,Herc6,Hsp90aa1,Hspa8,Idh3a,Klhl24,Kmt2c,Ldhb,Leprel1,Map3k1,Mapt,Mycbp2,Myo3a,Nme1,Pdha1,Pkm,Ppp3ca,Prdm8,Prdx5,Prkca,Ptpn14,Ptprr,Qdpr,Rnf181,Sptb,Sptbn1,Taldo1,Tgfb2,Tll2,Tpi1,Tpp2,Trrap,Tyw5,Uba1,Uchl1,Uggt1,Usp7,Wdr48…
GO:1901360	organic cyclic compound metabolic process	65	4057	0.00031	ENSMUSP00000004378,ENSMUSP00000005826,ENSMUSP00000009340,ENSMUSP00000015800,ENSMUSP00000015950,ENSMUSP00000019118,ENSMUSP00000020449,ENSMUSP00000021458,ENSMUSP00000023677,ENSMUSP00000024739,ENSMUSP00000025904,ENSMUSP00000026459,ENSMUSP00000026576,ENSMUSP00000027123,ENSMUSP00000027768,ENSMUSP00000027863,ENSMUSP00000028157,ENSMUSP00000028430,ENSMUSP00000032373,ENSMUSP00000033662,ENSMUSP00000034097,…	Abra,Acsl6,Ahctf1,Aldoa,Aldoc,Atp1a2,Atp1b1,Atp5b,Atp5d,Atp5f1,Atp5j2,Atp5o,Banp,Celf4,Cep164,Cnp,Cs,Cyct,Dclre1a,Dhx29,Eno2,Gfi1,Gm10221,Got2,Gpi1,Gtf3c5,Helb,Hsp90aa1,Hsp90ab1,Hspa8,Hspd1,Idh3a,Kmt2c,Ldhb,Maf1,Mga,Mnda,Nfat5,Nme1,Papd7,Pdha1,Phf11d,Pkm,Pms2,Polr2a,Prdm8,Prdx5,Ptpn14,Qdpr,Sart3,Sptb,Stat2,Taldo1,Tgfb2,Topaz1,Tpi1,Trmt10b,Trrap,Tyw5,Uggt1,Usp7,Wdr48,Zfp27,Zfp280c,mt-Atp8
GO:0043254	regulation of protein complex assembly	15	409	0.00033	ENSMUSP00000007799,ENSMUSP00000021458,ENSMUSP00000022057,ENSMUSP00000031565,ENSMUSP00000033505,ENSMUSP00000049026,ENSMUSP00000089051,ENSMUSP00000091921,ENSMUSP00000096096,ENSMUSP00000097919,ENSMUSP00000099902,ENSMUSP00000101874,ENSMUSP00000104890,ENSMUSP00000112259,ENSMUSP00000130668	Cav1,Cfl1,Fnip1,Fscn1,Hsp90aa1,Map3k1,Mapt,Ncam1,Snap91,Sptb,Sptbn1,Stx1b,Stxbp1,Tppp,Was
GO:0051222	positive regulation of protein transport	15	410	0.00033	ENSMUSP00000022322,ENSMUSP00000024739,ENSMUSP00000027123,ENSMUSP00000032457,ENSMUSP00000041149,ENSMUSP00000043849,ENSMUSP00000049355,ENSMUSP00000063548,ENSMUSP00000070993,ENSMUSP00000083375,ENSMUSP00000090089,ENSMUSP00000091921,ENSMUSP00000099902,ENSMUSP00000107869,ENSMUSP00000111393	Abat,Ank3,Atg7,Cacna1d,Glud1,Glul,Gpi1,Hsp90aa1,Hsp90ab1,Hspd1,Mif,Sptbn1,Tgfb2,Tmem173,Ywhae
GO:0015031	protein transport	27	1129	0.00035	ENSMUSP00000015435,ENSMUSP00000015800,ENSMUSP00000023449,ENSMUSP00000027123,ENSMUSP00000027768,ENSMUSP00000028527,ENSMUSP00000031426,ENSMUSP00000032457,ENSMUSP00000038502,ENSMUSP00000051223,ENSMUSP00000051973,ENSMUSP00000053101,ENSMUSP00000064538,ENSMUSP00000064801,ENSMUSP00000070993,ENSMUSP00000089051,ENSMUSP00000090089,ENSMUSP00000091921,ENSMUSP00000096096,ENSMUSP00000099364,ENSMUSP00000099475,…	Abra,Ahctf1,Ank3,Atg7,Cfl1,Cltc,Cplx1,Dnm3,Fbxo7,Gdi1,Hsp90aa1,Hspa8,Hspd1,Ift81,Kif18a,Mia3,Nsf,Ppp3ca,Snap29,Snap91,Snx25,Sptbn1,Stx1b,Stxbp1,Ywhae,Ywhag,Ywhaq
GO:0043650	dicarboxylic acid biosynthetic process	4	13	0.00036	ENSMUSP00000022322,ENSMUSP00000026196,ENSMUSP00000034097,ENSMUSP00000110158	Gls,Glud1,Got1,Got2
GO:0050878	regulation of body fluid levels	13	317	0.00039	ENSMUSP00000005292,ENSMUSP00000007799,ENSMUSP00000020930,ENSMUSP00000032457,ENSMUSP00000034097,ENSMUSP00000062392,ENSMUSP00000063548,ENSMUSP00000077094,ENSMUSP00000089051,ENSMUSP00000100964,ENSMUSP00000117022,ENSMUSP00000119790,ENSMUSP00000128586	Abat,Atg7,Cav1,Gna13,Got2,Heg1,Madd,Nbeal2,Nme1,Pip5k1c,Prdx2,Prkca,Stxbp1
GO:0048488	synaptic vesicle endocytosis	5	30	0.0004	ENSMUSP00000044168,ENSMUSP00000064538,ENSMUSP00000069429,ENSMUSP00000088618,ENSMUSP00000096096	Dnm1,Dnm3,Pacsin1,Snap91,Syp
GO:1901016	regulation of potassium ion transmembrane transporter activity	6	53	0.00042	ENSMUSP00000007799,ENSMUSP00000023509,ENSMUSP00000027863,ENSMUSP00000070993,ENSMUSP00000090089,ENSMUSP00000107869	Ank3,Atp1b1,Cacna1d,Cav1,Klhl24,Ywhae
GO:0007626	locomotory behavior	11	230	0.00044	ENSMUSP00000029876,ENSMUSP00000031131,ENSMUSP00000032457,ENSMUSP00000039598,ENSMUSP00000063548,ENSMUSP00000083077,ENSMUSP00000088618,ENSMUSP00000097919,ENSMUSP00000099409,ENSMUSP00000107298,ENSMUSP00000114144	Abat,Atg7,Atp1a2,Calb1,Cnp,Dnm1,Fig4,Gnao1,Mapt,Tnr,Uchl1
GO:0072347	response to anesthetic	7	81	0.00044	ENSMUSP00000024739,ENSMUSP00000027123,ENSMUSP00000034097,ENSMUSP00000049355,ENSMUSP00000063548,ENSMUSP00000114144,ENSMUSP00000130668	Abat,Gnao1,Got2,Gpi1,Hsp90ab1,Hspd1,Ncam1
GO:1902600	proton transmembrane transport	8	113	0.00044	ENSMUSP00000023677,ENSMUSP00000026459,ENSMUSP00000031637,ENSMUSP00000080995,ENSMUSP00000083077,ENSMUSP00000101006,ENSMUSP00000113022,ENSMUSP00000136375	Atp1a2,Atp5b,Atp5d,Atp5f1,Atp5o,Gm10221,Ndufa4,mt-Atp8
GO:0019359	nicotinamide nucleotide biosynthetic process	6	54	0.00045	ENSMUSP00000004378,ENSMUSP00000034834,ENSMUSP00000049355,ENSMUSP00000084846,ENSMUSP00000099536,ENSMUSP00000130858	Aldoa,Aldoc,Eno2,Gpi1,Pkm,Tpi1
GO:0043279	response to alkaloid	8	115	0.00047	ENSMUSP00000024739,ENSMUSP00000027123,ENSMUSP00000034097,ENSMUSP00000049355,ENSMUSP00000063548,ENSMUSP00000091238,ENSMUSP00000114144,ENSMUSP00000130668	Abat,Casp3,Gnao1,Got2,Gpi1,Hsp90ab1,Hspd1,Ncam1
GO:0010033	response to organic substance	46	2553	0.00048	ENSMUSP00000005292,ENSMUSP00000007799,ENSMUSP00000015950,ENSMUSP00000020157,ENSMUSP00000022746,ENSMUSP00000024739,ENSMUSP00000026196,ENSMUSP00000027123,ENSMUSP00000029876,ENSMUSP00000033505,ENSMUSP00000034097,ENSMUSP00000034834,ENSMUSP00000037930,ENSMUSP00000039657,ENSMUSP00000040808,ENSMUSP00000042457,ENSMUSP00000043220,ENSMUSP00000043849,ENSMUSP00000049355,ENSMUSP00000050771,ENSMUSP00000051223,…	Abat,Apaf1,Atp1a1,Atp1a2,Calb1,Casp3,Cav1,Cfl1,Chrm4,Cnp,Colec12,Dnm1,Eef1a1,Fabp3,Gfi1,Glul,Gnao1,Got1,Got2,Gpi1,Hsp90aa1,Hsp90ab1,Hspd1,Map2,Map3k1,Mapt,Mga,Ncam1,Nme1,Osmr,Pkm,Polr2a,Ppp3ca,Prdx2,Prkca,Qdpr,Slc1a2,Stat2,Stxbp1,Syp,Tgfb2,Tmem173,Tuba1b,Uggt1,Was,Ywhag
GO:0071702	organic substance transport	35	1716	0.00048	ENSMUSP00000007799,ENSMUSP00000015435,ENSMUSP00000015800,ENSMUSP00000023449,ENSMUSP00000027123,ENSMUSP00000027768,ENSMUSP00000028527,ENSMUSP00000031426,ENSMUSP00000032457,ENSMUSP00000034097,ENSMUSP00000038502,ENSMUSP00000051223,ENSMUSP00000051973,ENSMUSP00000053101,ENSMUSP00000063461,ENSMUSP00000064538,ENSMUSP00000064801,ENSMUSP00000068652,ENSMUSP00000070709,ENSMUSP00000070993,ENSMUSP00000079100,…	Abra,Acsl6,Ahctf1,Ank3,Atg7,Atp9a,Cav1,Cfl1,Cltc,Cplx1,Dnm3,Fabp3,Fbxo7,Gdi1,Got2,Hsp90aa1,Hspa8,Hspd1,Ift81,Kif18a,Mia3,Nsf,Osbp2,Ppp3ca,Slc1a2,Slc35c1,Snap29,Snap91,Snx25,Sptbn1,Stx1b,Stxbp1,Ywhae,Ywhag,Ywhaq
GO:0009058	biosynthetic process	60	3707	0.00051	ENSMUSP00000004378,ENSMUSP00000009340,ENSMUSP00000015800,ENSMUSP00000015950,ENSMUSP00000020449,ENSMUSP00000021458,ENSMUSP00000022322,ENSMUSP00000023203,ENSMUSP00000023677,ENSMUSP00000024739,ENSMUSP00000026196,ENSMUSP00000026459,ENSMUSP00000027768,ENSMUSP00000028157,ENSMUSP00000028162,ENSMUSP00000032373,ENSMUSP00000032457,ENSMUSP00000033662,ENSMUSP00000034097,ENSMUSP00000034834,ENSMUSP00000035244,…	Abat,Abcf1,Abra,Acsl6,Ahctf1,Aldoa,Aldoc,Atg7,Atp5b,Atp5d,Atp5f1,Atp5j2,Atp5o,Banp,Cnp,Dhx29,Eef1a1,Eno2,Gfi1,Gls,Glud1,Glul,Gm10221,Got1,Got2,Gpi1,Gpt,Gtf3c5,Helb,Hsp90aa1,Hsp90ab1,Hspa8,Kmt2c,Ldhb,Maf1,Mga,Mif,Mnda,Nfat5,Nme1,Pdha1,Phf11d,Pip5k1c,Pkm,Polr2a,Prdm8,Ptges2,Ptpn14,Qdpr,Sptb,Stat2,Tgfb2,Topaz1,Tpi1,Trrap,Tyw5,Uggt1,Zfp27,Zfp280c,mt-Atp8
GO:0034613	cellular protein localization	27	1162	0.00052	ENSMUSP00000007799,ENSMUSP00000015800,ENSMUSP00000027123,ENSMUSP00000027863,ENSMUSP00000031426,ENSMUSP00000044168,ENSMUSP00000051223,ENSMUSP00000051973,ENSMUSP00000053101,ENSMUSP00000064538,ENSMUSP00000070993,ENSMUSP00000089051,ENSMUSP00000090089,ENSMUSP00000091921,ENSMUSP00000092794,ENSMUSP00000093536,ENSMUSP00000099364,ENSMUSP00000099475,ENSMUSP00000099902,ENSMUSP00000100067,ENSMUSP00000100964,…	Abra,Ank3,Arhgef9,Atp1b1,Atp2c2,Banp,Cav1,Cfl1,Cltc,Dnm3,Fbxo7,Grid2,Hsp90aa1,Hspa8,Hspd1,Ift81,Mnr,Nsf,Pacsin1,Pip5k1c,Ppp3ca,Sptbn1,Stx1b,Stxbp1,Ywhae,Ywhag,Ywhaq
GO:0051650	establishment of vesicle localization	9	154	0.00052	ENSMUSP00000023449,ENSMUSP00000026985,ENSMUSP00000038502,ENSMUSP00000064538,ENSMUSP00000088618,ENSMUSP00000089051,ENSMUSP00000096096,ENSMUSP00000101874,ENSMUSP00000110822	Cep19,Cplx1,Cplx2,Dnm1,Dnm3,Snap29,Snap91,Stx1b,Stxbp1
GO:0016185	synaptic vesicle budding from presynaptic endocytic zone membrane	3	4	0.00054	ENSMUSP00000064538,ENSMUSP00000088618,ENSMUSP00000096096	Dnm1,Dnm3,Snap91
GO:0006807	nitrogen compound metabolic process	96	6983	0.00058	ENSMUSP00000001989,ENSMUSP00000004378,ENSMUSP00000005826,ENSMUSP00000009340,ENSMUSP00000015800,ENSMUSP00000015950,ENSMUSP00000019118,ENSMUSP00000020449,ENSMUSP00000021458,ENSMUSP00000022322,ENSMUSP00000023203,ENSMUSP00000023509,ENSMUSP00000023677,ENSMUSP00000024739,ENSMUSP00000025891,ENSMUSP00000025904,ENSMUSP00000025986,ENSMUSP00000026196,ENSMUSP00000026459,ENSMUSP00000026576,ENSMUSP00000027123,…	Abat,Abcf1,Abra,Acsl6,Ahctf1,Aldoa,Aldoc,Atg7,Atp1a2,Atp1b1,Atp5b,Atp5d,Atp5f1,Atp5j2,Atp5o,Banp,Capn1,Casp3,Cdc25a,Celf4,Cep164,Cfl1,Cnp,Cs,Cyct,Dclre1a,Dhx29,Eef1a1,Eno2,Fbxo7,Gfi1,Gls,Glud1,Glul,Gm10221,Got1,Got2,Gpi1,Gpt,Gtf3c5,Helb,Herc6,Hsp90aa1,Hsp90ab1,Hspa8,Hspd1,Idh3a,Klhl24,Kmt2c,Ldhb,Leprel1,Maf1,Map3k1,Mapt,Mga,Mnda,Mycbp2,Myo3a,Nfat5,Nme1,Papd7,Pdha1,Phf11d,Pkm,Pms2,Polr2a,Ppp3ca,Pr…
GO:0044057	regulation of system process	17	546	0.00058	ENSMUSP00000007799,ENSMUSP00000027863,ENSMUSP00000039598,ENSMUSP00000039657,ENSMUSP00000043849,ENSMUSP00000053101,ENSMUSP00000062392,ENSMUSP00000063548,ENSMUSP00000077094,ENSMUSP00000083077,ENSMUSP00000101874,ENSMUSP00000107298,ENSMUSP00000107869,ENSMUSP00000110158,ENSMUSP00000111483,ENSMUSP00000114144,ENSMUSP00000130668	Abat,Atp1a1,Atp1a2,Atp1b1,Cacna1d,Cav1,Celf4,Fig4,Gls,Gnao1,Madd,Ncam1,Ppp3ca,Prkca,Stx1b,Tgfb2,Tnr
GO:1901576	organic substance biosynthetic process	59	3651	0.0006	ENSMUSP00000004378,ENSMUSP00000009340,ENSMUSP00000015800,ENSMUSP00000015950,ENSMUSP00000020449,ENSMUSP00000021458,ENSMUSP00000022322,ENSMUSP00000023677,ENSMUSP00000024739,ENSMUSP00000026196,ENSMUSP00000026459,ENSMUSP00000027768,ENSMUSP00000028157,ENSMUSP00000028162,ENSMUSP00000032373,ENSMUSP00000032457,ENSMUSP00000033662,ENSMUSP00000034097,ENSMUSP00000034834,ENSMUSP00000035244,ENSMUSP00000036881,…	Abat,Abcf1,Abra,Acsl6,Ahctf1,Aldoa,Aldoc,Atg7,Atp5b,Atp5d,Atp5f1,Atp5j2,Atp5o,Banp,Cnp,Dhx29,Eef1a1,Eno2,Gfi1,Gls,Glud1,Glul,Gm10221,Got1,Got2,Gpi1,Gtf3c5,Helb,Hsp90aa1,Hsp90ab1,Hspa8,Kmt2c,Ldhb,Maf1,Mga,Mif,Mnda,Nfat5,Nme1,Pdha1,Phf11d,Pip5k1c,Pkm,Polr2a,Prdm8,Ptges2,Ptpn14,Qdpr,Sptb,Stat2,Tgfb2,Topaz1,Tpi1,Trrap,Tyw5,Uggt1,Zfp27,Zfp280c,mt-Atp8
GO:0043271	negative regulation of ion transport	9	158	0.00061	ENSMUSP00000007799,ENSMUSP00000043849,ENSMUSP00000062392,ENSMUSP00000063548,ENSMUSP00000070993,ENSMUSP00000083077,ENSMUSP00000090089,ENSMUSP00000100067,ENSMUSP00000114144	Abat,Ank3,Atp1a2,Cav1,Gnao1,Prkca,Tgfb2,Ywhae,Ywhaq
GO:0044249	cellular biosynthetic process	58	3571	0.00062	ENSMUSP00000004378,ENSMUSP00000009340,ENSMUSP00000015800,ENSMUSP00000015950,ENSMUSP00000020449,ENSMUSP00000021458,ENSMUSP00000022322,ENSMUSP00000023677,ENSMUSP00000024739,ENSMUSP00000026196,ENSMUSP00000026459,ENSMUSP00000027768,ENSMUSP00000028157,ENSMUSP00000028162,ENSMUSP00000032373,ENSMUSP00000032457,ENSMUSP00000033662,ENSMUSP00000034097,ENSMUSP00000034834,ENSMUSP00000035244,ENSMUSP00000036881,…	Abat,Abcf1,Abra,Acsl6,Ahctf1,Aldoa,Aldoc,Atg7,Atp5b,Atp5d,Atp5f1,Atp5j2,Atp5o,Banp,Cnp,Dhx29,Eef1a1,Eno2,Gfi1,Gls,Glud1,Glul,Gm10221,Got1,Got2,Gpi1,Gtf3c5,Helb,Hsp90aa1,Hsp90ab1,Hspa8,Kmt2c,Ldhb,Maf1,Mga,Mif,Mnda,Nfat5,Nme1,Pdha1,Phf11d,Pip5k1c,Pkm,Polr2a,Prdm8,Ptges2,Ptpn14,Qdpr,Sptb,Stat2,Tgfb2,Topaz1,Tpi1,Trrap,Uggt1,Zfp27,Zfp280c,mt-Atp8
GO:0021954	central nervous system neuron development	7	88	0.00063	ENSMUSP00000024739,ENSMUSP00000032457,ENSMUSP00000062392,ENSMUSP00000076577,ENSMUSP00000091921,ENSMUSP00000108583,ENSMUSP00000124710	Atg7,Hsp90aa1,Hsp90ab1,Map2,Mycbp2,Prdm8,Prkca
GO:0050877	nervous system process	24	981	0.00064	ENSMUSP00000022322,ENSMUSP00000025818,ENSMUSP00000026577,ENSMUSP00000029876,ENSMUSP00000030940,ENSMUSP00000031131,ENSMUSP00000032457,ENSMUSP00000040262,ENSMUSP00000041149,ENSMUSP00000046329,ENSMUSP00000049355,ENSMUSP00000053101,ENSMUSP00000062392,ENSMUSP00000083077,ENSMUSP00000088618,ENSMUSP00000090089,ENSMUSP00000091238,ENSMUSP00000093536,ENSMUSP00000097919,ENSMUSP00000107298,ENSMUSP00000107869,…	Ank3,Atg7,Atp1a2,Cacna1d,Calb1,Casp3,Dnm1,Eps8l2,Gls,Glud1,Gnb1,Gpi1,Grid2,Mapt,Mif,Mycbp2,Myo3a,Ncam1,Ppp3ca,Prkca,Rin1,Tecta,Tnr,Uchl1
GO:0072350	tricarboxylic acid metabolic process	5	35	0.00067	ENSMUSP00000005826,ENSMUSP00000022322,ENSMUSP00000023116,ENSMUSP00000033662,ENSMUSP00000127526	Aco2,Cs,Glud1,Idh3a,Pdha1
GO:0009166	nucleotide catabolic process	7	90	0.00071	ENSMUSP00000004378,ENSMUSP00000034834,ENSMUSP00000049355,ENSMUSP00000084846,ENSMUSP00000099409,ENSMUSP00000099536,ENSMUSP00000130858	Aldoa,Aldoc,Cnp,Eno2,Gpi1,Pkm,Tpi1
GO:0048513	animal organ development	51	3012	0.00072	ENSMUSP00000005292,ENSMUSP00000007799,ENSMUSP00000015950,ENSMUSP00000019118,ENSMUSP00000020157,ENSMUSP00000021458,ENSMUSP00000022322,ENSMUSP00000023116,ENSMUSP00000024739,ENSMUSP00000025891,ENSMUSP00000027768,ENSMUSP00000028157,ENSMUSP00000028527,ENSMUSP00000029876,ENSMUSP00000030940,ENSMUSP00000031222,ENSMUSP00000031817,ENSMUSP00000032457,ENSMUSP00000033419,ENSMUSP00000034097,ENSMUSP00000034834,…	Abat,Aco2,Ahctf1,Apaf1,Atg7,Atp2c2,Calb1,Capn1,Casp3,Cav1,Cfl1,Cnp,Dock11,Drc1,Enam,Fnip1,Gfi1,Glud1,Gnao1,Gnb1,Got2,Grid2,Gtf3c5,Heg1,Herc6,Hsp90ab1,Kif18a,Kmt2c,Krt25,Map3k1,Mia3,Myo3a,Nbeal2,Ncam1,Nme1,Pkm,Ppp3ca,Prdm8,Prdx2,Prkca,Qdpr,Sart3,Slc1a2,Sptb,Sycp2,Tgfb2,Tnr,Tnrc6c,Unc5c,Wdr48,Ywhae
GO:0010038	response to metal ion	13	344	0.00073	ENSMUSP00000007799,ENSMUSP00000015435,ENSMUSP00000015950,ENSMUSP00000022322,ENSMUSP00000026196,ENSMUSP00000037869,ENSMUSP00000049355,ENSMUSP00000053101,ENSMUSP00000063548,ENSMUSP00000090089,ENSMUSP00000091238,ENSMUSP00000097919,ENSMUSP00000130668	Abat,Ank3,Casp3,Cav1,Gdi1,Glud1,Got1,Gpi1,Mapt,Ncam1,Ppp3ca,Qdpr,Rasa4
GO:0030100	regulation of endocytosis	11	248	0.00073	ENSMUSP00000007799,ENSMUSP00000015800,ENSMUSP00000032457,ENSMUSP00000044168,ENSMUSP00000053101,ENSMUSP00000062392,ENSMUSP00000088618,ENSMUSP00000096096,ENSMUSP00000099364,ENSMUSP00000099853,ENSMUSP00000101874	Atg7,Cav1,Cd47,Dnm1,Hspa8,Nsf,Pacsin1,Ppp3ca,Prkca,Snap91,Stx1b
GO:0043648	dicarboxylic acid metabolic process	7	92	0.00079	ENSMUSP00000005826,ENSMUSP00000022322,ENSMUSP00000026196,ENSMUSP00000034097,ENSMUSP00000083375,ENSMUSP00000110158,ENSMUSP00000127526	Cs,Gls,Glud1,Glul,Got1,Got2,Idh3a
GO:0051051	negative regulation of transport	16	509	0.00082	ENSMUSP00000007799,ENSMUSP00000015435,ENSMUSP00000032457,ENSMUSP00000043849,ENSMUSP00000044168,ENSMUSP00000053101,ENSMUSP00000062392,ENSMUSP00000063548,ENSMUSP00000070993,ENSMUSP00000077094,ENSMUSP00000083077,ENSMUSP00000090089,ENSMUSP00000097919,ENSMUSP00000100067,ENSMUSP00000101874,ENSMUSP00000114144	Abat,Ank3,Atg7,Atp1a2,Cav1,Gdi1,Gnao1,Madd,Mapt,Pacsin1,Ppp3ca,Prkca,Stx1b,Tgfb2,Ywhae,Ywhaq
GO:0000226	microtubule cytoskeleton organization	14	401	0.00083	ENSMUSP00000001566,ENSMUSP00000007799,ENSMUSP00000022057,ENSMUSP00000028527,ENSMUSP00000076577,ENSMUSP00000076777,ENSMUSP00000090651,ENSMUSP00000097919,ENSMUSP00000098992,ENSMUSP00000099409,ENSMUSP00000099475,ENSMUSP00000104146,ENSMUSP00000109795,ENSMUSP00000110822	Cav1,Cep19,Cltc,Cnp,Cntrob,Crmp1,Drc1,Kif18a,Map2,Mapt,Mnr,Tppp,Tuba1b,Tubb5
GO:0008652	cellular amino acid biosynthetic process	6	64	0.00093	ENSMUSP00000022322,ENSMUSP00000026196,ENSMUSP00000034097,ENSMUSP00000063548,ENSMUSP00000083375,ENSMUSP00000110158	Abat,Gls,Glud1,Glul,Got1,Got2
GO:0034766	negative regulation of ion transmembrane transport	7	95	0.00093	ENSMUSP00000007799,ENSMUSP00000043849,ENSMUSP00000062392,ENSMUSP00000070993,ENSMUSP00000083077,ENSMUSP00000090089,ENSMUSP00000100067	Ank3,Atp1a2,Cav1,Prkca,Tgfb2,Ywhae,Ywhaq
GO:0043266	regulation of potassium ion transport	7	95	0.00093	ENSMUSP00000007799,ENSMUSP00000023509,ENSMUSP00000027863,ENSMUSP00000041149,ENSMUSP00000070993,ENSMUSP00000090089,ENSMUSP00000107869	Ank3,Atp1b1,Cacna1d,Cav1,Klhl24,Mif,Ywhae
GO:0019438	aromatic compound biosynthetic process	43	2414	0.001	ENSMUSP00000004378,ENSMUSP00000009340,ENSMUSP00000015800,ENSMUSP00000015950,ENSMUSP00000020449,ENSMUSP00000021458,ENSMUSP00000023677,ENSMUSP00000024739,ENSMUSP00000026459,ENSMUSP00000027768,ENSMUSP00000028157,ENSMUSP00000033662,ENSMUSP00000034834,ENSMUSP00000043849,ENSMUSP00000043874,ENSMUSP00000049355,ENSMUSP00000050771,ENSMUSP00000051973,ENSMUSP00000075933,ENSMUSP00000080995,ENSMUSP00000084846,…	Abra,Acsl6,Ahctf1,Aldoa,Aldoc,Atp5b,Atp5d,Atp5f1,Atp5j2,Atp5o,Banp,Cnp,Eno2,Gfi1,Gm10221,Gpi1,Gtf3c5,Helb,Hsp90aa1,Hsp90ab1,Hspa8,Kmt2c,Maf1,Mga,Mnda,Nfat5,Nme1,Pdha1,Phf11d,Pkm,Polr2a,Prdm8,Ptpn14,Qdpr,Sptb,Stat2,Tgfb2,Topaz1,Tpi1,Trrap,Zfp27,Zfp280c,mt-Atp8
GO:0034641	cellular nitrogen compound metabolic process	65	4247	0.001	ENSMUSP00000004378,ENSMUSP00000005826,ENSMUSP00000009340,ENSMUSP00000015800,ENSMUSP00000015950,ENSMUSP00000019118,ENSMUSP00000020449,ENSMUSP00000021458,ENSMUSP00000023677,ENSMUSP00000024739,ENSMUSP00000025904,ENSMUSP00000026459,ENSMUSP00000026576,ENSMUSP00000027123,ENSMUSP00000027768,ENSMUSP00000027863,ENSMUSP00000028157,ENSMUSP00000028430,ENSMUSP00000032373,ENSMUSP00000033662,ENSMUSP00000034834,…	Abcf1,Abra,Acsl6,Ahctf1,Aldoa,Aldoc,Atp1a2,Atp1b1,Atp5b,Atp5d,Atp5f1,Atp5j2,Atp5o,Banp,Celf4,Cep164,Cnp,Cs,Cyct,Dclre1a,Dhx29,Eef1a1,Eno2,Gfi1,Gm10221,Gpi1,Gtf3c5,Helb,Hsp90aa1,Hsp90ab1,Hspa8,Hspd1,Idh3a,Kmt2c,Ldhb,Maf1,Mga,Mnda,Nfat5,Nme1,Papd7,Pdha1,Phf11d,Pkm,Pms2,Polr2a,Prdm8,Prdx5,Ptpn14,Qdpr,Sart3,Sptb,Stat2,Taldo1,Topaz1,Tpi1,Trmt10b,Trrap,Tyw5,Uggt1,Usp7,Wdr48,Zfp27,Zfp280c,mt-Atp8
GO:0051716	cellular response to stimulus	75	5142	0.001	ENSMUSP00000001989,ENSMUSP00000005292,ENSMUSP00000007799,ENSMUSP00000015435,ENSMUSP00000015950,ENSMUSP00000020157,ENSMUSP00000020449,ENSMUSP00000020930,ENSMUSP00000022746,ENSMUSP00000024739,ENSMUSP00000025818,ENSMUSP00000025904,ENSMUSP00000026196,ENSMUSP00000026577,ENSMUSP00000027123,ENSMUSP00000027863,ENSMUSP00000029876,ENSMUSP00000030940,ENSMUSP00000032457,ENSMUSP00000033419,ENSMUSP00000033505,…	Ank3,Apaf1,Arhgef9,Atg7,Atp1a1,Atp1a2,Atp1b1,Cacna1d,Calb1,Casp3,Cav1,Cd247,Cd47,Cdc25a,Cep164,Cfl1,Chrm4,Colec12,Crmp1,Dclre1a,Dock11,Eef1a1,Eps8l2,Fnip1,Gdi1,Gfi1,Glul,Gna13,Gnao1,Gnb1,Got1,Grid2,Helb,Hsp90ab1,Hspd1,Map2,Map3k1,Mapt,Mga,Mif,Ncam1,Nme1,Osmr,Pacsin1,Pkm,Pms2,Polr2a,Ppp3ca,Prdx2,Prdx5,Prkca,Ptprr,Qdpr,Rasa4,Rassf9,Rin1,Slc1a2,Sptbn1,Stat2,Stxbp1,Syp,Tgfb2,Tmem117,Tmem173,Trrap,Tub…
GO:1901700	response to oxygen-containing compound	30	1429	0.001	ENSMUSP00000005292,ENSMUSP00000007799,ENSMUSP00000015950,ENSMUSP00000024739,ENSMUSP00000025904,ENSMUSP00000026196,ENSMUSP00000027123,ENSMUSP00000032457,ENSMUSP00000034097,ENSMUSP00000034834,ENSMUSP00000040808,ENSMUSP00000043849,ENSMUSP00000049355,ENSMUSP00000051223,ENSMUSP00000053101,ENSMUSP00000062392,ENSMUSP00000063548,ENSMUSP00000070709,ENSMUSP00000079100,ENSMUSP00000083077,ENSMUSP00000083375,…	Abat,Atg7,Atp1a2,Casp3,Cav1,Cfl1,Chrm4,Cnp,Dnm1,Fabp3,Gfi1,Glul,Gnao1,Got1,Got2,Gpi1,Hsp90ab1,Hspd1,Ncam1,Nme1,Pkm,Ppp3ca,Prdx2,Prdx5,Prkca,Qdpr,Slc1a2,Stxbp1,Tgfb2,Ywhag
GO:0006538	glutamate catabolic process	3	6	0.0011	ENSMUSP00000022322,ENSMUSP00000026196,ENSMUSP00000034097	Glud1,Got1,Got2
GO:0007417	central nervous system development	22	892	0.0011	ENSMUSP00000020157,ENSMUSP00000022322,ENSMUSP00000024739,ENSMUSP00000032457,ENSMUSP00000053101,ENSMUSP00000062392,ENSMUSP00000063548,ENSMUSP00000070993,ENSMUSP00000076577,ENSMUSP00000079100,ENSMUSP00000091238,ENSMUSP00000091921,ENSMUSP00000093536,ENSMUSP00000099409,ENSMUSP00000101843,ENSMUSP00000107298,ENSMUSP00000108583,ENSMUSP00000112259,ENSMUSP00000114144,ENSMUSP00000117022,ENSMUSP00000124710,…	Abat,Apaf1,Atg7,Casp3,Cfl1,Cnp,Glud1,Gnao1,Grid2,Hsp90aa1,Hsp90ab1,Map2,Mycbp2,Ncam1,Nme1,Ppp3ca,Prdm8,Prkca,Slc1a2,Tnr,Unc5c,Ywhae
GO:0034404	nucleobase-containing small molecule biosynthetic process	8	134	0.0011	ENSMUSP00000004378,ENSMUSP00000034834,ENSMUSP00000049355,ENSMUSP00000084846,ENSMUSP00000099409,ENSMUSP00000099536,ENSMUSP00000117022,ENSMUSP00000130858	Aldoa,Aldoc,Cnp,Eno2,Gpi1,Nme1,Pkm,Tpi1
GO:0051960	regulation of nervous system development	23	958	0.0011	ENSMUSP00000007799,ENSMUSP00000015435,ENSMUSP00000039598,ENSMUSP00000041149,ENSMUSP00000042457,ENSMUSP00000044168,ENSMUSP00000051223,ENSMUSP00000053101,ENSMUSP00000062392,ENSMUSP00000064538,ENSMUSP00000076577,ENSMUSP00000093536,ENSMUSP00000096096,ENSMUSP00000097919,ENSMUSP00000101874,ENSMUSP00000104533,ENSMUSP00000107298,ENSMUSP00000109795,ENSMUSP00000112259,ENSMUSP00000117022,ENSMUSP00000120840,…	Acsl6,Cav1,Cfl1,Crmp1,Dnm3,Eef1a1,Fbxo7,Fig4,Gdi1,Gfi1,Grid2,Map2,Mapt,Mif,Mycbp2,Nme1,Pacsin1,Ppp3ca,Prkca,Snap91,Stx1b,Tnr,Ywhag
GO:0003008	system process	30	1454	0.0013	ENSMUSP00000007799,ENSMUSP00000022322,ENSMUSP00000025818,ENSMUSP00000026577,ENSMUSP00000027863,ENSMUSP00000029876,ENSMUSP00000030940,ENSMUSP00000031131,ENSMUSP00000032457,ENSMUSP00000039657,ENSMUSP00000040262,ENSMUSP00000041149,ENSMUSP00000046329,ENSMUSP00000049355,ENSMUSP00000053101,ENSMUSP00000062392,ENSMUSP00000063548,ENSMUSP00000083077,ENSMUSP00000084846,ENSMUSP00000088618,ENSMUSP00000090089,…	Abat,Aldoa,Ank3,Atg7,Atp1a1,Atp1a2,Atp1b1,Cacna1d,Calb1,Casp3,Cav1,Dnm1,Eps8l2,Gls,Glud1,Gnb1,Gpi1,Grid2,Heg1,Mapt,Mif,Mycbp2,Myo3a,Ncam1,Ppp3ca,Prkca,Rin1,Tecta,Tnr,Uchl1
GO:1901698	response to nitrogen compound	23	971	0.0013	ENSMUSP00000007799,ENSMUSP00000015950,ENSMUSP00000024739,ENSMUSP00000026196,ENSMUSP00000027123,ENSMUSP00000034097,ENSMUSP00000034834,ENSMUSP00000037930,ENSMUSP00000040808,ENSMUSP00000043220,ENSMUSP00000049355,ENSMUSP00000051223,ENSMUSP00000053101,ENSMUSP00000063548,ENSMUSP00000070709,ENSMUSP00000079100,ENSMUSP00000088618,ENSMUSP00000091238,ENSMUSP00000111393,ENSMUSP00000112259,ENSMUSP00000114144,…	Abat,Casp3,Cav1,Cfl1,Chrm4,Colec12,Dnm1,Fabp3,Gnao1,Got1,Got2,Gpi1,Hsp90ab1,Hspd1,Ncam1,Nme1,Pkm,Ppp3ca,Qdpr,Slc1a2,Tmem173,Uggt1,Ywhag
GO:0006897	endocytosis	14	424	0.0014	ENSMUSP00000007799,ENSMUSP00000025818,ENSMUSP00000026459,ENSMUSP00000043220,ENSMUSP00000044168,ENSMUSP00000064538,ENSMUSP00000069429,ENSMUSP00000088618,ENSMUSP00000096096,ENSMUSP00000099475,ENSMUSP00000099853,ENSMUSP00000100964,ENSMUSP00000104805,ENSMUSP00000117022	Atp5b,Atp9a,Cav1,Cd47,Cltc,Colec12,Dnm1,Dnm3,Nme1,Pacsin1,Pip5k1c,Rin1,Snap91,Syp
GO:0032787	monocarboxylic acid metabolic process	14	426	0.0014	ENSMUSP00000004378,ENSMUSP00000028162,ENSMUSP00000032373,ENSMUSP00000033662,ENSMUSP00000034834,ENSMUSP00000041149,ENSMUSP00000049355,ENSMUSP00000063548,ENSMUSP00000070709,ENSMUSP00000084846,ENSMUSP00000099453,ENSMUSP00000099536,ENSMUSP00000104533,ENSMUSP00000130858	Abat,Acsf2,Acsl6,Aldoa,Aldoc,Eno2,Fabp3,Gpi1,Ldhb,Mif,Pdha1,Pkm,Ptges2,Tpi1
GO:0043269	regulation of ion transport	18	655	0.0014	ENSMUSP00000007799,ENSMUSP00000023509,ENSMUSP00000027863,ENSMUSP00000039657,ENSMUSP00000041149,ENSMUSP00000043849,ENSMUSP00000062392,ENSMUSP00000063548,ENSMUSP00000070993,ENSMUSP00000083077,ENSMUSP00000089051,ENSMUSP00000090089,ENSMUSP00000092794,ENSMUSP00000100067,ENSMUSP00000104533,ENSMUSP00000107869,ENSMUSP00000112259,ENSMUSP00000114144	Abat,Acsl6,Ank3,Atp1a1,Atp1a2,Atp1b1,Atp2c2,Cacna1d,Cav1,Cfl1,Gnao1,Klhl24,Mif,Prkca,Stxbp1,Tgfb2,Ywhae,Ywhaq
GO:0044248	cellular catabolic process	28	1321	0.0014	ENSMUSP00000001989,ENSMUSP00000004378,ENSMUSP00000005292,ENSMUSP00000015800,ENSMUSP00000015950,ENSMUSP00000022322,ENSMUSP00000023203,ENSMUSP00000023449,ENSMUSP00000025891,ENSMUSP00000025904,ENSMUSP00000026196,ENSMUSP00000031131,ENSMUSP00000032457,ENSMUSP00000034097,ENSMUSP00000034834,ENSMUSP00000037930,ENSMUSP00000049355,ENSMUSP00000063548,ENSMUSP00000066128,ENSMUSP00000084846,ENSMUSP00000099409,…	Abat,Aldoa,Aldoc,Atg7,Capn1,Cltc,Cnp,Eno2,Fbxo7,Gls,Glud1,Got1,Got2,Gpi1,Gpt,Hspa8,Pkm,Prdx2,Prdx5,Qdpr,Rnf181,Snap29,Snx25,Tpi1,Uba1,Uchl1,Uggt1,Usp7
GO:0120034	positive regulation of plasma membrane bounded cell projection assembly	7	103	0.0014	ENSMUSP00000026577,ENSMUSP00000031565,ENSMUSP00000033419,ENSMUSP00000046329,ENSMUSP00000064538,ENSMUSP00000091921,ENSMUSP00000112259	Cfl1,Dnm3,Dock11,Eps8l2,Fscn1,Hsp90aa1,Myo3a
GO:0051656	establishment of organelle localization	12	324	0.0015	ENSMUSP00000023449,ENSMUSP00000026985,ENSMUSP00000028527,ENSMUSP00000031131,ENSMUSP00000038502,ENSMUSP00000064538,ENSMUSP00000088618,ENSMUSP00000089051,ENSMUSP00000096096,ENSMUSP00000097919,ENSMUSP00000101874,ENSMUSP00000110822	Cep19,Cplx1,Cplx2,Dnm1,Dnm3,Kif18a,Mapt,Snap29,Snap91,Stx1b,Stxbp1,Uchl1
GO:0016999	antibiotic metabolic process	7	107	0.0017	ENSMUSP00000005292,ENSMUSP00000005826,ENSMUSP00000023116,ENSMUSP00000025904,ENSMUSP00000028430,ENSMUSP00000033662,ENSMUSP00000127526	Aco2,Cs,Cyct,Idh3a,Pdha1,Prdx2,Prdx5
GO:0051129	negative regulation of cellular component organization	18	669	0.0017	ENSMUSP00000007799,ENSMUSP00000015435,ENSMUSP00000015800,ENSMUSP00000021458,ENSMUSP00000032457,ENSMUSP00000033505,ENSMUSP00000044168,ENSMUSP00000053101,ENSMUSP00000064538,ENSMUSP00000076577,ENSMUSP00000089051,ENSMUSP00000097919,ENSMUSP00000099902,ENSMUSP00000101874,ENSMUSP00000107298,ENSMUSP00000109795,ENSMUSP00000112259,ENSMUSP00000135884	Atg7,Cav1,Cfl1,Crmp1,Dnm3,Gdi1,Gfi1,Hspa8,Map2,Mapt,Pacsin1,Ppp3ca,Sptb,Sptbn1,Stx1b,Stxbp1,Tnr,Was
GO:0060284	regulation of cell development	23	992	0.0017	ENSMUSP00000007799,ENSMUSP00000015435,ENSMUSP00000032457,ENSMUSP00000039598,ENSMUSP00000041149,ENSMUSP00000042457,ENSMUSP00000044168,ENSMUSP00000051223,ENSMUSP00000053101,ENSMUSP00000064538,ENSMUSP00000076577,ENSMUSP00000093536,ENSMUSP00000096096,ENSMUSP00000097919,ENSMUSP00000101874,ENSMUSP00000104533,ENSMUSP00000107298,ENSMUSP00000109795,ENSMUSP00000112259,ENSMUSP00000117022,ENSMUSP00000120840,…	Acsl6,Atg7,Cav1,Cfl1,Crmp1,Dnm3,Eef1a1,Fbxo7,Fig4,Gdi1,Gfi1,Grid2,Map2,Mapt,Mif,Mycbp2,Nme1,Pacsin1,Ppp3ca,Snap91,Stx1b,Tnr,Ywhag
GO:0009065	glutamine family amino acid catabolic process	4	23	0.0018	ENSMUSP00000022322,ENSMUSP00000026196,ENSMUSP00000034097,ENSMUSP00000110158	Gls,Glud1,Got1,Got2
GO:0018130	heterocycle biosynthetic process	42	2404	0.0018	ENSMUSP00000004378,ENSMUSP00000009340,ENSMUSP00000015800,ENSMUSP00000015950,ENSMUSP00000020449,ENSMUSP00000021458,ENSMUSP00000023677,ENSMUSP00000024739,ENSMUSP00000026459,ENSMUSP00000027768,ENSMUSP00000028157,ENSMUSP00000033662,ENSMUSP00000034834,ENSMUSP00000043874,ENSMUSP00000049355,ENSMUSP00000050771,ENSMUSP00000051973,ENSMUSP00000075933,ENSMUSP00000080995,ENSMUSP00000084846,ENSMUSP00000091921,…	Abra,Acsl6,Ahctf1,Aldoa,Aldoc,Atp5b,Atp5d,Atp5f1,Atp5j2,Atp5o,Banp,Cnp,Eno2,Gfi1,Gm10221,Gpi1,Gtf3c5,Helb,Hsp90aa1,Hsp90ab1,Hspa8,Kmt2c,Maf1,Mga,Mnda,Nfat5,Nme1,Pdha1,Phf11d,Pkm,Polr2a,Prdm8,Ptpn14,Qdpr,Sptb,Stat2,Topaz1,Tpi1,Trrap,Zfp27,Zfp280c,mt-Atp8
GO:0097435	supramolecular fiber organization	13	384	0.0018	ENSMUSP00000007799,ENSMUSP00000022057,ENSMUSP00000023509,ENSMUSP00000024739,ENSMUSP00000028527,ENSMUSP00000031565,ENSMUSP00000033505,ENSMUSP00000043849,ENSMUSP00000044168,ENSMUSP00000048439,ENSMUSP00000064801,ENSMUSP00000097919,ENSMUSP00000112259	Cav1,Cfl1,Fscn1,Hsp90ab1,Kif18a,Klhl24,Krt25,Mapt,Mia3,Pacsin1,Tgfb2,Tppp,Was
GO:1903421	regulation of synaptic vesicle recycling	4	23	0.0018	ENSMUSP00000064538,ENSMUSP00000088618,ENSMUSP00000096096,ENSMUSP00000101874	Dnm1,Dnm3,Snap91,Stx1b
GO:0032271	regulation of protein polymerization	9	189	0.0019	ENSMUSP00000007799,ENSMUSP00000021458,ENSMUSP00000022057,ENSMUSP00000033505,ENSMUSP00000091921,ENSMUSP00000097919,ENSMUSP00000099902,ENSMUSP00000104890,ENSMUSP00000112259	Cav1,Cfl1,Hsp90aa1,Map3k1,Mapt,Sptb,Sptbn1,Tppp,Was
GO:0036376	sodium ion export across plasma membrane	3	8	0.0019	ENSMUSP00000027863,ENSMUSP00000039657,ENSMUSP00000083077	Atp1a1,Atp1a2,Atp1b1
GO:0071705	nitrogen compound transport	29	1420	0.0019	ENSMUSP00000015435,ENSMUSP00000015800,ENSMUSP00000023449,ENSMUSP00000027123,ENSMUSP00000027768,ENSMUSP00000028527,ENSMUSP00000031426,ENSMUSP00000032457,ENSMUSP00000038502,ENSMUSP00000051223,ENSMUSP00000051973,ENSMUSP00000053101,ENSMUSP00000063461,ENSMUSP00000064538,ENSMUSP00000064801,ENSMUSP00000070993,ENSMUSP00000079100,ENSMUSP00000089051,ENSMUSP00000090089,ENSMUSP00000091921,ENSMUSP00000096096,…	Abra,Ahctf1,Ank3,Atg7,Cfl1,Cltc,Cplx1,Dnm3,Fbxo7,Gdi1,Hsp90aa1,Hspa8,Hspd1,Ift81,Kif18a,Mia3,Nsf,Ppp3ca,Slc1a2,Slc35c1,Snap29,Snap91,Snx25,Sptbn1,Stx1b,Stxbp1,Ywhae,Ywhag,Ywhaq
GO:0009605	response to external stimulus	34	1794	0.002	ENSMUSP00000005292,ENSMUSP00000007799,ENSMUSP00000020157,ENSMUSP00000026196,ENSMUSP00000027123,ENSMUSP00000030940,ENSMUSP00000031817,ENSMUSP00000032457,ENSMUSP00000039657,ENSMUSP00000041149,ENSMUSP00000043849,ENSMUSP00000049026,ENSMUSP00000049355,ENSMUSP00000062392,ENSMUSP00000071134,ENSMUSP00000079100,ENSMUSP00000083077,ENSMUSP00000083375,ENSMUSP00000090089,ENSMUSP00000091238,ENSMUSP00000093536,…	Ank3,Apaf1,Atg7,Atp1a1,Atp1a2,Casp3,Cav1,Cd47,Cfl1,Cnp,Crmp1,Fnip1,Gap43,Gfi1,Glul,Gnb1,Got1,Gpi1,Grid2,Herc6,Hspd1,Mapt,Mif,Mycbp2,Ncam1,Pip5k1c,Prdx2,Prkca,Slc1a2,Stat2,Tgfb2,Tmem173,Tubb3,Unc5c
GO:0031345	negative regulation of cell projection organization	9	193	0.0021	ENSMUSP00000015435,ENSMUSP00000053101,ENSMUSP00000064538,ENSMUSP00000076577,ENSMUSP00000101874,ENSMUSP00000107298,ENSMUSP00000109795,ENSMUSP00000112259,ENSMUSP00000135884	Cfl1,Crmp1,Dnm3,Gdi1,Gfi1,Map2,Ppp3ca,Stx1b,Tnr
GO:0051258	protein polymerization	6	78	0.0022	ENSMUSP00000007799,ENSMUSP00000022057,ENSMUSP00000033505,ENSMUSP00000064538,ENSMUSP00000088618,ENSMUSP00000097919	Cav1,Dnm1,Dnm3,Mapt,Tppp,Was
GO:0051260	protein homooligomerization	12	339	0.0022	ENSMUSP00000007799,ENSMUSP00000020157,ENSMUSP00000034834,ENSMUSP00000041149,ENSMUSP00000042457,ENSMUSP00000079100,ENSMUSP00000083375,ENSMUSP00000084846,ENSMUSP00000097919,ENSMUSP00000099536,ENSMUSP00000110158,ENSMUSP00000124297	Aldoa,Aldoc,Apaf1,Cav1,Cd247,Eef1a1,Gls,Glul,Mapt,Mif,Pkm,Slc1a2
GO:0051489	regulation of filopodium assembly	5	49	0.0023	ENSMUSP00000031565,ENSMUSP00000033419,ENSMUSP00000046329,ENSMUSP00000064538,ENSMUSP00000099881	Dnm3,Dock11,Fscn1,Gap43,Myo3a
GO:0065003	protein-containing complex assembly	27	1292	0.0023	ENSMUSP00000007799,ENSMUSP00000019118,ENSMUSP00000020157,ENSMUSP00000022057,ENSMUSP00000023449,ENSMUSP00000024739,ENSMUSP00000027768,ENSMUSP00000030940,ENSMUSP00000033505,ENSMUSP00000034834,ENSMUSP00000041149,ENSMUSP00000042457,ENSMUSP00000064538,ENSMUSP00000064801,ENSMUSP00000079100,ENSMUSP00000083375,ENSMUSP00000084846,ENSMUSP00000088618,ENSMUSP00000091921,ENSMUSP00000096096,ENSMUSP00000097919,…	Ahctf1,Aldoa,Aldoc,Apaf1,Cav1,Cd247,Celf4,Cltc,Dnm1,Dnm3,Drc1,Eef1a1,Gls,Glul,Gnb1,Hsp90aa1,Hsp90ab1,Mapt,Mia3,Mif,Pkm,Sart3,Slc1a2,Snap29,Snap91,Tppp,Was
GO:0006811	ion transport	25	1156	0.0024	ENSMUSP00000007799,ENSMUSP00000023677,ENSMUSP00000026459,ENSMUSP00000027863,ENSMUSP00000031637,ENSMUSP00000034097,ENSMUSP00000039657,ENSMUSP00000043853,ENSMUSP00000053101,ENSMUSP00000070709,ENSMUSP00000075987,ENSMUSP00000079100,ENSMUSP00000080995,ENSMUSP00000083077,ENSMUSP00000092794,ENSMUSP00000093536,ENSMUSP00000099364,ENSMUSP00000099475,ENSMUSP00000101006,ENSMUSP00000104533,ENSMUSP00000104805,…	Acsl6,Atp1a1,Atp1a2,Atp1b1,Atp2c2,Atp5b,Atp5d,Atp5f1,Atp5j2,Atp5o,Atp9a,Cacna1d,Cav1,Cltc,Fabp3,Gm10221,Got2,Grid2,Ndufa4,Nsf,Ppp3ca,Slc1a2,Slc25a3,Tmc4,mt-Atp8
GO:1901362	organic cyclic compound biosynthetic process	43	2522	0.0024	ENSMUSP00000004378,ENSMUSP00000009340,ENSMUSP00000015800,ENSMUSP00000015950,ENSMUSP00000020449,ENSMUSP00000021458,ENSMUSP00000023677,ENSMUSP00000024739,ENSMUSP00000026459,ENSMUSP00000027768,ENSMUSP00000028157,ENSMUSP00000033662,ENSMUSP00000034834,ENSMUSP00000043849,ENSMUSP00000043874,ENSMUSP00000049355,ENSMUSP00000050771,ENSMUSP00000051973,ENSMUSP00000075933,ENSMUSP00000080995,ENSMUSP00000084846,…	Abra,Acsl6,Ahctf1,Aldoa,Aldoc,Atp5b,Atp5d,Atp5f1,Atp5j2,Atp5o,Banp,Cnp,Eno2,Gfi1,Gm10221,Gpi1,Gtf3c5,Helb,Hsp90aa1,Hsp90ab1,Hspa8,Kmt2c,Maf1,Mga,Mnda,Nfat5,Nme1,Pdha1,Phf11d,Pkm,Polr2a,Prdm8,Ptpn14,Qdpr,Sptb,Stat2,Tgfb2,Topaz1,Tpi1,Trrap,Zfp27,Zfp280c,mt-Atp8
GO:0098693	regulation of synaptic vesicle cycle	5	50	0.0025	ENSMUSP00000064538,ENSMUSP00000088618,ENSMUSP00000089051,ENSMUSP00000096096,ENSMUSP00000101874	Dnm1,Dnm3,Snap91,Stx1b,Stxbp1
GO:1901606	alpha-amino acid catabolic process	6	80	0.0025	ENSMUSP00000015950,ENSMUSP00000022322,ENSMUSP00000023203,ENSMUSP00000026196,ENSMUSP00000034097,ENSMUSP00000110158	Gls,Glud1,Got1,Got2,Gpt,Qdpr
GO:0042391	regulation of membrane potential	13	404	0.0028	ENSMUSP00000007799,ENSMUSP00000026196,ENSMUSP00000027863,ENSMUSP00000039657,ENSMUSP00000053101,ENSMUSP00000063548,ENSMUSP00000070993,ENSMUSP00000090089,ENSMUSP00000093536,ENSMUSP00000097919,ENSMUSP00000101874,ENSMUSP00000107869,ENSMUSP00000111483	Abat,Ank3,Atp1a1,Atp1b1,Cacna1d,Cav1,Celf4,Got1,Grid2,Mapt,Ppp3ca,Stx1b,Ywhae
GO:0006099	tricarboxylic acid cycle	4	27	0.0029	ENSMUSP00000005826,ENSMUSP00000023116,ENSMUSP00000033662,ENSMUSP00000127526	Aco2,Cs,Idh3a,Pdha1
GO:0032535	regulation of cellular component size	12	351	0.0029	ENSMUSP00000015435,ENSMUSP00000021458,ENSMUSP00000024739,ENSMUSP00000033505,ENSMUSP00000046329,ENSMUSP00000076577,ENSMUSP00000091921,ENSMUSP00000097919,ENSMUSP00000099902,ENSMUSP00000104890,ENSMUSP00000107298,ENSMUSP00000112259	Cfl1,Gdi1,Hsp90aa1,Hsp90ab1,Map2,Map3k1,Mapt,Myo3a,Sptb,Sptbn1,Tnr,Was
GO:0010646	regulation of cell communication	50	3130	0.003	ENSMUSP00000005292,ENSMUSP00000007799,ENSMUSP00000020157,ENSMUSP00000022322,ENSMUSP00000023509,ENSMUSP00000024739,ENSMUSP00000025818,ENSMUSP00000026196,ENSMUSP00000026577,ENSMUSP00000026985,ENSMUSP00000028430,ENSMUSP00000029876,ENSMUSP00000031131,ENSMUSP00000031426,ENSMUSP00000032457,ENSMUSP00000037869,ENSMUSP00000041149,ENSMUSP00000043682,ENSMUSP00000043849,ENSMUSP00000049026,ENSMUSP00000049355,…	Abat,Abra,Ank3,Apaf1,Arhgef9,Atg7,Cacna1d,Calb1,Cav1,Celf4,Cfl1,Cplx2,Cyct,Dnm1,Eps8l2,Fbrs,Fnip1,Gfi1,Glud1,Glul,Got1,Gpi1,Grid2,Hsp90aa1,Hsp90ab1,Ift81,Klhl24,Madd,Map3k1,Mapt,Mif,Ncam1,Nfat5,Ppp3ca,Prdx2,Prkca,Ptprr,Rasa4,Rin1,Slc35c1,Snx25,Sptbn1,Stx1b,Stxbp1,Syn1,Syp,Tgfb2,Tnr,Uchl1,Ywhag
GO:0010977	negative regulation of neuron projection development	8	160	0.003	ENSMUSP00000015435,ENSMUSP00000053101,ENSMUSP00000064538,ENSMUSP00000076577,ENSMUSP00000101874,ENSMUSP00000107298,ENSMUSP00000109795,ENSMUSP00000135884	Crmp1,Dnm3,Gdi1,Gfi1,Map2,Ppp3ca,Stx1b,Tnr
GO:0030007	cellular potassium ion homeostasis	3	10	0.0031	ENSMUSP00000027863,ENSMUSP00000039657,ENSMUSP00000083077	Atp1a1,Atp1a2,Atp1b1
GO:0042060	wound healing	11	304	0.0032	ENSMUSP00000007799,ENSMUSP00000020930,ENSMUSP00000034834,ENSMUSP00000043849,ENSMUSP00000064801,ENSMUSP00000089051,ENSMUSP00000091238,ENSMUSP00000099881,ENSMUSP00000100964,ENSMUSP00000104890,ENSMUSP00000128586	Casp3,Cav1,Gap43,Gna13,Map3k1,Mia3,Nbeal2,Pip5k1c,Pkm,Stxbp1,Tgfb2
GO:0051240	positive regulation of multicellular organismal process	32	1695	0.0032	ENSMUSP00000005292,ENSMUSP00000007799,ENSMUSP00000015435,ENSMUSP00000026459,ENSMUSP00000027123,ENSMUSP00000031222,ENSMUSP00000032457,ENSMUSP00000039598,ENSMUSP00000039657,ENSMUSP00000041149,ENSMUSP00000042457,ENSMUSP00000043849,ENSMUSP00000044168,ENSMUSP00000049355,ENSMUSP00000053101,ENSMUSP00000062392,ENSMUSP00000063548,ENSMUSP00000064801,ENSMUSP00000091921,ENSMUSP00000093536,ENSMUSP00000096096,…	Abat,Acsl6,Atg7,Atp1a1,Atp5b,Cav1,Cfl1,Eef1a1,Enam,Fig4,Gdi1,Gpi1,Grid2,Heg1,Hsp90aa1,Hspd1,Mapt,Mia3,Mif,Ncam1,Nme1,Pacsin1,Pms2,Ppp3ca,Prdx2,Prkca,Snap91,Sptbn1,Stx1b,Tgfb2,Tmem173,Tnr
GO:0009063	cellular amino acid catabolic process	6	86	0.0034	ENSMUSP00000015950,ENSMUSP00000022322,ENSMUSP00000023203,ENSMUSP00000026196,ENSMUSP00000034097,ENSMUSP00000110158	Gls,Glud1,Got1,Got2,Gpt,Qdpr
GO:0023051	regulation of signaling	50	3150	0.0034	ENSMUSP00000005292,ENSMUSP00000007799,ENSMUSP00000020157,ENSMUSP00000022322,ENSMUSP00000023509,ENSMUSP00000024739,ENSMUSP00000025818,ENSMUSP00000026196,ENSMUSP00000026577,ENSMUSP00000026985,ENSMUSP00000028430,ENSMUSP00000029876,ENSMUSP00000031131,ENSMUSP00000031426,ENSMUSP00000032457,ENSMUSP00000037869,ENSMUSP00000041149,ENSMUSP00000043682,ENSMUSP00000043849,ENSMUSP00000049026,ENSMUSP00000049355,…	Abat,Abra,Apaf1,Arhgef9,Atg7,Cacna1d,Calb1,Cav1,Celf4,Cfl1,Cplx2,Cyct,Dnm1,Eps8l2,Fbrs,Fnip1,Gfi1,Glud1,Glul,Got1,Gpi1,Grid2,Hsp90aa1,Hsp90ab1,Ift81,Klhl24,Madd,Map3k1,Mapt,Mif,Ncam1,Nfat5,Nsf,Ppp3ca,Prdx2,Prkca,Ptprr,Rasa4,Rin1,Slc35c1,Snx25,Sptbn1,Stx1b,Stxbp1,Syn1,Syp,Tgfb2,Tnr,Uchl1,Ywhag
GO:0051301	cell division	14	471	0.0034	ENSMUSP00000007865,ENSMUSP00000027768,ENSMUSP00000043849,ENSMUSP00000079909,ENSMUSP00000090089,ENSMUSP00000090651,ENSMUSP00000091882,ENSMUSP00000099475,ENSMUSP00000099902,ENSMUSP00000112259,ENSMUSP00000114053,ENSMUSP00000126560,ENSMUSP00000136304,ENSMUSP00000138290	Ahctf1,Ank3,Ccdc124,Cdc25a,Cep164,Cfl1,Cltc,Cntrob,Dclre1a,Lrrcc1,Sptbn1,Sycp2,Tgfb2,Topaz1
GO:0008016	regulation of heart contraction	8	165	0.0036	ENSMUSP00000007799,ENSMUSP00000027863,ENSMUSP00000039657,ENSMUSP00000043849,ENSMUSP00000062392,ENSMUSP00000083077,ENSMUSP00000107869,ENSMUSP00000114144	Atp1a1,Atp1a2,Atp1b1,Cacna1d,Cav1,Gnao1,Prkca,Tgfb2
GO:0007568	aging	10	259	0.0037	ENSMUSP00000007799,ENSMUSP00000020157,ENSMUSP00000041149,ENSMUSP00000048439,ENSMUSP00000063548,ENSMUSP00000079100,ENSMUSP00000099409,ENSMUSP00000099536,ENSMUSP00000114144,ENSMUSP00000130668	Abat,Aldoc,Apaf1,Cav1,Cnp,Gnao1,Krt25,Mif,Ncam1,Slc1a2
GO:0034654	nucleobase-containing compound biosynthetic process	40	2339	0.0037	ENSMUSP00000004378,ENSMUSP00000009340,ENSMUSP00000015800,ENSMUSP00000020449,ENSMUSP00000023677,ENSMUSP00000024739,ENSMUSP00000026459,ENSMUSP00000027768,ENSMUSP00000028157,ENSMUSP00000033662,ENSMUSP00000034834,ENSMUSP00000043874,ENSMUSP00000049355,ENSMUSP00000050771,ENSMUSP00000051973,ENSMUSP00000075933,ENSMUSP00000080995,ENSMUSP00000084846,ENSMUSP00000091921,ENSMUSP00000095051,ENSMUSP00000098035,…	Abra,Acsl6,Ahctf1,Aldoa,Aldoc,Atp5b,Atp5d,Atp5f1,Atp5j2,Atp5o,Banp,Cnp,Eno2,Gfi1,Gm10221,Gpi1,Gtf3c5,Helb,Hsp90aa1,Hsp90ab1,Hspa8,Kmt2c,Maf1,Mga,Mnda,Nfat5,Nme1,Pdha1,Phf11d,Pkm,Polr2a,Prdm8,Ptpn14,Stat2,Topaz1,Tpi1,Trrap,Zfp27,Zfp280c,mt-Atp8
GO:0030534	adult behavior	8	167	0.0038	ENSMUSP00000031131,ENSMUSP00000032457,ENSMUSP00000063548,ENSMUSP00000079100,ENSMUSP00000083077,ENSMUSP00000088618,ENSMUSP00000097919,ENSMUSP00000099409	Abat,Atg7,Atp1a2,Cnp,Dnm1,Mapt,Slc1a2,Uchl1
GO:0042026	protein refolding	3	11	0.0038	ENSMUSP00000015800,ENSMUSP00000027123,ENSMUSP00000091921	Hsp90aa1,Hspa8,Hspd1
GO:0042493	response to drug	21	926	0.0041	ENSMUSP00000007799,ENSMUSP00000015950,ENSMUSP00000024739,ENSMUSP00000027123,ENSMUSP00000034097,ENSMUSP00000039657,ENSMUSP00000040757,ENSMUSP00000040808,ENSMUSP00000043849,ENSMUSP00000049355,ENSMUSP00000053101,ENSMUSP00000062392,ENSMUSP00000063548,ENSMUSP00000070709,ENSMUSP00000079100,ENSMUSP00000083077,ENSMUSP00000091238,ENSMUSP00000112259,ENSMUSP00000114144,ENSMUSP00000117022,ENSMUSP00000130668	Abat,Atp1a1,Atp1a2,Casp3,Cav1,Cfl1,Chrm4,Fabp3,Gnao1,Got2,Gpi1,Hsp90ab1,Hspd1,Ncam1,Nme1,Papd7,Ppp3ca,Prkca,Qdpr,Slc1a2,Tgfb2
GO:0002026	regulation of the force of heart contraction	4	31	0.0043	ENSMUSP00000007799,ENSMUSP00000039657,ENSMUSP00000062392,ENSMUSP00000083077	Atp1a1,Atp1a2,Cav1,Prkca
GO:0006101	citrate metabolic process	4	31	0.0043	ENSMUSP00000005826,ENSMUSP00000023116,ENSMUSP00000033662,ENSMUSP00000127526	Aco2,Cs,Idh3a,Pdha1
GO:0043112	receptor metabolic process	6	91	0.0043	ENSMUSP00000007799,ENSMUSP00000025891,ENSMUSP00000064538,ENSMUSP00000088618,ENSMUSP00000099475,ENSMUSP00000106007	Capn1,Cav1,Cltc,Dnm1,Dnm3,Snx25
GO:0051493	regulation of cytoskeleton organization	14	484	0.0043	ENSMUSP00000007799,ENSMUSP00000021458,ENSMUSP00000028527,ENSMUSP00000031565,ENSMUSP00000033505,ENSMUSP00000043849,ENSMUSP00000046329,ENSMUSP00000076577,ENSMUSP00000097919,ENSMUSP00000099475,ENSMUSP00000099902,ENSMUSP00000104890,ENSMUSP00000112259,ENSMUSP00000124710	Cav1,Cfl1,Cltc,Fscn1,Kif18a,Map2,Map3k1,Mapt,Mycbp2,Myo3a,Sptb,Sptbn1,Tgfb2,Was
GO:1903827	regulation of cellular protein localization	14	484	0.0043	ENSMUSP00000015435,ENSMUSP00000024739,ENSMUSP00000043849,ENSMUSP00000070993,ENSMUSP00000076577,ENSMUSP00000090089,ENSMUSP00000091921,ENSMUSP00000095051,ENSMUSP00000097919,ENSMUSP00000099475,ENSMUSP00000099902,ENSMUSP00000111393,ENSMUSP00000112259,ENSMUSP00000124297	Ank3,Cd247,Cfl1,Cltc,Gdi1,Hsp90aa1,Hsp90ab1,Map2,Mapt,Ptpn14,Sptbn1,Tgfb2,Tmem173,Ywhae
GO:0010243	response to organonitrogen compound	20	867	0.0045	ENSMUSP00000007799,ENSMUSP00000015950,ENSMUSP00000024739,ENSMUSP00000026196,ENSMUSP00000027123,ENSMUSP00000034097,ENSMUSP00000034834,ENSMUSP00000037930,ENSMUSP00000049355,ENSMUSP00000051223,ENSMUSP00000053101,ENSMUSP00000063548,ENSMUSP00000070709,ENSMUSP00000079100,ENSMUSP00000088618,ENSMUSP00000091238,ENSMUSP00000112259,ENSMUSP00000114144,ENSMUSP00000117022,ENSMUSP00000130668	Abat,Casp3,Cav1,Cfl1,Dnm1,Fabp3,Gnao1,Got1,Got2,Gpi1,Hsp90ab1,Hspd1,Ncam1,Nme1,Pkm,Ppp3ca,Qdpr,Slc1a2,Uggt1,Ywhag
GO:0051640	organelle localization	13	430	0.0045	ENSMUSP00000023449,ENSMUSP00000026985,ENSMUSP00000028527,ENSMUSP00000031131,ENSMUSP00000038502,ENSMUSP00000064538,ENSMUSP00000088618,ENSMUSP00000089051,ENSMUSP00000096096,ENSMUSP00000097919,ENSMUSP00000101874,ENSMUSP00000110822,ENSMUSP00000111002	Cep19,Cplx1,Cplx2,Dnm1,Dnm3,Kif18a,Mapt,Snap29,Snap91,Stx1b,Stxbp1,Syn1,Uchl1
GO:0070887	cellular response to chemical stimulus	39	2287	0.0045	ENSMUSP00000005292,ENSMUSP00000007799,ENSMUSP00000015950,ENSMUSP00000020157,ENSMUSP00000022746,ENSMUSP00000024739,ENSMUSP00000025904,ENSMUSP00000026196,ENSMUSP00000029876,ENSMUSP00000030940,ENSMUSP00000032457,ENSMUSP00000033505,ENSMUSP00000034834,ENSMUSP00000037869,ENSMUSP00000037930,ENSMUSP00000039657,ENSMUSP00000040808,ENSMUSP00000042457,ENSMUSP00000043220,ENSMUSP00000043849,ENSMUSP00000050771,…	Ank3,Apaf1,Atg7,Atp1a1,Atp1a2,Calb1,Casp3,Cav1,Cfl1,Chrm4,Colec12,Eef1a1,Gfi1,Gnb1,Got1,Hsp90ab1,Map2,Map3k1,Mapt,Mga,Nme1,Osmr,Pkm,Polr2a,Ppp3ca,Prdx2,Prdx5,Prkca,Qdpr,Rasa4,Stat2,Stxbp1,Syp,Tgfb2,Tmem173,Tuba1b,Uggt1,Was,Ywhag
GO:0044271	cellular nitrogen compound biosynthetic process	45	2781	0.0046	ENSMUSP00000004378,ENSMUSP00000009340,ENSMUSP00000015800,ENSMUSP00000015950,ENSMUSP00000020449,ENSMUSP00000021458,ENSMUSP00000023677,ENSMUSP00000024739,ENSMUSP00000026459,ENSMUSP00000027768,ENSMUSP00000028157,ENSMUSP00000033662,ENSMUSP00000034834,ENSMUSP00000035244,ENSMUSP00000036881,ENSMUSP00000042457,ENSMUSP00000043874,ENSMUSP00000049355,ENSMUSP00000050771,ENSMUSP00000051973,ENSMUSP00000075933,…	Abcf1,Abra,Acsl6,Ahctf1,Aldoa,Aldoc,Atp5b,Atp5d,Atp5f1,Atp5j2,Atp5o,Banp,Cnp,Dhx29,Eef1a1,Eno2,Gfi1,Gm10221,Gpi1,Gtf3c5,Helb,Hsp90aa1,Hsp90ab1,Hspa8,Kmt2c,Maf1,Mga,Mnda,Nfat5,Nme1,Pdha1,Phf11d,Pkm,Polr2a,Prdm8,Ptpn14,Qdpr,Sptb,Stat2,Topaz1,Tpi1,Trrap,Zfp27,Zfp280c,mt-Atp8
GO:0016079	synaptic vesicle exocytosis	5	60	0.0049	ENSMUSP00000023449,ENSMUSP00000026985,ENSMUSP00000038502,ENSMUSP00000089051,ENSMUSP00000101874	Cplx1,Cplx2,Snap29,Stx1b,Stxbp1
GO:0050714	positive regulation of protein secretion	10	271	0.0049	ENSMUSP00000022322,ENSMUSP00000027123,ENSMUSP00000032457,ENSMUSP00000041149,ENSMUSP00000043849,ENSMUSP00000049355,ENSMUSP00000063548,ENSMUSP00000083375,ENSMUSP00000099902,ENSMUSP00000107869	Abat,Atg7,Cacna1d,Glud1,Glul,Gpi1,Hspd1,Mif,Sptbn1,Tgfb2
GO:1901607	alpha-amino acid biosynthetic process	5	60	0.0049	ENSMUSP00000022322,ENSMUSP00000026196,ENSMUSP00000034097,ENSMUSP00000083375,ENSMUSP00000110158	Gls,Glud1,Glul,Got1,Got2
GO:0010591	regulation of lamellipodium assembly	4	33	0.0051	ENSMUSP00000031565,ENSMUSP00000033505,ENSMUSP00000091921,ENSMUSP00000112259	Cfl1,Fscn1,Hsp90aa1,Was
GO:0015672	monovalent inorganic cation transport	12	380	0.0051	ENSMUSP00000023677,ENSMUSP00000026459,ENSMUSP00000027863,ENSMUSP00000031637,ENSMUSP00000039657,ENSMUSP00000079100,ENSMUSP00000080995,ENSMUSP00000083077,ENSMUSP00000099364,ENSMUSP00000101006,ENSMUSP00000113022,ENSMUSP00000136375	Atp1a1,Atp1a2,Atp1b1,Atp5b,Atp5d,Atp5f1,Atp5o,Gm10221,Ndufa4,Nsf,Slc1a2,mt-Atp8
GO:0032412	regulation of ion transmembrane transporter activity	9	223	0.0051	ENSMUSP00000007799,ENSMUSP00000023509,ENSMUSP00000027863,ENSMUSP00000062392,ENSMUSP00000070993,ENSMUSP00000083077,ENSMUSP00000090089,ENSMUSP00000107869,ENSMUSP00000112259	Ank3,Atp1a2,Atp1b1,Cacna1d,Cav1,Cfl1,Klhl24,Prkca,Ywhae
GO:1903532	positive regulation of secretion by cell	13	436	0.0051	ENSMUSP00000022322,ENSMUSP00000027123,ENSMUSP00000032457,ENSMUSP00000041149,ENSMUSP00000043849,ENSMUSP00000049355,ENSMUSP00000062392,ENSMUSP00000063548,ENSMUSP00000083375,ENSMUSP00000089051,ENSMUSP00000099902,ENSMUSP00000101874,ENSMUSP00000107869	Abat,Atg7,Cacna1d,Glud1,Glul,Gpi1,Hspd1,Mif,Prkca,Sptbn1,Stx1b,Stxbp1,Tgfb2
GO:0014070	response to organic cyclic compound	20	883	0.0054	ENSMUSP00000007799,ENSMUSP00000024739,ENSMUSP00000026196,ENSMUSP00000027123,ENSMUSP00000034097,ENSMUSP00000039657,ENSMUSP00000043220,ENSMUSP00000043849,ENSMUSP00000049355,ENSMUSP00000050771,ENSMUSP00000062392,ENSMUSP00000063548,ENSMUSP00000083077,ENSMUSP00000089051,ENSMUSP00000091238,ENSMUSP00000111393,ENSMUSP00000112259,ENSMUSP00000114144,ENSMUSP00000117022,ENSMUSP00000130668	Abat,Atp1a1,Atp1a2,Casp3,Cav1,Cfl1,Colec12,Gnao1,Got1,Got2,Gpi1,Hsp90ab1,Hspd1,Ncam1,Nme1,Polr2a,Prkca,Stxbp1,Tgfb2,Tmem173
GO:0002682	regulation of immune system process	24	1165	0.0055	ENSMUSP00000005292,ENSMUSP00000007799,ENSMUSP00000015800,ENSMUSP00000024739,ENSMUSP00000027123,ENSMUSP00000032457,ENSMUSP00000033505,ENSMUSP00000041149,ENSMUSP00000043220,ENSMUSP00000043849,ENSMUSP00000049026,ENSMUSP00000049355,ENSMUSP00000062392,ENSMUSP00000064801,ENSMUSP00000089051,ENSMUSP00000091238,ENSMUSP00000091921,ENSMUSP00000099853,ENSMUSP00000111393,ENSMUSP00000117022,ENSMUSP00000119875,…	Atg7,Casp3,Cav1,Cd247,Cd47,Colec12,Fbxo7,Fnip1,Gfi1,Gpi1,Hsp90aa1,Hsp90ab1,Hspa8,Hspd1,Mia3,Mif,Nme1,Pms2,Prdx2,Prkca,Stxbp1,Tgfb2,Tmem173,Was
GO:0031334	positive regulation of protein complex assembly	9	226	0.0055	ENSMUSP00000007799,ENSMUSP00000022057,ENSMUSP00000031565,ENSMUSP00000033505,ENSMUSP00000049026,ENSMUSP00000091921,ENSMUSP00000096096,ENSMUSP00000097919,ENSMUSP00000104890	Cav1,Fnip1,Fscn1,Hsp90aa1,Map3k1,Mapt,Snap91,Tppp,Was
GO:0060322	head development	18	751	0.0055	ENSMUSP00000020157,ENSMUSP00000022322,ENSMUSP00000032457,ENSMUSP00000043849,ENSMUSP00000053101,ENSMUSP00000063548,ENSMUSP00000070993,ENSMUSP00000079100,ENSMUSP00000091238,ENSMUSP00000093536,ENSMUSP00000099409,ENSMUSP00000101843,ENSMUSP00000107298,ENSMUSP00000108583,ENSMUSP00000112259,ENSMUSP00000114144,ENSMUSP00000117022,ENSMUSP00000130668	Abat,Apaf1,Atg7,Casp3,Cfl1,Cnp,Glud1,Gnao1,Grid2,Ncam1,Nme1,Ppp3ca,Prdm8,Slc1a2,Tgfb2,Tnr,Unc5c,Ywhae
GO:0007411	axon guidance	8	180	0.0056	ENSMUSP00000043849,ENSMUSP00000071134,ENSMUSP00000090089,ENSMUSP00000099881,ENSMUSP00000101843,ENSMUSP00000109795,ENSMUSP00000124710,ENSMUSP00000130668	Ank3,Crmp1,Gap43,Mycbp2,Ncam1,Tgfb2,Tubb3,Unc5c
GO:0010959	regulation of metal ion transport	12	385	0.0056	ENSMUSP00000007799,ENSMUSP00000023509,ENSMUSP00000027863,ENSMUSP00000039657,ENSMUSP00000041149,ENSMUSP00000043849,ENSMUSP00000070993,ENSMUSP00000083077,ENSMUSP00000090089,ENSMUSP00000092794,ENSMUSP00000107869,ENSMUSP00000114144	Ank3,Atp1a1,Atp1a2,Atp1b1,Atp2c2,Cacna1d,Cav1,Gnao1,Klhl24,Mif,Tgfb2,Ywhae
GO:0046903	secretion	14	501	0.0056	ENSMUSP00000007799,ENSMUSP00000009538,ENSMUSP00000023449,ENSMUSP00000026985,ENSMUSP00000028162,ENSMUSP00000034097,ENSMUSP00000038502,ENSMUSP00000064801,ENSMUSP00000089051,ENSMUSP00000096096,ENSMUSP00000100964,ENSMUSP00000101874,ENSMUSP00000111002,ENSMUSP00000117022	Cav1,Cplx1,Cplx2,Got2,Mia3,Nme1,Pip5k1c,Ptges2,Snap29,Snap91,Stx1b,Stxbp1,Syn1,Syn2
GO:0051491	positive regulation of filopodium assembly	4	34	0.0056	ENSMUSP00000031565,ENSMUSP00000033419,ENSMUSP00000046329,ENSMUSP00000064538	Dnm3,Dock11,Fscn1,Myo3a
GO:0006107	oxaloacetate metabolic process	3	14	0.0061	ENSMUSP00000005826,ENSMUSP00000026196,ENSMUSP00000034097	Cs,Got1,Got2
GO:0006883	cellular sodium ion homeostasis	3	14	0.0061	ENSMUSP00000027863,ENSMUSP00000039657,ENSMUSP00000083077	Atp1a1,Atp1a2,Atp1b1
GO:0008344	adult locomotory behavior	6	99	0.0061	ENSMUSP00000031131,ENSMUSP00000032457,ENSMUSP00000083077,ENSMUSP00000088618,ENSMUSP00000097919,ENSMUSP00000099409	Atg7,Atp1a2,Cnp,Dnm1,Mapt,Uchl1
GO:0010248	establishment or maintenance of transmembrane electrochemical gradient	3	14	0.0061	ENSMUSP00000027863,ENSMUSP00000039657,ENSMUSP00000083077	Atp1a1,Atp1a2,Atp1b1
GO:0016310	phosphorylation	22	1034	0.0061	ENSMUSP00000000317,ENSMUSP00000004378,ENSMUSP00000015800,ENSMUSP00000023677,ENSMUSP00000028430,ENSMUSP00000034834,ENSMUSP00000039980,ENSMUSP00000043849,ENSMUSP00000046329,ENSMUSP00000049355,ENSMUSP00000062392,ENSMUSP00000070993,ENSMUSP00000084846,ENSMUSP00000091921,ENSMUSP00000098035,ENSMUSP00000099536,ENSMUSP00000099902,ENSMUSP00000100964,ENSMUSP00000104890,ENSMUSP00000112259,ENSMUSP00000117022,…	Aldoa,Aldoc,Atp5o,Cfl1,Ckmt1,Cyct,Eno2,Gpi1,Hsp90aa1,Hspa8,Hykk,Map3k1,Myo3a,Nme1,Pip5k1c,Pkm,Prkca,Sptbn1,Tgfb2,Tpi1,Trrap,Ywhae
GO:0019550	glutamate catabolic process to aspartate	2	2	0.0061	ENSMUSP00000026196,ENSMUSP00000034097	Got1,Got2
GO:0019551	glutamate catabolic process to 2-oxoglutarate	2	2	0.0061	ENSMUSP00000026196,ENSMUSP00000034097	Got1,Got2
GO:0031629	synaptic vesicle fusion to presynaptic active zone membrane	3	14	0.0061	ENSMUSP00000023449,ENSMUSP00000089051,ENSMUSP00000101874	Snap29,Stx1b,Stxbp1
GO:0032413	negative regulation of ion transmembrane transporter activity	5	64	0.0061	ENSMUSP00000007799,ENSMUSP00000062392,ENSMUSP00000070993,ENSMUSP00000083077,ENSMUSP00000090089	Ank3,Atp1a2,Cav1,Prkca,Ywhae
GO:0065009	regulation of molecular function	48	3081	0.0061	ENSMUSP00000000317,ENSMUSP00000005292,ENSMUSP00000007799,ENSMUSP00000015435,ENSMUSP00000015800,ENSMUSP00000020157,ENSMUSP00000020930,ENSMUSP00000023509,ENSMUSP00000024739,ENSMUSP00000025818,ENSMUSP00000025891,ENSMUSP00000025904,ENSMUSP00000026577,ENSMUSP00000027123,ENSMUSP00000027863,ENSMUSP00000028430,ENSMUSP00000031131,ENSMUSP00000033419,ENSMUSP00000037869,ENSMUSP00000040808,ENSMUSP00000041149,…	Abra,Ank3,Apaf1,Arhgef9,Atp1a2,Atp1b1,Cacna1d,Capn1,Casp3,Cav1,Cfl1,Chrm4,Ckmt1,Crmp1,Cyct,Dock11,Eps8l2,Fbrs,Fbxo7,Fnip1,Gdi1,Gfi1,Gna13,Gnao1,Gpi1,Hsp90aa1,Hsp90ab1,Hspa8,Hspd1,Klhl24,Madd,Map3k1,Mapt,Mif,Mycbp2,Nme1,Ppp3ca,Prdx2,Prdx5,Prkca,Rasa4,Rin1,Snap91,Tgfb2,Tmem173,Uchl1,Usp7,Ywhae
GO:0090066	regulation of anatomical structure size	14	508	0.0061	ENSMUSP00000007799,ENSMUSP00000015435,ENSMUSP00000021458,ENSMUSP00000024739,ENSMUSP00000033505,ENSMUSP00000046329,ENSMUSP00000076577,ENSMUSP00000083077,ENSMUSP00000091921,ENSMUSP00000097919,ENSMUSP00000099902,ENSMUSP00000104890,ENSMUSP00000107298,ENSMUSP00000112259	Atp1a2,Cav1,Cfl1,Gdi1,Hsp90aa1,Hsp90ab1,Map2,Map3k1,Mapt,Myo3a,Sptb,Sptbn1,Tnr,Was
GO:0007009	plasma membrane organization	5	65	0.0063	ENSMUSP00000007799,ENSMUSP00000021458,ENSMUSP00000044168,ENSMUSP00000090089,ENSMUSP00000099902	Ank3,Cav1,Pacsin1,Sptb,Sptbn1
GO:0007420	brain development	17	701	0.0064	ENSMUSP00000020157,ENSMUSP00000022322,ENSMUSP00000032457,ENSMUSP00000053101,ENSMUSP00000063548,ENSMUSP00000070993,ENSMUSP00000079100,ENSMUSP00000091238,ENSMUSP00000093536,ENSMUSP00000099409,ENSMUSP00000101843,ENSMUSP00000107298,ENSMUSP00000108583,ENSMUSP00000112259,ENSMUSP00000114144,ENSMUSP00000117022,ENSMUSP00000130668	Abat,Apaf1,Atg7,Casp3,Cfl1,Cnp,Glud1,Gnao1,Grid2,Ncam1,Nme1,Ppp3ca,Prdm8,Slc1a2,Tnr,Unc5c,Ywhae
GO:0009611	response to wounding	12	394	0.0064	ENSMUSP00000007799,ENSMUSP00000020930,ENSMUSP00000034834,ENSMUSP00000043849,ENSMUSP00000064801,ENSMUSP00000079100,ENSMUSP00000089051,ENSMUSP00000091238,ENSMUSP00000099881,ENSMUSP00000100964,ENSMUSP00000104890,ENSMUSP00000128586	Casp3,Cav1,Gap43,Gna13,Map3k1,Mia3,Nbeal2,Pip5k1c,Pkm,Slc1a2,Stxbp1,Tgfb2
GO:0007611	learning or memory	10	286	0.0066	ENSMUSP00000022322,ENSMUSP00000025818,ENSMUSP00000029876,ENSMUSP00000049355,ENSMUSP00000062392,ENSMUSP00000083077,ENSMUSP00000091238,ENSMUSP00000097919,ENSMUSP00000107298,ENSMUSP00000130668	Atp1a2,Calb1,Casp3,Glud1,Gpi1,Mapt,Ncam1,Prkca,Rin1,Tnr
GO:0048519	negative regulation of biological process	67	4771	0.0066	ENSMUSP00000000317,ENSMUSP00000005292,ENSMUSP00000007799,ENSMUSP00000009340,ENSMUSP00000015435,ENSMUSP00000015800,ENSMUSP00000020449,ENSMUSP00000021458,ENSMUSP00000024739,ENSMUSP00000025904,ENSMUSP00000025986,ENSMUSP00000026196,ENSMUSP00000026459,ENSMUSP00000027123,ENSMUSP00000031131,ENSMUSP00000032457,ENSMUSP00000033505,ENSMUSP00000037869,ENSMUSP00000038056,ENSMUSP00000039598,ENSMUSP00000039657,…	Abat,Ank3,Atg7,Atp1a1,Atp1a2,Atp5b,Banp,Casp3,Cav1,Celf4,Cfl1,Ckmt1,Cltc,Crmp1,Dnm1,Dnm3,Eef1a1,Fbxo7,Fig4,Fnip1,Gdi1,Gfi1,Gnao1,Got1,Gpi1,Grid2,Helb,Hsp90ab1,Hspa8,Hspd1,Leprel1,Madd,Maf1,Map2,Mapt,Mia3,Mif,Mnda,Mycbp2,Ncam1,Nme1,Pacsin1,Ppp3ca,Prdm8,Prdx2,Prdx5,Prkca,Ptpn14,Ptprr,Rasa4,Slc35c1,Snx25,Sptb,Sptbn1,Stx1b,Stxbp1,Sycp2,Tgfb2,Tll2,Tnr,Tnrc6c,Trrap,Uchl1,Usp7,Was,Ywhae,Ywhaq
GO:0032970	regulation of actin filament-based process	11	342	0.0069	ENSMUSP00000007799,ENSMUSP00000021458,ENSMUSP00000031565,ENSMUSP00000033505,ENSMUSP00000039657,ENSMUSP00000043849,ENSMUSP00000046329,ENSMUSP00000083077,ENSMUSP00000099902,ENSMUSP00000104890,ENSMUSP00000112259	Atp1a1,Atp1a2,Cav1,Cfl1,Fscn1,Map3k1,Myo3a,Sptb,Sptbn1,Tgfb2,Was
GO:0071360	cellular response to exogenous dsRNA	3	15	0.007	ENSMUSP00000007799,ENSMUSP00000043220,ENSMUSP00000111393	Cav1,Colec12,Tmem173
GO:1903423	positive regulation of synaptic vesicle recycling	3	15	0.007	ENSMUSP00000064538,ENSMUSP00000088618,ENSMUSP00000096096	Dnm1,Dnm3,Snap91
GO:0007154	cell communication	58	3984	0.0073	ENSMUSP00000007799,ENSMUSP00000009538,ENSMUSP00000015435,ENSMUSP00000020157,ENSMUSP00000020930,ENSMUSP00000022746,ENSMUSP00000023449,ENSMUSP00000025818,ENSMUSP00000026196,ENSMUSP00000026577,ENSMUSP00000026985,ENSMUSP00000027123,ENSMUSP00000027863,ENSMUSP00000030940,ENSMUSP00000031131,ENSMUSP00000032457,ENSMUSP00000033419,ENSMUSP00000033505,ENSMUSP00000037869,ENSMUSP00000037930,ENSMUSP00000038502,…	Ank3,Apaf1,Arhgef9,Atg7,Atp1b1,Cacna1d,Casp3,Cav1,Cd247,Cd47,Chrm4,Colec12,Cplx1,Cplx2,Crmp1,Dnm1,Dock11,Eps8l2,Fnip1,Gdi1,Gls,Glul,Gna13,Gnao1,Gnb1,Got1,Grid2,Hspd1,Map3k1,Mapt,Mif,Ncam1,Osmr,Pacsin1,Ppp3ca,Prkca,Ptprr,Rasa4,Rassf9,Rin1,Slc1a2,Snap29,Snap91,Sptbn1,Stat2,Stx1b,Stxbp1,Syn1,Syn2,Syp,Tgfb2,Tmem117,Uchl1,Uggt1,Unc5c,Was,Ywhae,Ywhaq
GO:0019725	cellular homeostasis	18	777	0.0073	ENSMUSP00000005292,ENSMUSP00000007799,ENSMUSP00000020930,ENSMUSP00000025904,ENSMUSP00000026196,ENSMUSP00000026459,ENSMUSP00000027863,ENSMUSP00000028162,ENSMUSP00000029876,ENSMUSP00000030940,ENSMUSP00000032457,ENSMUSP00000039657,ENSMUSP00000053101,ENSMUSP00000062392,ENSMUSP00000070993,ENSMUSP00000083077,ENSMUSP00000084846,ENSMUSP00000117022	Aldoa,Atg7,Atp1a1,Atp1a2,Atp1b1,Atp5b,Calb1,Cav1,Gna13,Gnb1,Got1,Nme1,Ppp3ca,Prdx2,Prdx5,Prkca,Ptges2,Ywhae
GO:0042592	homeostatic process	28	1494	0.0073	ENSMUSP00000005292,ENSMUSP00000007799,ENSMUSP00000019118,ENSMUSP00000020930,ENSMUSP00000024739,ENSMUSP00000025904,ENSMUSP00000026196,ENSMUSP00000026459,ENSMUSP00000027863,ENSMUSP00000028162,ENSMUSP00000029876,ENSMUSP00000030940,ENSMUSP00000032457,ENSMUSP00000033419,ENSMUSP00000039657,ENSMUSP00000042509,ENSMUSP00000049355,ENSMUSP00000053101,ENSMUSP00000062392,ENSMUSP00000070709,ENSMUSP00000070993,…	Aldoa,Ank3,Atg7,Atp1a1,Atp1a2,Atp1b1,Atp5b,Calb1,Casp3,Cav1,Dclre1a,Dock11,Fabp3,Gna13,Gnb1,Got1,Gpi1,Hsp90aa1,Hsp90ab1,Nme1,Ppp3ca,Prdx2,Prdx5,Prkca,Ptges2,Sart3,Wdr48,Ywhae
GO:0006900	vesicle budding from membrane	4	38	0.0074	ENSMUSP00000064538,ENSMUSP00000064801,ENSMUSP00000088618,ENSMUSP00000096096	Dnm1,Dnm3,Mia3,Snap91
GO:2000026	regulation of multicellular organismal development	34	1961	0.0074	ENSMUSP00000005292,ENSMUSP00000007799,ENSMUSP00000015435,ENSMUSP00000025986,ENSMUSP00000031222,ENSMUSP00000032457,ENSMUSP00000039598,ENSMUSP00000041149,ENSMUSP00000042457,ENSMUSP00000043849,ENSMUSP00000044168,ENSMUSP00000049026,ENSMUSP00000051223,ENSMUSP00000053101,ENSMUSP00000062392,ENSMUSP00000064538,ENSMUSP00000064801,ENSMUSP00000076577,ENSMUSP00000091921,ENSMUSP00000093536,ENSMUSP00000096096,…	Acsl6,Atg7,Cav1,Celf4,Cfl1,Crmp1,Dnm3,Eef1a1,Enam,Fbxo7,Fig4,Fnip1,Gdi1,Gfi1,Grid2,Hsp90aa1,Map2,Mapt,Mia3,Mif,Mycbp2,Ncam1,Nme1,Pacsin1,Pms2,Ppp3ca,Prdx2,Prkca,Snap91,Stx1b,Tgfb2,Tll2,Tnr,Ywhag
GO:0048583	regulation of response to stimulus	53	3552	0.0076	ENSMUSP00000005292,ENSMUSP00000007799,ENSMUSP00000015800,ENSMUSP00000020157,ENSMUSP00000020449,ENSMUSP00000023509,ENSMUSP00000024739,ENSMUSP00000026196,ENSMUSP00000026577,ENSMUSP00000027123,ENSMUSP00000028430,ENSMUSP00000031131,ENSMUSP00000031426,ENSMUSP00000032457,ENSMUSP00000033505,ENSMUSP00000037869,ENSMUSP00000041149,ENSMUSP00000043220,ENSMUSP00000043682,ENSMUSP00000043849,ENSMUSP00000049026,…	Abat,Abra,Apaf1,Arhgef9,Atg7,Cacna1d,Cav1,Cd247,Cd47,Celf4,Cfl1,Colec12,Cyct,Dnm1,Eps8l2,Fbrs,Fbxo7,Fnip1,Gfi1,Got1,Gpi1,Grid2,Helb,Hsp90aa1,Hsp90ab1,Hspa8,Hspd1,Ift81,Klhl24,Madd,Map3k1,Mapt,Mif,Mycbp2,Ncam1,Nfat5,Pms2,Ppp3ca,Prdx2,Prkca,Ptprr,Rasa4,Slc35c1,Snx25,Sptbn1,Stx1b,Stxbp1,Syp,Tgfb2,Tmem173,Tnr,Uchl1,Was
GO:0043270	positive regulation of ion transport	10	293	0.0077	ENSMUSP00000007799,ENSMUSP00000027863,ENSMUSP00000041149,ENSMUSP00000063548,ENSMUSP00000089051,ENSMUSP00000090089,ENSMUSP00000092794,ENSMUSP00000104533,ENSMUSP00000107869,ENSMUSP00000112259	Abat,Acsl6,Ank3,Atp1b1,Atp2c2,Cacna1d,Cav1,Cfl1,Mif,Stxbp1
GO:1901214	regulation of neuron death	11	348	0.0077	ENSMUSP00000005292,ENSMUSP00000024739,ENSMUSP00000027123,ENSMUSP00000032457,ENSMUSP00000043849,ENSMUSP00000049355,ENSMUSP00000089051,ENSMUSP00000091238,ENSMUSP00000093536,ENSMUSP00000097919,ENSMUSP00000120840	Atg7,Casp3,Fbxo7,Gpi1,Grid2,Hsp90ab1,Hspd1,Mapt,Prdx2,Stxbp1,Tgfb2
GO:0045665	negative regulation of neuron differentiation	9	243	0.0079	ENSMUSP00000007799,ENSMUSP00000015435,ENSMUSP00000053101,ENSMUSP00000064538,ENSMUSP00000076577,ENSMUSP00000101874,ENSMUSP00000107298,ENSMUSP00000109795,ENSMUSP00000135884	Cav1,Crmp1,Dnm3,Gdi1,Gfi1,Map2,Ppp3ca,Stx1b,Tnr
GO:1903829	positive regulation of cellular protein localization	10	297	0.0083	ENSMUSP00000024739,ENSMUSP00000043849,ENSMUSP00000070993,ENSMUSP00000090089,ENSMUSP00000091921,ENSMUSP00000097919,ENSMUSP00000099902,ENSMUSP00000111393,ENSMUSP00000112259,ENSMUSP00000124297	Ank3,Cd247,Cfl1,Hsp90aa1,Hsp90ab1,Mapt,Sptbn1,Tgfb2,Tmem173,Ywhae
GO:0034762	regulation of transmembrane transport	14	530	0.0084	ENSMUSP00000007799,ENSMUSP00000023509,ENSMUSP00000027863,ENSMUSP00000041149,ENSMUSP00000043849,ENSMUSP00000062392,ENSMUSP00000070993,ENSMUSP00000079100,ENSMUSP00000083077,ENSMUSP00000090089,ENSMUSP00000100067,ENSMUSP00000104533,ENSMUSP00000107869,ENSMUSP00000112259	Acsl6,Ank3,Atp1a2,Atp1b1,Cacna1d,Cav1,Cfl1,Klhl24,Mif,Prkca,Slc1a2,Tgfb2,Ywhae,Ywhaq
GO:0009060	aerobic respiration	5	71	0.0085	ENSMUSP00000005826,ENSMUSP00000023116,ENSMUSP00000028430,ENSMUSP00000033662,ENSMUSP00000127526	Aco2,Cs,Cyct,Idh3a,Pdha1
GO:0021953	central nervous system neuron differentiation	8	196	0.0085	ENSMUSP00000024739,ENSMUSP00000032457,ENSMUSP00000062392,ENSMUSP00000076577,ENSMUSP00000091921,ENSMUSP00000093536,ENSMUSP00000108583,ENSMUSP00000124710	Atg7,Grid2,Hsp90aa1,Hsp90ab1,Map2,Mycbp2,Prdm8,Prkca
GO:0009084	glutamine family amino acid biosynthetic process	3	17	0.0091	ENSMUSP00000022322,ENSMUSP00000083375,ENSMUSP00000110158	Gls,Glud1,Glul
GO:0000302	response to reactive oxygen species	8	200	0.0092	ENSMUSP00000005292,ENSMUSP00000025904,ENSMUSP00000027123,ENSMUSP00000032457,ENSMUSP00000062392,ENSMUSP00000091238,ENSMUSP00000112259,ENSMUSP00000114144	Atg7,Casp3,Cfl1,Gnao1,Hspd1,Prdx2,Prdx5,Prkca
GO:0006532	aspartate biosynthetic process	2	3	0.0092	ENSMUSP00000026196,ENSMUSP00000034097	Got1,Got2
GO:0006533	aspartate catabolic process	2	3	0.0092	ENSMUSP00000026196,ENSMUSP00000034097	Got1,Got2
GO:0006928	movement of cell or subcellular component	24	1223	0.0092	ENSMUSP00000026459,ENSMUSP00000028527,ENSMUSP00000031131,ENSMUSP00000031426,ENSMUSP00000031565,ENSMUSP00000033505,ENSMUSP00000043849,ENSMUSP00000046329,ENSMUSP00000062392,ENSMUSP00000070993,ENSMUSP00000071134,ENSMUSP00000090089,ENSMUSP00000091921,ENSMUSP00000097919,ENSMUSP00000098992,ENSMUSP00000099853,ENSMUSP00000099881,ENSMUSP00000101843,ENSMUSP00000107298,ENSMUSP00000107869,ENSMUSP00000109795,…	Ank3,Atp5b,Cacna1d,Cd47,Cfl1,Crmp1,Drc1,Fscn1,Gap43,Hsp90aa1,Ift81,Kif18a,Mapt,Mycbp2,Myo3a,Ncam1,Prkca,Tgfb2,Tnr,Tubb3,Uchl1,Unc5c,Was,Ywhae
GO:0016480	negative regulation of transcription by RNA polymerase III	2	3	0.0092	ENSMUSP00000025904,ENSMUSP00000125387	Maf1,Prdx5
GO:0030900	forebrain development	12	415	0.0092	ENSMUSP00000020157,ENSMUSP00000032457,ENSMUSP00000070993,ENSMUSP00000079100,ENSMUSP00000091238,ENSMUSP00000099409,ENSMUSP00000107298,ENSMUSP00000108583,ENSMUSP00000112259,ENSMUSP00000114144,ENSMUSP00000117022,ENSMUSP00000130668	Apaf1,Atg7,Casp3,Cfl1,Cnp,Gnao1,Ncam1,Nme1,Prdm8,Slc1a2,Tnr,Ywhae
GO:0106020	regulation of vesicle docking	2	3	0.0092	ENSMUSP00000089051,ENSMUSP00000130668	Ncam1,Stxbp1
GO:1903279	regulation of calcium:sodium antiporter activity	2	3	0.0092	ENSMUSP00000027863,ENSMUSP00000083077	Atp1a2,Atp1b1
GO:1905323	telomerase holoenzyme complex assembly	2	3	0.0092	ENSMUSP00000024739,ENSMUSP00000091921	Hsp90aa1,Hsp90ab1
GO:0032273	positive regulation of protein polymerization	6	111	0.0093	ENSMUSP00000007799,ENSMUSP00000022057,ENSMUSP00000033505,ENSMUSP00000091921,ENSMUSP00000097919,ENSMUSP00000104890	Cav1,Hsp90aa1,Map3k1,Mapt,Tppp,Was
GO:1903530	regulation of secretion by cell	17	733	0.0093	ENSMUSP00000022322,ENSMUSP00000027123,ENSMUSP00000032457,ENSMUSP00000041149,ENSMUSP00000043849,ENSMUSP00000049355,ENSMUSP00000053101,ENSMUSP00000062392,ENSMUSP00000063548,ENSMUSP00000077094,ENSMUSP00000083375,ENSMUSP00000089051,ENSMUSP00000099364,ENSMUSP00000099902,ENSMUSP00000101874,ENSMUSP00000107869,ENSMUSP00000130668	Abat,Atg7,Cacna1d,Glud1,Glul,Gpi1,Hspd1,Madd,Mif,Ncam1,Nsf,Ppp3ca,Prkca,Sptbn1,Stx1b,Stxbp1,Tgfb2
GO:0051259	protein complex oligomerization	14	542	0.0098	ENSMUSP00000007799,ENSMUSP00000020157,ENSMUSP00000030940,ENSMUSP00000034834,ENSMUSP00000041149,ENSMUSP00000042457,ENSMUSP00000079100,ENSMUSP00000083375,ENSMUSP00000084846,ENSMUSP00000088618,ENSMUSP00000097919,ENSMUSP00000099536,ENSMUSP00000110158,ENSMUSP00000124297	Aldoa,Aldoc,Apaf1,Cav1,Cd247,Dnm1,Eef1a1,Gls,Glul,Gnb1,Mapt,Mif,Pkm,Slc1a2
GO:0006103	2-oxoglutarate metabolic process	3	18	0.01	ENSMUSP00000026196,ENSMUSP00000034097,ENSMUSP00000127526	Got1,Got2,Idh3a
GO:0031664	regulation of lipopolysaccharide-mediated signaling pathway	3	18	0.01	ENSMUSP00000005292,ENSMUSP00000041149,ENSMUSP00000062392	Mif,Prdx2,Prkca
GO:0070482	response to oxygen levels	10	307	0.01	ENSMUSP00000007799,ENSMUSP00000020157,ENSMUSP00000027123,ENSMUSP00000027863,ENSMUSP00000030940,ENSMUSP00000032457,ENSMUSP00000043849,ENSMUSP00000050771,ENSMUSP00000063548,ENSMUSP00000091238	Abat,Apaf1,Atg7,Atp1b1,Casp3,Cav1,Gnb1,Hspd1,Polr2a,Tgfb2
GO:0006886	intracellular protein transport	15	616	0.0114	ENSMUSP00000015800,ENSMUSP00000027123,ENSMUSP00000031426,ENSMUSP00000051223,ENSMUSP00000051973,ENSMUSP00000053101,ENSMUSP00000064538,ENSMUSP00000070993,ENSMUSP00000091921,ENSMUSP00000099364,ENSMUSP00000099475,ENSMUSP00000100067,ENSMUSP00000101874,ENSMUSP00000112259,ENSMUSP00000120840	Abra,Cfl1,Cltc,Dnm3,Fbxo7,Hsp90aa1,Hspa8,Hspd1,Ift81,Nsf,Ppp3ca,Stx1b,Ywhae,Ywhag,Ywhaq
GO:0060627	regulation of vesicle-mediated transport	13	492	0.0119	ENSMUSP00000007799,ENSMUSP00000015800,ENSMUSP00000032457,ENSMUSP00000044168,ENSMUSP00000053101,ENSMUSP00000062392,ENSMUSP00000088618,ENSMUSP00000089051,ENSMUSP00000096096,ENSMUSP00000099364,ENSMUSP00000099853,ENSMUSP00000101874,ENSMUSP00000130668	Atg7,Cav1,Cd47,Dnm1,Hspa8,Ncam1,Nsf,Pacsin1,Ppp3ca,Prkca,Snap91,Stx1b,Stxbp1
GO:0034622	cellular protein-containing complex assembly	16	687	0.0123	ENSMUSP00000007799,ENSMUSP00000019118,ENSMUSP00000022057,ENSMUSP00000023449,ENSMUSP00000024739,ENSMUSP00000027768,ENSMUSP00000033505,ENSMUSP00000064538,ENSMUSP00000064801,ENSMUSP00000088618,ENSMUSP00000091921,ENSMUSP00000096096,ENSMUSP00000097919,ENSMUSP00000098992,ENSMUSP00000099475,ENSMUSP00000111483	Ahctf1,Cav1,Celf4,Cltc,Dnm1,Dnm3,Drc1,Hsp90aa1,Hsp90ab1,Mapt,Mia3,Sart3,Snap29,Snap91,Tppp,Was
GO:0034765	regulation of ion transmembrane transport	12	433	0.0123	ENSMUSP00000007799,ENSMUSP00000023509,ENSMUSP00000027863,ENSMUSP00000043849,ENSMUSP00000062392,ENSMUSP00000070993,ENSMUSP00000083077,ENSMUSP00000090089,ENSMUSP00000100067,ENSMUSP00000104533,ENSMUSP00000107869,ENSMUSP00000112259	Acsl6,Ank3,Atp1a2,Atp1b1,Cacna1d,Cav1,Cfl1,Klhl24,Prkca,Tgfb2,Ywhae,Ywhaq
GO:0030155	regulation of cell adhesion	15	624	0.0127	ENSMUSP00000005292,ENSMUSP00000007799,ENSMUSP00000026459,ENSMUSP00000027123,ENSMUSP00000043849,ENSMUSP00000062392,ENSMUSP00000063548,ENSMUSP00000064801,ENSMUSP00000080462,ENSMUSP00000090089,ENSMUSP00000091238,ENSMUSP00000091921,ENSMUSP00000099853,ENSMUSP00000107298,ENSMUSP00000112259	Abat,Ank3,Atp5b,Casp3,Cav1,Cd47,Cfl1,Edil3,Hsp90aa1,Hspd1,Mia3,Prdx2,Prkca,Tgfb2,Tnr
GO:0006537	glutamate biosynthetic process	2	4	0.0128	ENSMUSP00000022322,ENSMUSP00000110158	Gls,Glud1
GO:0007412	axon target recognition	2	4	0.0128	ENSMUSP00000031131,ENSMUSP00000089051	Stxbp1,Uchl1
GO:0031109	microtubule polymerization or depolymerization	4	46	0.0128	ENSMUSP00000007799,ENSMUSP00000022057,ENSMUSP00000028527,ENSMUSP00000097919	Cav1,Kif18a,Mapt,Tppp
GO:0032892	positive regulation of organic acid transport	4	46	0.0128	ENSMUSP00000041149,ENSMUSP00000063548,ENSMUSP00000089051,ENSMUSP00000104533	Abat,Acsl6,Mif,Stxbp1
GO:0010771	negative regulation of cell morphogenesis involved in differentiation	5	80	0.0129	ENSMUSP00000015435,ENSMUSP00000053101,ENSMUSP00000064538,ENSMUSP00000076577,ENSMUSP00000107298	Dnm3,Gdi1,Map2,Ppp3ca,Tnr
GO:1904063	negative regulation of cation transmembrane transport	5	80	0.0129	ENSMUSP00000007799,ENSMUSP00000043849,ENSMUSP00000070993,ENSMUSP00000083077,ENSMUSP00000090089	Ank3,Atp1a2,Cav1,Tgfb2,Ywhae
GO:0009725	response to hormone	18	829	0.013	ENSMUSP00000007799,ENSMUSP00000015950,ENSMUSP00000026196,ENSMUSP00000027123,ENSMUSP00000034097,ENSMUSP00000034834,ENSMUSP00000039657,ENSMUSP00000040808,ENSMUSP00000043849,ENSMUSP00000049355,ENSMUSP00000051223,ENSMUSP00000062392,ENSMUSP00000070709,ENSMUSP00000083077,ENSMUSP00000089051,ENSMUSP00000091238,ENSMUSP00000112259,ENSMUSP00000117022	Atp1a1,Atp1a2,Casp3,Cav1,Cfl1,Chrm4,Fabp3,Got1,Got2,Gpi1,Hspd1,Nme1,Pkm,Prkca,Qdpr,Stxbp1,Tgfb2,Ywhag
GO:0050708	regulation of protein secretion	12	439	0.0134	ENSMUSP00000022322,ENSMUSP00000027123,ENSMUSP00000032457,ENSMUSP00000041149,ENSMUSP00000043849,ENSMUSP00000049355,ENSMUSP00000053101,ENSMUSP00000063548,ENSMUSP00000077094,ENSMUSP00000083375,ENSMUSP00000099902,ENSMUSP00000107869	Abat,Atg7,Cacna1d,Glud1,Glul,Gpi1,Hspd1,Madd,Mif,Ppp3ca,Sptbn1,Tgfb2
GO:0051241	negative regulation of multicellular organismal process	23	1191	0.0134	ENSMUSP00000005292,ENSMUSP00000007799,ENSMUSP00000015435,ENSMUSP00000024739,ENSMUSP00000025986,ENSMUSP00000039598,ENSMUSP00000039657,ENSMUSP00000043849,ENSMUSP00000053101,ENSMUSP00000062392,ENSMUSP00000063548,ENSMUSP00000064392,ENSMUSP00000064538,ENSMUSP00000076577,ENSMUSP00000077094,ENSMUSP00000083077,ENSMUSP00000101874,ENSMUSP00000107298,ENSMUSP00000109795,ENSMUSP00000111483,ENSMUSP00000117022,…	Abat,Atp1a1,Atp1a2,Cav1,Celf4,Crmp1,Dnm3,Fbxo7,Fig4,Gdi1,Gfi1,Hsp90ab1,Madd,Map2,Nme1,Ppp3ca,Prdx2,Prkca,Ptprr,Stx1b,Tgfb2,Tll2,Tnr
GO:2000649	regulation of sodium ion transmembrane transporter activity	4	47	0.0135	ENSMUSP00000023509,ENSMUSP00000027863,ENSMUSP00000083077,ENSMUSP00000090089	Ank3,Atp1a2,Atp1b1,Klhl24
GO:0005975	carbohydrate metabolic process	11	381	0.0137	ENSMUSP00000004378,ENSMUSP00000005826,ENSMUSP00000026196,ENSMUSP00000026576,ENSMUSP00000032373,ENSMUSP00000033662,ENSMUSP00000034834,ENSMUSP00000049355,ENSMUSP00000084846,ENSMUSP00000099536,ENSMUSP00000130858	Aldoa,Aldoc,Cs,Eno2,Got1,Gpi1,Ldhb,Pdha1,Pkm,Taldo1,Tpi1
GO:1902904	negative regulation of supramolecular fiber organization	6	122	0.0138	ENSMUSP00000015800,ENSMUSP00000021458,ENSMUSP00000033505,ENSMUSP00000076577,ENSMUSP00000099902,ENSMUSP00000112259	Cfl1,Hspa8,Map2,Sptb,Sptbn1,Was
GO:0010592	positive regulation of lamellipodium assembly	3	21	0.0141	ENSMUSP00000031565,ENSMUSP00000091921,ENSMUSP00000112259	Cfl1,Fscn1,Hsp90aa1
GO:0000281	mitotic cytokinesis	4	48	0.0144	ENSMUSP00000090089,ENSMUSP00000090651,ENSMUSP00000099902,ENSMUSP00000112259	Ank3,Cfl1,Cntrob,Sptbn1
GO:0043624	cellular protein complex disassembly	4	48	0.0144	ENSMUSP00000015800,ENSMUSP00000028527,ENSMUSP00000099364,ENSMUSP00000112259	Cfl1,Hspa8,Kif18a,Nsf
GO:0032024	positive regulation of insulin secretion	5	83	0.0146	ENSMUSP00000022322,ENSMUSP00000032457,ENSMUSP00000063548,ENSMUSP00000083375,ENSMUSP00000107869	Abat,Atg7,Cacna1d,Glud1,Glul
GO:0033043	regulation of organelle organization	22	1127	0.0146	ENSMUSP00000007799,ENSMUSP00000019118,ENSMUSP00000021458,ENSMUSP00000028527,ENSMUSP00000031565,ENSMUSP00000032457,ENSMUSP00000033505,ENSMUSP00000043849,ENSMUSP00000046329,ENSMUSP00000076577,ENSMUSP00000089051,ENSMUSP00000090651,ENSMUSP00000097919,ENSMUSP00000099475,ENSMUSP00000099902,ENSMUSP00000100872,ENSMUSP00000104890,ENSMUSP00000112259,ENSMUSP00000120840,ENSMUSP00000123788,ENSMUSP00000124710,…	Atg7,Cav1,Cep295,Cfl1,Cltc,Cntrob,Fbxo7,Fscn1,Gfi1,Kif18a,Map2,Map3k1,Mapt,Mycbp2,Myo3a,Sart3,Sptb,Sptbn1,Stat2,Stxbp1,Tgfb2,Was
GO:0050793	regulation of developmental process	39	2475	0.0147	ENSMUSP00000005292,ENSMUSP00000007799,ENSMUSP00000015435,ENSMUSP00000020930,ENSMUSP00000024739,ENSMUSP00000025986,ENSMUSP00000031222,ENSMUSP00000032457,ENSMUSP00000039598,ENSMUSP00000041149,ENSMUSP00000042457,ENSMUSP00000043849,ENSMUSP00000044168,ENSMUSP00000049026,ENSMUSP00000051223,ENSMUSP00000053101,ENSMUSP00000062392,ENSMUSP00000064538,ENSMUSP00000064801,ENSMUSP00000076577,ENSMUSP00000084846,…	Acsl6,Aldoa,Atg7,Cav1,Celf4,Cfl1,Crmp1,Dnm3,Eef1a1,Enam,Fbxo7,Fig4,Fnip1,Gdi1,Gfi1,Gna13,Grid2,Hemgn,Hsp90aa1,Hsp90ab1,Map2,Mapt,Mia3,Mif,Mycbp2,Ncam1,Nme1,Pacsin1,Pms2,Ppp3ca,Prdx2,Prkca,Snap91,Stat2,Stx1b,Tgfb2,Tll2,Tnr,Ywhag
GO:0012501	programmed cell death	18	845	0.0155	ENSMUSP00000007799,ENSMUSP00000020157,ENSMUSP00000025904,ENSMUSP00000027123,ENSMUSP00000028430,ENSMUSP00000030940,ENSMUSP00000034834,ENSMUSP00000043849,ENSMUSP00000062392,ENSMUSP00000077094,ENSMUSP00000079038,ENSMUSP00000091238,ENSMUSP00000097919,ENSMUSP00000099536,ENSMUSP00000101843,ENSMUSP00000104890,ENSMUSP00000111393,ENSMUSP00000136304	Aldoc,Apaf1,Casp3,Cav1,Cyct,Gnb1,Hspd1,Madd,Map3k1,Mapt,Pkm,Prdx5,Prkca,Tgfb2,Tmem117,Tmem173,Topaz1,Unc5c
GO:0006541	glutamine metabolic process	3	22	0.0156	ENSMUSP00000022322,ENSMUSP00000083375,ENSMUSP00000110158	Gls,Glud1,Glul
GO:0010288	response to lead ion	3	22	0.0156	ENSMUSP00000015950,ENSMUSP00000097919,ENSMUSP00000130668	Mapt,Ncam1,Qdpr
GO:0009628	response to abiotic stimulus	21	1063	0.0159	ENSMUSP00000007799,ENSMUSP00000020157,ENSMUSP00000024739,ENSMUSP00000026196,ENSMUSP00000027123,ENSMUSP00000027863,ENSMUSP00000030940,ENSMUSP00000032457,ENSMUSP00000039657,ENSMUSP00000043849,ENSMUSP00000049355,ENSMUSP00000050771,ENSMUSP00000063548,ENSMUSP00000070993,ENSMUSP00000079100,ENSMUSP00000083077,ENSMUSP00000091238,ENSMUSP00000091882,ENSMUSP00000091921,ENSMUSP00000127784,ENSMUSP00000135884	Abat,Apaf1,Atg7,Atp1a1,Atp1a2,Atp1b1,Casp3,Cav1,Cdc25a,Gfi1,Gnb1,Got1,Gpi1,Hsp90aa1,Hsp90ab1,Hspd1,Nfat5,Polr2a,Slc1a2,Tgfb2,Ywhae
GO:0045595	regulation of cell differentiation	30	1751	0.0159	ENSMUSP00000005292,ENSMUSP00000007799,ENSMUSP00000015435,ENSMUSP00000024739,ENSMUSP00000032457,ENSMUSP00000039598,ENSMUSP00000041149,ENSMUSP00000042457,ENSMUSP00000043849,ENSMUSP00000044168,ENSMUSP00000049026,ENSMUSP00000051223,ENSMUSP00000053101,ENSMUSP00000062392,ENSMUSP00000064538,ENSMUSP00000076577,ENSMUSP00000091921,ENSMUSP00000093536,ENSMUSP00000096096,ENSMUSP00000097919,ENSMUSP00000101874,…	Acsl6,Atg7,Cav1,Cfl1,Crmp1,Dnm3,Eef1a1,Fbxo7,Fig4,Fnip1,Gdi1,Gfi1,Grid2,Hemgn,Hsp90aa1,Hsp90ab1,Map2,Mapt,Mif,Mycbp2,Nme1,Pacsin1,Ppp3ca,Prdx2,Prkca,Snap91,Stx1b,Tgfb2,Tnr,Ywhag
GO:0006605	protein targeting	7	173	0.0162	ENSMUSP00000015800,ENSMUSP00000027123,ENSMUSP00000051223,ENSMUSP00000070993,ENSMUSP00000091921,ENSMUSP00000100067,ENSMUSP00000120840	Fbxo7,Hsp90aa1,Hspa8,Hspd1,Ywhae,Ywhag,Ywhaq
GO:0040011	locomotion	21	1065	0.0162	ENSMUSP00000026459,ENSMUSP00000031565,ENSMUSP00000041149,ENSMUSP00000043849,ENSMUSP00000062392,ENSMUSP00000070993,ENSMUSP00000071134,ENSMUSP00000083077,ENSMUSP00000090089,ENSMUSP00000091921,ENSMUSP00000097919,ENSMUSP00000098992,ENSMUSP00000099853,ENSMUSP00000099881,ENSMUSP00000100964,ENSMUSP00000101843,ENSMUSP00000107298,ENSMUSP00000109795,ENSMUSP00000112259,ENSMUSP00000124710,ENSMUSP00000130668	Ank3,Atp1a2,Atp5b,Cd47,Cfl1,Crmp1,Drc1,Fscn1,Gap43,Hsp90aa1,Mapt,Mif,Mycbp2,Ncam1,Pip5k1c,Prkca,Tgfb2,Tnr,Tubb3,Unc5c,Ywhae
GO:0010976	positive regulation of neuron projection development	10	333	0.0163	ENSMUSP00000015435,ENSMUSP00000039598,ENSMUSP00000041149,ENSMUSP00000042457,ENSMUSP00000044168,ENSMUSP00000096096,ENSMUSP00000097919,ENSMUSP00000104533,ENSMUSP00000112259,ENSMUSP00000117022	Acsl6,Cfl1,Eef1a1,Fig4,Gdi1,Mapt,Mif,Nme1,Pacsin1,Snap91
GO:0002028	regulation of sodium ion transport	5	86	0.0165	ENSMUSP00000023509,ENSMUSP00000027863,ENSMUSP00000039657,ENSMUSP00000083077,ENSMUSP00000090089	Ank3,Atp1a1,Atp1a2,Atp1b1,Klhl24
GO:0006102	isocitrate metabolic process	2	5	0.0167	ENSMUSP00000023116,ENSMUSP00000127526	Aco2,Idh3a
GO:0009410	response to xenobiotic stimulus	8	225	0.0167	ENSMUSP00000024739,ENSMUSP00000027123,ENSMUSP00000034097,ENSMUSP00000049355,ENSMUSP00000053101,ENSMUSP00000063548,ENSMUSP00000114144,ENSMUSP00000130668	Abat,Gnao1,Got2,Gpi1,Hsp90ab1,Hspd1,Ncam1,Ppp3ca
GO:0033554	cellular response to stress	25	1370	0.0167	ENSMUSP00000001989,ENSMUSP00000005292,ENSMUSP00000007799,ENSMUSP00000020157,ENSMUSP00000020449,ENSMUSP00000025904,ENSMUSP00000027123,ENSMUSP00000030940,ENSMUSP00000032457,ENSMUSP00000037930,ENSMUSP00000041149,ENSMUSP00000042509,ENSMUSP00000049026,ENSMUSP00000070993,ENSMUSP00000079038,ENSMUSP00000083375,ENSMUSP00000091238,ENSMUSP00000097919,ENSMUSP00000098035,ENSMUSP00000104890,ENSMUSP00000112259,…	Apaf1,Atg7,Casp3,Cav1,Cep164,Cfl1,Dclre1a,Fnip1,Glul,Gnb1,Helb,Hspd1,Map3k1,Mapt,Mif,Pms2,Prdx2,Prdx5,Tmem117,Trrap,Uba1,Uggt1,Usp7,Wdr48,Ywhae
GO:0048523	negative regulation of cellular process	60	4336	0.0167	ENSMUSP00000000317,ENSMUSP00000005292,ENSMUSP00000007799,ENSMUSP00000009340,ENSMUSP00000015435,ENSMUSP00000015800,ENSMUSP00000020449,ENSMUSP00000021458,ENSMUSP00000024739,ENSMUSP00000025904,ENSMUSP00000026459,ENSMUSP00000027123,ENSMUSP00000031131,ENSMUSP00000032457,ENSMUSP00000033505,ENSMUSP00000037869,ENSMUSP00000038056,ENSMUSP00000039598,ENSMUSP00000039657,ENSMUSP00000041149,ENSMUSP00000042457,…	Abat,Ank3,Atg7,Atp1a1,Atp5b,Casp3,Cav1,Celf4,Cfl1,Ckmt1,Cltc,Crmp1,Dnm1,Dnm3,Eef1a1,Fbxo7,Fig4,Fnip1,Gdi1,Gfi1,Gpi1,Helb,Hsp90ab1,Hspa8,Hspd1,Leprel1,Madd,Maf1,Map2,Mapt,Mia3,Mif,Mnda,Ncam1,Nme1,Pacsin1,Ppp3ca,Prdm8,Prdx2,Prdx5,Prkca,Ptpn14,Ptprr,Rasa4,Slc35c1,Snx25,Sptb,Sptbn1,Stx1b,Stxbp1,Sycp2,Tgfb2,Tnr,Tnrc6c,Trrap,Uchl1,Usp7,Was,Ywhae,Ywhaq
GO:0051961	negative regulation of nervous system development	10	335	0.0167	ENSMUSP00000007799,ENSMUSP00000015435,ENSMUSP00000039598,ENSMUSP00000053101,ENSMUSP00000064538,ENSMUSP00000076577,ENSMUSP00000101874,ENSMUSP00000107298,ENSMUSP00000109795,ENSMUSP00000135884	Cav1,Crmp1,Dnm3,Fig4,Gdi1,Gfi1,Map2,Ppp3ca,Stx1b,Tnr
GO:0060355	positive regulation of cell adhesion molecule production	2	5	0.0167	ENSMUSP00000007799,ENSMUSP00000043220	Cav1,Colec12
GO:0071455	cellular response to hyperoxia	2	5	0.0167	ENSMUSP00000007799,ENSMUSP00000032457	Atg7,Cav1
GO:1903426	regulation of reactive oxygen species biosynthetic process	5	87	0.0169	ENSMUSP00000007799,ENSMUSP00000024739,ENSMUSP00000027123,ENSMUSP00000042457,ENSMUSP00000091921	Cav1,Eef1a1,Hsp90aa1,Hsp90ab1,Hspd1
GO:0051289	protein homotetramerization	5	88	0.0177	ENSMUSP00000034834,ENSMUSP00000084846,ENSMUSP00000099536,ENSMUSP00000110158,ENSMUSP00000124297	Aldoa,Aldoc,Cd247,Gls,Pkm
GO:0044092	negative regulation of molecular function	21	1078	0.0181	ENSMUSP00000000317,ENSMUSP00000005292,ENSMUSP00000007799,ENSMUSP00000025904,ENSMUSP00000031131,ENSMUSP00000037869,ENSMUSP00000043849,ENSMUSP00000049026,ENSMUSP00000049355,ENSMUSP00000053101,ENSMUSP00000062392,ENSMUSP00000070993,ENSMUSP00000083077,ENSMUSP00000090089,ENSMUSP00000091238,ENSMUSP00000096096,ENSMUSP00000097919,ENSMUSP00000109795,ENSMUSP00000120840,ENSMUSP00000124093,ENSMUSP00000135884	Ank3,Atp1a2,Casp3,Cav1,Ckmt1,Crmp1,Fbxo7,Fnip1,Gfi1,Gpi1,Mapt,Ppp3ca,Prdx2,Prdx5,Prkca,Rasa4,Snap91,Tgfb2,Uchl1,Usp7,Ywhae
GO:0006812	cation transport	17	795	0.019	ENSMUSP00000007799,ENSMUSP00000023677,ENSMUSP00000026459,ENSMUSP00000027863,ENSMUSP00000031637,ENSMUSP00000039657,ENSMUSP00000053101,ENSMUSP00000079100,ENSMUSP00000080995,ENSMUSP00000083077,ENSMUSP00000092794,ENSMUSP00000099364,ENSMUSP00000099475,ENSMUSP00000101006,ENSMUSP00000107869,ENSMUSP00000113022,ENSMUSP00000136375	Atp1a1,Atp1a2,Atp1b1,Atp2c2,Atp5b,Atp5d,Atp5f1,Atp5o,Cacna1d,Cav1,Cltc,Gm10221,Ndufa4,Nsf,Ppp3ca,Slc1a2,mt-Atp8
GO:0045806	negative regulation of endocytosis	4	53	0.019	ENSMUSP00000007799,ENSMUSP00000032457,ENSMUSP00000044168,ENSMUSP00000101874	Atg7,Cav1,Pacsin1,Stx1b
GO:0007049	cell cycle	21	1085	0.0193	ENSMUSP00000001566,ENSMUSP00000007865,ENSMUSP00000027768,ENSMUSP00000028527,ENSMUSP00000043849,ENSMUSP00000053101,ENSMUSP00000071134,ENSMUSP00000079909,ENSMUSP00000090089,ENSMUSP00000090651,ENSMUSP00000091882,ENSMUSP00000098035,ENSMUSP00000099475,ENSMUSP00000099902,ENSMUSP00000104146,ENSMUSP00000112259,ENSMUSP00000114053,ENSMUSP00000119875,ENSMUSP00000126560,ENSMUSP00000132095,ENSMUSP00000138290	Ahctf1,Ank3,Banp,Ccdc124,Cdc25a,Cep164,Cfl1,Cltc,Cntrob,Dclre1a,Kif18a,Lrrcc1,Mnr,Pms2,Ppp3ca,Sptbn1,Sycp2,Tgfb2,Trrap,Tubb3,Tubb5
GO:0016050	vesicle organization	8	233	0.0201	ENSMUSP00000023449,ENSMUSP00000064538,ENSMUSP00000064801,ENSMUSP00000088618,ENSMUSP00000089051,ENSMUSP00000096096,ENSMUSP00000101874,ENSMUSP00000128586	Dnm1,Dnm3,Mia3,Nbeal2,Snap29,Snap91,Stx1b,Stxbp1
GO:0071709	membrane assembly	3	25	0.0206	ENSMUSP00000007799,ENSMUSP00000090089,ENSMUSP00000099902	Ank3,Cav1,Sptbn1
GO:0003374	dynamin family protein polymerization involved in mitochondrial fission	2	6	0.0213	ENSMUSP00000064538,ENSMUSP00000088618	Dnm1,Dnm3
GO:0008361	regulation of cell size	7	184	0.0213	ENSMUSP00000015435,ENSMUSP00000024739,ENSMUSP00000076577,ENSMUSP00000091921,ENSMUSP00000097919,ENSMUSP00000107298,ENSMUSP00000112259	Cfl1,Gdi1,Hsp90aa1,Hsp90ab1,Map2,Mapt,Tnr
GO:0009636	response to toxic substance	12	471	0.0213	ENSMUSP00000005292,ENSMUSP00000025904,ENSMUSP00000027123,ENSMUSP00000034097,ENSMUSP00000053101,ENSMUSP00000062392,ENSMUSP00000063548,ENSMUSP00000083077,ENSMUSP00000091238,ENSMUSP00000099409,ENSMUSP00000112259,ENSMUSP00000114144	Abat,Atp1a2,Casp3,Cfl1,Cnp,Gnao1,Got2,Hspd1,Ppp3ca,Prdx2,Prdx5,Prkca
GO:0010659	cardiac muscle cell apoptotic process	2	6	0.0213	ENSMUSP00000020157,ENSMUSP00000030940	Apaf1,Gnb1
GO:0042220	response to cocaine	4	55	0.0213	ENSMUSP00000024739,ENSMUSP00000027123,ENSMUSP00000063548,ENSMUSP00000130668	Abat,Hsp90ab1,Hspd1,Ncam1
GO:0048550	negative regulation of pinocytosis	2	6	0.0213	ENSMUSP00000007799,ENSMUSP00000101874	Cav1,Stx1b
GO:2000377	regulation of reactive oxygen species metabolic process	7	184	0.0213	ENSMUSP00000005292,ENSMUSP00000007799,ENSMUSP00000024739,ENSMUSP00000027123,ENSMUSP00000042457,ENSMUSP00000091921,ENSMUSP00000097919	Cav1,Eef1a1,Hsp90aa1,Hsp90ab1,Hspd1,Mapt,Prdx2
GO:0022411	cellular component disassembly	7	185	0.0217	ENSMUSP00000015800,ENSMUSP00000023449,ENSMUSP00000028527,ENSMUSP00000032457,ENSMUSP00000099364,ENSMUSP00000112259,ENSMUSP00000120840	Atg7,Cfl1,Fbxo7,Hspa8,Kif18a,Nsf,Snap29
GO:0006915	apoptotic process	17	809	0.0218	ENSMUSP00000007799,ENSMUSP00000020157,ENSMUSP00000025904,ENSMUSP00000027123,ENSMUSP00000028430,ENSMUSP00000030940,ENSMUSP00000043849,ENSMUSP00000062392,ENSMUSP00000077094,ENSMUSP00000079038,ENSMUSP00000091238,ENSMUSP00000097919,ENSMUSP00000099536,ENSMUSP00000101843,ENSMUSP00000104890,ENSMUSP00000111393,ENSMUSP00000136304	Aldoc,Apaf1,Casp3,Cav1,Cyct,Gnb1,Hspd1,Madd,Map3k1,Mapt,Prdx5,Prkca,Tgfb2,Tmem117,Tmem173,Topaz1,Unc5c
GO:0010941	regulation of cell death	28	1640	0.022	ENSMUSP00000000317,ENSMUSP00000005292,ENSMUSP00000007799,ENSMUSP00000015800,ENSMUSP00000020157,ENSMUSP00000024739,ENSMUSP00000025904,ENSMUSP00000027123,ENSMUSP00000028430,ENSMUSP00000032457,ENSMUSP00000041149,ENSMUSP00000042457,ENSMUSP00000043849,ENSMUSP00000049026,ENSMUSP00000049355,ENSMUSP00000062392,ENSMUSP00000077094,ENSMUSP00000079909,ENSMUSP00000089051,ENSMUSP00000091238,ENSMUSP00000093536,…	Apaf1,Atg7,Casp3,Cav1,Ckmt1,Cyct,Eef1a1,Fbxo7,Fnip1,Gpi1,Grid2,Hsp90ab1,Hspa8,Hspd1,Madd,Map3k1,Mapt,Mif,Ncam1,Nme1,Prdx2,Prdx5,Prkca,Stxbp1,Sycp2,Tgfb2,Unc5c,Usp7
GO:0031623	receptor internalization	4	56	0.022	ENSMUSP00000007799,ENSMUSP00000064538,ENSMUSP00000088618,ENSMUSP00000099475	Cav1,Cltc,Dnm1,Dnm3
GO:0045822	negative regulation of heart contraction	3	26	0.022	ENSMUSP00000039657,ENSMUSP00000062392,ENSMUSP00000083077	Atp1a1,Atp1a2,Prkca
GO:1901605	alpha-amino acid metabolic process	7	186	0.022	ENSMUSP00000015950,ENSMUSP00000022322,ENSMUSP00000023203,ENSMUSP00000026196,ENSMUSP00000034097,ENSMUSP00000083375,ENSMUSP00000110158	Gls,Glud1,Glul,Got1,Got2,Gpt,Qdpr
GO:0023052	signaling	54	3859	0.0222	ENSMUSP00000007799,ENSMUSP00000009538,ENSMUSP00000015435,ENSMUSP00000020157,ENSMUSP00000020930,ENSMUSP00000022746,ENSMUSP00000023449,ENSMUSP00000025818,ENSMUSP00000026196,ENSMUSP00000026577,ENSMUSP00000026985,ENSMUSP00000027123,ENSMUSP00000027863,ENSMUSP00000030940,ENSMUSP00000033419,ENSMUSP00000033505,ENSMUSP00000037869,ENSMUSP00000037930,ENSMUSP00000038502,ENSMUSP00000040808,ENSMUSP00000041149,…	Ank3,Apaf1,Arhgef9,Atp1b1,Cacna1d,Casp3,Cav1,Cd247,Cd47,Chrm4,Colec12,Cplx1,Cplx2,Crmp1,Dnm1,Dock11,Eps8l2,Fnip1,Gdi1,Gls,Gna13,Gnao1,Gnb1,Got1,Grid2,Hspd1,Map3k1,Mapt,Mif,Ncam1,Osmr,Pacsin1,Ppp3ca,Prkca,Ptprr,Rasa4,Rassf9,Rin1,Snap29,Snap91,Sptbn1,Stat2,Stx1b,Stxbp1,Syn1,Syn2,Syp,Tgfb2,Tmem117,Uggt1,Unc5c,Was,Ywhae,Ywhaq
GO:0022604	regulation of cell morphogenesis	12	478	0.0232	ENSMUSP00000015435,ENSMUSP00000020930,ENSMUSP00000031222,ENSMUSP00000053101,ENSMUSP00000064538,ENSMUSP00000076577,ENSMUSP00000084846,ENSMUSP00000096096,ENSMUSP00000097919,ENSMUSP00000107298,ENSMUSP00000112259,ENSMUSP00000124710	Aldoa,Cfl1,Dnm3,Enam,Gdi1,Gna13,Map2,Mapt,Mycbp2,Ppp3ca,Snap91,Tnr
GO:0031644	regulation of neurological system process	6	140	0.0236	ENSMUSP00000039598,ENSMUSP00000063548,ENSMUSP00000101874,ENSMUSP00000107298,ENSMUSP00000111483,ENSMUSP00000130668	Abat,Celf4,Fig4,Ncam1,Stx1b,Tnr
GO:1990573	potassium ion import across plasma membrane	3	27	0.0239	ENSMUSP00000027863,ENSMUSP00000039657,ENSMUSP00000083077	Atp1a1,Atp1a2,Atp1b1
GO:0010769	regulation of cell morphogenesis involved in differentiation	9	299	0.0245	ENSMUSP00000015435,ENSMUSP00000053101,ENSMUSP00000064538,ENSMUSP00000076577,ENSMUSP00000096096,ENSMUSP00000097919,ENSMUSP00000107298,ENSMUSP00000112259,ENSMUSP00000124710	Cfl1,Dnm3,Gdi1,Map2,Mapt,Mycbp2,Ppp3ca,Snap91,Tnr
GO:0098662	inorganic cation transmembrane transport	13	547	0.0246	ENSMUSP00000023677,ENSMUSP00000026459,ENSMUSP00000027863,ENSMUSP00000031637,ENSMUSP00000039657,ENSMUSP00000079100,ENSMUSP00000080995,ENSMUSP00000083077,ENSMUSP00000092794,ENSMUSP00000101006,ENSMUSP00000107869,ENSMUSP00000113022,ENSMUSP00000136375	Atp1a1,Atp1a2,Atp1b1,Atp2c2,Atp5b,Atp5d,Atp5f1,Atp5o,Cacna1d,Gm10221,Ndufa4,Slc1a2,mt-Atp8
GO:0007605	sensory perception of sound	6	142	0.0249	ENSMUSP00000026577,ENSMUSP00000040262,ENSMUSP00000046329,ENSMUSP00000088618,ENSMUSP00000091238,ENSMUSP00000107869	Cacna1d,Casp3,Dnm1,Eps8l2,Myo3a,Tecta
GO:0010256	endomembrane system organization	9	300	0.0249	ENSMUSP00000007799,ENSMUSP00000021458,ENSMUSP00000032183,ENSMUSP00000044168,ENSMUSP00000088618,ENSMUSP00000090089,ENSMUSP00000099475,ENSMUSP00000099902,ENSMUSP00000128586	Ank3,Cav1,Cltc,Dnm1,Nbeal2,Pacsin1,Sptb,Sptbn1,Tmem43
GO:1990778	protein localization to cell periphery	7	191	0.0249	ENSMUSP00000027863,ENSMUSP00000044168,ENSMUSP00000089051,ENSMUSP00000090089,ENSMUSP00000092794,ENSMUSP00000099902,ENSMUSP00000101874	Ank3,Atp1b1,Atp2c2,Pacsin1,Sptbn1,Stx1b,Stxbp1
GO:0022407	regulation of cell-cell adhesion	10	360	0.0253	ENSMUSP00000005292,ENSMUSP00000007799,ENSMUSP00000027123,ENSMUSP00000062392,ENSMUSP00000063548,ENSMUSP00000090089,ENSMUSP00000091238,ENSMUSP00000091921,ENSMUSP00000099853,ENSMUSP00000107298	Abat,Ank3,Casp3,Cav1,Cd47,Hsp90aa1,Hspd1,Prdx2,Prkca,Tnr
GO:0006937	regulation of muscle contraction	6	143	0.0254	ENSMUSP00000007799,ENSMUSP00000027863,ENSMUSP00000039657,ENSMUSP00000062392,ENSMUSP00000063548,ENSMUSP00000083077	Abat,Atp1a1,Atp1a2,Atp1b1,Cav1,Prkca
GO:0007267	cell-cell signaling	16	754	0.0254	ENSMUSP00000007799,ENSMUSP00000009538,ENSMUSP00000023449,ENSMUSP00000026985,ENSMUSP00000038502,ENSMUSP00000040808,ENSMUSP00000053101,ENSMUSP00000069429,ENSMUSP00000088618,ENSMUSP00000089051,ENSMUSP00000093536,ENSMUSP00000096096,ENSMUSP00000101874,ENSMUSP00000107869,ENSMUSP00000110158,ENSMUSP00000111002	Cacna1d,Cav1,Chrm4,Cplx1,Cplx2,Dnm1,Gls,Grid2,Ppp3ca,Snap29,Snap91,Stx1b,Stxbp1,Syn1,Syn2,Syp
GO:0010044	response to aluminum ion	2	7	0.0254	ENSMUSP00000015950,ENSMUSP00000022322	Glud1,Qdpr
GO:0010649	regulation of cell communication by electrical coupling	2	7	0.0254	ENSMUSP00000007799,ENSMUSP00000090089	Ank3,Cav1
GO:0034349	glial cell apoptotic process	2	7	0.0254	ENSMUSP00000020157,ENSMUSP00000091238	Apaf1,Casp3
GO:0042743	hydrogen peroxide metabolic process	3	28	0.0254	ENSMUSP00000005292,ENSMUSP00000025904,ENSMUSP00000028430	Cyct,Prdx2,Prdx5
GO:0051354	negative regulation of oxidoreductase activity	3	28	0.0254	ENSMUSP00000007799,ENSMUSP00000025904,ENSMUSP00000135884	Cav1,Gfi1,Prdx5
GO:0060056	mammary gland involution	2	7	0.0254	ENSMUSP00000007799,ENSMUSP00000025891	Capn1,Cav1
GO:0060306	regulation of membrane repolarization	3	28	0.0254	ENSMUSP00000007799,ENSMUSP00000070993,ENSMUSP00000107869	Cacna1d,Cav1,Ywhae
GO:1900454	positive regulation of long-term synaptic depression	2	7	0.0254	ENSMUSP00000093536,ENSMUSP00000097919	Grid2,Mapt
GO:0070206	protein trimerization	4	60	0.0261	ENSMUSP00000030940,ENSMUSP00000041149,ENSMUSP00000079100,ENSMUSP00000124297	Cd247,Gnb1,Mif,Slc1a2
GO:1901575	organic substance catabolic process	23	1276	0.0261	ENSMUSP00000001989,ENSMUSP00000004378,ENSMUSP00000015800,ENSMUSP00000015950,ENSMUSP00000022322,ENSMUSP00000023203,ENSMUSP00000025891,ENSMUSP00000026196,ENSMUSP00000031131,ENSMUSP00000032457,ENSMUSP00000034097,ENSMUSP00000034834,ENSMUSP00000037930,ENSMUSP00000049355,ENSMUSP00000066128,ENSMUSP00000084846,ENSMUSP00000099409,ENSMUSP00000099536,ENSMUSP00000106007,ENSMUSP00000110158,ENSMUSP00000120840,…	Aldoa,Aldoc,Atg7,Capn1,Cnp,Eno2,Fbxo7,Gls,Glud1,Got1,Got2,Gpi1,Gpt,Hspa8,Pkm,Qdpr,Rnf181,Snx25,Tpi1,Uba1,Uchl1,Uggt1,Usp7
GO:0032386	regulation of intracellular transport	10	364	0.0263	ENSMUSP00000015435,ENSMUSP00000024739,ENSMUSP00000070993,ENSMUSP00000089051,ENSMUSP00000090089,ENSMUSP00000091921,ENSMUSP00000095051,ENSMUSP00000097919,ENSMUSP00000101874,ENSMUSP00000111393	Ank3,Gdi1,Hsp90aa1,Hsp90ab1,Mapt,Ptpn14,Stx1b,Stxbp1,Tmem173,Ywhae
GO:0032984	protein-containing complex disassembly	5	100	0.0267	ENSMUSP00000015800,ENSMUSP00000023449,ENSMUSP00000028527,ENSMUSP00000099364,ENSMUSP00000112259	Cfl1,Hspa8,Kif18a,Nsf,Snap29
GO:0044093	positive regulation of molecular function	27	1593	0.0268	ENSMUSP00000005292,ENSMUSP00000007799,ENSMUSP00000015435,ENSMUSP00000015800,ENSMUSP00000020157,ENSMUSP00000020930,ENSMUSP00000024739,ENSMUSP00000025818,ENSMUSP00000027123,ENSMUSP00000027863,ENSMUSP00000028430,ENSMUSP00000033419,ENSMUSP00000037869,ENSMUSP00000041149,ENSMUSP00000043849,ENSMUSP00000051973,ENSMUSP00000053101,ENSMUSP00000077094,ENSMUSP00000090089,ENSMUSP00000091238,ENSMUSP00000091921,…	Abra,Ank3,Apaf1,Atp1b1,Cacna1d,Casp3,Cav1,Cfl1,Cyct,Dock11,Gdi1,Gna13,Gnao1,Hsp90aa1,Hsp90ab1,Hspa8,Hspd1,Madd,Map3k1,Mif,Nme1,Ppp3ca,Prdx2,Rasa4,Rin1,Tgfb2,Tmem173
GO:0051924	regulation of calcium ion transport	8	249	0.0268	ENSMUSP00000007799,ENSMUSP00000027863,ENSMUSP00000043849,ENSMUSP00000070993,ENSMUSP00000083077,ENSMUSP00000092794,ENSMUSP00000107869,ENSMUSP00000114144	Atp1a2,Atp1b1,Atp2c2,Cacna1d,Cav1,Gnao1,Tgfb2,Ywhae
GO:1904062	regulation of cation transmembrane transport	9	306	0.0268	ENSMUSP00000007799,ENSMUSP00000023509,ENSMUSP00000027863,ENSMUSP00000043849,ENSMUSP00000070993,ENSMUSP00000083077,ENSMUSP00000090089,ENSMUSP00000107869,ENSMUSP00000112259	Ank3,Atp1a2,Atp1b1,Cacna1d,Cav1,Cfl1,Klhl24,Tgfb2,Ywhae
GO:0034110	regulation of homotypic cell-cell adhesion	3	29	0.0271	ENSMUSP00000062392,ENSMUSP00000063548,ENSMUSP00000090089	Abat,Ank3,Prkca
GO:0051926	negative regulation of calcium ion transport	4	61	0.0271	ENSMUSP00000043849,ENSMUSP00000070993,ENSMUSP00000083077,ENSMUSP00000114144	Atp1a2,Gnao1,Tgfb2,Ywhae
GO:0051968	positive regulation of synaptic transmission, glutamatergic	3	29	0.0271	ENSMUSP00000083375,ENSMUSP00000089051,ENSMUSP00000107298	Glul,Stxbp1,Tnr
GO:0098660	inorganic ion transmembrane transport	14	625	0.0272	ENSMUSP00000023677,ENSMUSP00000026459,ENSMUSP00000027863,ENSMUSP00000031637,ENSMUSP00000039657,ENSMUSP00000075987,ENSMUSP00000079100,ENSMUSP00000080995,ENSMUSP00000083077,ENSMUSP00000092794,ENSMUSP00000101006,ENSMUSP00000107869,ENSMUSP00000113022,ENSMUSP00000136375	Atp1a1,Atp1a2,Atp1b1,Atp2c2,Atp5b,Atp5d,Atp5f1,Atp5o,Cacna1d,Gm10221,Ndufa4,Slc1a2,Slc25a3,mt-Atp8
GO:0043523	regulation of neuron apoptotic process	8	251	0.0276	ENSMUSP00000005292,ENSMUSP00000024739,ENSMUSP00000027123,ENSMUSP00000043849,ENSMUSP00000049355,ENSMUSP00000089051,ENSMUSP00000091238,ENSMUSP00000093536	Casp3,Gpi1,Grid2,Hsp90ab1,Hspd1,Prdx2,Stxbp1,Tgfb2
GO:0017038	protein import	6	148	0.0284	ENSMUSP00000015800,ENSMUSP00000027123,ENSMUSP00000051973,ENSMUSP00000053101,ENSMUSP00000091921,ENSMUSP00000112259	Abra,Cfl1,Hsp90aa1,Hspa8,Hspd1,Ppp3ca
GO:0051262	protein tetramerization	6	148	0.0284	ENSMUSP00000034834,ENSMUSP00000084846,ENSMUSP00000088618,ENSMUSP00000099536,ENSMUSP00000110158,ENSMUSP00000124297	Aldoa,Aldoc,Cd247,Dnm1,Gls,Pkm
GO:0055117	regulation of cardiac muscle contraction	4	62	0.0284	ENSMUSP00000007799,ENSMUSP00000027863,ENSMUSP00000039657,ENSMUSP00000083077	Atp1a1,Atp1a2,Atp1b1,Cav1
GO:1903793	positive regulation of anion transport	4	62	0.0284	ENSMUSP00000041149,ENSMUSP00000063548,ENSMUSP00000089051,ENSMUSP00000104533	Abat,Acsl6,Mif,Stxbp1
GO:0006935	chemotaxis	11	432	0.0285	ENSMUSP00000041149,ENSMUSP00000043849,ENSMUSP00000062392,ENSMUSP00000071134,ENSMUSP00000090089,ENSMUSP00000099881,ENSMUSP00000100964,ENSMUSP00000101843,ENSMUSP00000109795,ENSMUSP00000124710,ENSMUSP00000130668	Ank3,Crmp1,Gap43,Mif,Mycbp2,Ncam1,Pip5k1c,Prkca,Tgfb2,Tubb3,Unc5c
GO:0006520	cellular amino acid metabolic process	8	253	0.0286	ENSMUSP00000015950,ENSMUSP00000022322,ENSMUSP00000023203,ENSMUSP00000026196,ENSMUSP00000034097,ENSMUSP00000063548,ENSMUSP00000083375,ENSMUSP00000110158	Abat,Gls,Glud1,Glul,Got1,Got2,Gpt,Qdpr
GO:0046785	microtubule polymerization	3	30	0.0289	ENSMUSP00000007799,ENSMUSP00000022057,ENSMUSP00000097919	Cav1,Mapt,Tppp
GO:0033138	positive regulation of peptidyl-serine phosphorylation	5	103	0.0291	ENSMUSP00000007799,ENSMUSP00000024739,ENSMUSP00000041149,ENSMUSP00000049026,ENSMUSP00000091921	Cav1,Fnip1,Hsp90aa1,Hsp90ab1,Mif
GO:0031666	positive regulation of lipopolysaccharide-mediated signaling pathway	2	8	0.0294	ENSMUSP00000041149,ENSMUSP00000062392	Mif,Prkca
GO:1901880	negative regulation of protein depolymerization	4	63	0.0294	ENSMUSP00000021458,ENSMUSP00000076577,ENSMUSP00000099902,ENSMUSP00000112259	Cfl1,Map2,Sptb,Sptbn1
GO:0072594	establishment of protein localization to organelle	8	255	0.0295	ENSMUSP00000015800,ENSMUSP00000027123,ENSMUSP00000051973,ENSMUSP00000053101,ENSMUSP00000064538,ENSMUSP00000091921,ENSMUSP00000112259,ENSMUSP00000120840	Abra,Cfl1,Dnm3,Fbxo7,Hsp90aa1,Hspa8,Hspd1,Ppp3ca
GO:0006887	exocytosis	7	202	0.0306	ENSMUSP00000023449,ENSMUSP00000026985,ENSMUSP00000038502,ENSMUSP00000064801,ENSMUSP00000089051,ENSMUSP00000100964,ENSMUSP00000101874	Cplx1,Cplx2,Mia3,Pip5k1c,Snap29,Stx1b,Stxbp1
GO:0071310	cellular response to organic substance	30	1858	0.0307	ENSMUSP00000007799,ENSMUSP00000020157,ENSMUSP00000022746,ENSMUSP00000024739,ENSMUSP00000026196,ENSMUSP00000029876,ENSMUSP00000033505,ENSMUSP00000034834,ENSMUSP00000037930,ENSMUSP00000039657,ENSMUSP00000040808,ENSMUSP00000042457,ENSMUSP00000043220,ENSMUSP00000043849,ENSMUSP00000051223,ENSMUSP00000053101,ENSMUSP00000062392,ENSMUSP00000069429,ENSMUSP00000076577,ENSMUSP00000076777,ENSMUSP00000083077,…	Apaf1,Atp1a1,Atp1a2,Calb1,Casp3,Cav1,Cfl1,Chrm4,Colec12,Eef1a1,Gfi1,Got1,Hsp90ab1,Map2,Map3k1,Mga,Nme1,Osmr,Pkm,Ppp3ca,Prkca,Stat2,Stxbp1,Syp,Tgfb2,Tmem173,Tuba1b,Uggt1,Was,Ywhag
GO:2000378	negative regulation of reactive oxygen species metabolic process	4	64	0.0307	ENSMUSP00000005292,ENSMUSP00000007799,ENSMUSP00000027123,ENSMUSP00000042457	Cav1,Eef1a1,Hspd1,Prdx2
GO:1903427	negative regulation of reactive oxygen species biosynthetic process	3	31	0.0309	ENSMUSP00000007799,ENSMUSP00000027123,ENSMUSP00000042457	Cav1,Eef1a1,Hspd1
GO:0007264	small GTPase mediated signal transduction	7	205	0.0328	ENSMUSP00000015435,ENSMUSP00000020930,ENSMUSP00000026577,ENSMUSP00000033419,ENSMUSP00000033505,ENSMUSP00000100067,ENSMUSP00000109516	Arhgef9,Dock11,Eps8l2,Gdi1,Gna13,Was,Ywhaq
GO:0051270	regulation of cellular component movement	18	928	0.0329	ENSMUSP00000007799,ENSMUSP00000020930,ENSMUSP00000026459,ENSMUSP00000033505,ENSMUSP00000039657,ENSMUSP00000041149,ENSMUSP00000043849,ENSMUSP00000049355,ENSMUSP00000062392,ENSMUSP00000064392,ENSMUSP00000064801,ENSMUSP00000083077,ENSMUSP00000084846,ENSMUSP00000097919,ENSMUSP00000101843,ENSMUSP00000104890,ENSMUSP00000112259,ENSMUSP00000124710	Aldoa,Atp1a1,Atp1a2,Atp5b,Cav1,Cfl1,Gna13,Gpi1,Map3k1,Mapt,Mia3,Mif,Mycbp2,Prkca,Ptprr,Tgfb2,Unc5c,Was
GO:0060548	negative regulation of cell death	19	1004	0.0334	ENSMUSP00000000317,ENSMUSP00000005292,ENSMUSP00000007799,ENSMUSP00000015800,ENSMUSP00000024739,ENSMUSP00000025904,ENSMUSP00000027123,ENSMUSP00000032457,ENSMUSP00000041149,ENSMUSP00000043849,ENSMUSP00000049026,ENSMUSP00000049355,ENSMUSP00000062392,ENSMUSP00000077094,ENSMUSP00000079909,ENSMUSP00000089051,ENSMUSP00000091238,ENSMUSP00000120840,ENSMUSP00000130668	Atg7,Casp3,Cav1,Ckmt1,Fbxo7,Fnip1,Gpi1,Hsp90ab1,Hspa8,Hspd1,Madd,Mif,Ncam1,Prdx2,Prdx5,Prkca,Stxbp1,Sycp2,Tgfb2
GO:1902903	regulation of supramolecular fiber organization	9	320	0.0336	ENSMUSP00000007799,ENSMUSP00000015800,ENSMUSP00000021458,ENSMUSP00000033505,ENSMUSP00000076577,ENSMUSP00000097919,ENSMUSP00000099902,ENSMUSP00000104890,ENSMUSP00000112259	Cav1,Cfl1,Hspa8,Map2,Map3k1,Mapt,Sptb,Sptbn1,Was
GO:0010807	regulation of synaptic vesicle priming	2	9	0.0348	ENSMUSP00000089051,ENSMUSP00000101874	Stx1b,Stxbp1
GO:0030388	fructose 1,6-bisphosphate metabolic process	2	9	0.0348	ENSMUSP00000084846,ENSMUSP00000099536	Aldoa,Aldoc
GO:0030832	regulation of actin filament length	6	156	0.0348	ENSMUSP00000021458,ENSMUSP00000033505,ENSMUSP00000046329,ENSMUSP00000099902,ENSMUSP00000104890,ENSMUSP00000112259	Cfl1,Map3k1,Myo3a,Sptb,Sptbn1,Was
GO:0046184	aldehyde biosynthetic process	2	9	0.0348	ENSMUSP00000049355,ENSMUSP00000130858	Gpi1,Tpi1
GO:0090091	positive regulation of extracellular matrix disassembly	2	9	0.0348	ENSMUSP00000031565,ENSMUSP00000043849	Fscn1,Tgfb2
GO:0032940	secretion by cell	10	384	0.035	ENSMUSP00000009538,ENSMUSP00000023449,ENSMUSP00000026985,ENSMUSP00000038502,ENSMUSP00000064801,ENSMUSP00000089051,ENSMUSP00000096096,ENSMUSP00000100964,ENSMUSP00000101874,ENSMUSP00000111002	Cplx1,Cplx2,Mia3,Pip5k1c,Snap29,Snap91,Stx1b,Stxbp1,Syn1,Syn2
GO:0043278	response to morphine	3	33	0.0354	ENSMUSP00000034097,ENSMUSP00000049355,ENSMUSP00000114144	Gnao1,Got2,Gpi1
GO:0045807	positive regulation of endocytosis	6	157	0.0354	ENSMUSP00000007799,ENSMUSP00000015800,ENSMUSP00000053101,ENSMUSP00000088618,ENSMUSP00000096096,ENSMUSP00000099853	Cav1,Cd47,Dnm1,Hspa8,Ppp3ca,Snap91
GO:0030010	establishment of cell polarity	5	110	0.0362	ENSMUSP00000024739,ENSMUSP00000031565,ENSMUSP00000076577,ENSMUSP00000091921,ENSMUSP00000112259	Cfl1,Fscn1,Hsp90aa1,Hsp90ab1,Map2
GO:1903034	regulation of response to wounding	6	158	0.0363	ENSMUSP00000005292,ENSMUSP00000007799,ENSMUSP00000041149,ENSMUSP00000062392,ENSMUSP00000063548,ENSMUSP00000107298	Abat,Cav1,Mif,Prdx2,Prkca,Tnr
GO:0007005	mitochondrion organization	10	388	0.0372	ENSMUSP00000027123,ENSMUSP00000032457,ENSMUSP00000049026,ENSMUSP00000064538,ENSMUSP00000088618,ENSMUSP00000091921,ENSMUSP00000097919,ENSMUSP00000099409,ENSMUSP00000104890,ENSMUSP00000120840	Atg7,Cnp,Dnm1,Dnm3,Fbxo7,Fnip1,Hsp90aa1,Hspd1,Map3k1,Mapt
GO:0045026	plasma membrane fusion	3	34	0.0379	ENSMUSP00000023449,ENSMUSP00000089051,ENSMUSP00000101874	Snap29,Stx1b,Stxbp1
GO:0071260	cellular response to mechanical stimulus	4	69	0.0379	ENSMUSP00000007799,ENSMUSP00000026196,ENSMUSP00000039657,ENSMUSP00000083077	Atp1a1,Atp1a2,Cav1,Got1
GO:0086004	regulation of cardiac muscle cell contraction	3	34	0.0379	ENSMUSP00000007799,ENSMUSP00000039657,ENSMUSP00000083077	Atp1a1,Atp1a2,Cav1
GO:0050865	regulation of cell activation	12	520	0.0381	ENSMUSP00000005292,ENSMUSP00000007799,ENSMUSP00000027123,ENSMUSP00000041149,ENSMUSP00000062392,ENSMUSP00000063548,ENSMUSP00000089051,ENSMUSP00000091238,ENSMUSP00000091921,ENSMUSP00000099853,ENSMUSP00000119875,ENSMUSP00000120840	Abat,Casp3,Cav1,Cd47,Fbxo7,Hsp90aa1,Hspd1,Mif,Pms2,Prdx2,Prkca,Stxbp1
GO:0072659	protein localization to plasma membrane	6	160	0.0381	ENSMUSP00000027863,ENSMUSP00000044168,ENSMUSP00000089051,ENSMUSP00000090089,ENSMUSP00000092794,ENSMUSP00000099902	Ank3,Atp1b1,Atp2c2,Pacsin1,Sptbn1,Stxbp1
GO:0021537	telencephalon development	8	270	0.0388	ENSMUSP00000032457,ENSMUSP00000070993,ENSMUSP00000079100,ENSMUSP00000091238,ENSMUSP00000107298,ENSMUSP00000108583,ENSMUSP00000112259,ENSMUSP00000117022	Atg7,Casp3,Cfl1,Nme1,Prdm8,Slc1a2,Tnr,Ywhae
GO:0044070	regulation of anion transport	5	113	0.0395	ENSMUSP00000041149,ENSMUSP00000062392,ENSMUSP00000063548,ENSMUSP00000089051,ENSMUSP00000104533	Abat,Acsl6,Mif,Prkca,Stxbp1
GO:0006531	aspartate metabolic process	2	10	0.0398	ENSMUSP00000026196,ENSMUSP00000034097	Got1,Got2
GO:0006458	'de novo' protein folding	3	35	0.04	ENSMUSP00000015800,ENSMUSP00000027123,ENSMUSP00000037930	Hspa8,Hspd1,Uggt1
GO:0032570	response to progesterone	3	35	0.04	ENSMUSP00000007799,ENSMUSP00000043849,ENSMUSP00000049355	Cav1,Gpi1,Tgfb2
GO:0051261	protein depolymerization	3	35	0.04	ENSMUSP00000015800,ENSMUSP00000028527,ENSMUSP00000112259	Cfl1,Hspa8,Kif18a
GO:0055082	cellular chemical homeostasis	14	663	0.0406	ENSMUSP00000007799,ENSMUSP00000020930,ENSMUSP00000026196,ENSMUSP00000026459,ENSMUSP00000027863,ENSMUSP00000029876,ENSMUSP00000030940,ENSMUSP00000032457,ENSMUSP00000039657,ENSMUSP00000053101,ENSMUSP00000062392,ENSMUSP00000070993,ENSMUSP00000083077,ENSMUSP00000117022	Atg7,Atp1a1,Atp1a2,Atp1b1,Atp5b,Calb1,Cav1,Gna13,Gnb1,Got1,Nme1,Ppp3ca,Prkca,Ywhae
GO:0048732	gland development	11	461	0.0416	ENSMUSP00000005292,ENSMUSP00000007799,ENSMUSP00000015950,ENSMUSP00000023116,ENSMUSP00000025891,ENSMUSP00000032457,ENSMUSP00000034097,ENSMUSP00000034834,ENSMUSP00000043849,ENSMUSP00000092794,ENSMUSP00000117022	Aco2,Atg7,Atp2c2,Capn1,Cav1,Got2,Nme1,Pkm,Prdx2,Qdpr,Tgfb2
GO:0071901	negative regulation of protein serine/threonine kinase activity	5	115	0.0417	ENSMUSP00000007799,ENSMUSP00000031131,ENSMUSP00000062392,ENSMUSP00000091238,ENSMUSP00000120840	Casp3,Cav1,Fbxo7,Prkca,Uchl1
GO:0002697	regulation of immune effector process	9	335	0.0421	ENSMUSP00000015800,ENSMUSP00000027123,ENSMUSP00000033505,ENSMUSP00000041149,ENSMUSP00000043849,ENSMUSP00000049355,ENSMUSP00000089051,ENSMUSP00000111393,ENSMUSP00000119875	Gpi1,Hspa8,Hspd1,Mif,Pms2,Stxbp1,Tgfb2,Tmem173,Was
GO:0030835	negative regulation of actin filament depolymerization	3	36	0.0424	ENSMUSP00000021458,ENSMUSP00000099902,ENSMUSP00000112259	Cfl1,Sptb,Sptbn1
GO:0043066	negative regulation of apoptotic process	17	884	0.0424	ENSMUSP00000000317,ENSMUSP00000005292,ENSMUSP00000007799,ENSMUSP00000015800,ENSMUSP00000024739,ENSMUSP00000025904,ENSMUSP00000027123,ENSMUSP00000032457,ENSMUSP00000041149,ENSMUSP00000043849,ENSMUSP00000049026,ENSMUSP00000049355,ENSMUSP00000062392,ENSMUSP00000077094,ENSMUSP00000079909,ENSMUSP00000089051,ENSMUSP00000091238	Atg7,Casp3,Cav1,Ckmt1,Fnip1,Gpi1,Hsp90ab1,Hspa8,Hspd1,Madd,Mif,Prdx2,Prdx5,Prkca,Stxbp1,Sycp2,Tgfb2
GO:0072657	protein localization to membrane	9	336	0.0426	ENSMUSP00000027863,ENSMUSP00000044168,ENSMUSP00000089051,ENSMUSP00000090089,ENSMUSP00000091921,ENSMUSP00000092794,ENSMUSP00000099902,ENSMUSP00000101874,ENSMUSP00000109516	Ank3,Arhgef9,Atp1b1,Atp2c2,Hsp90aa1,Pacsin1,Sptbn1,Stx1b,Stxbp1
GO:0001666	response to hypoxia	8	278	0.0443	ENSMUSP00000007799,ENSMUSP00000020157,ENSMUSP00000027123,ENSMUSP00000027863,ENSMUSP00000030940,ENSMUSP00000043849,ENSMUSP00000063548,ENSMUSP00000091238	Abat,Apaf1,Atp1b1,Casp3,Cav1,Gnb1,Hspd1,Tgfb2
GO:0033120	positive regulation of RNA splicing	3	37	0.0451	ENSMUSP00000015800,ENSMUSP00000050771,ENSMUSP00000111483	Celf4,Hspa8,Polr2a
GO:0044282	small molecule catabolic process	8	279	0.0451	ENSMUSP00000015950,ENSMUSP00000022322,ENSMUSP00000023203,ENSMUSP00000026196,ENSMUSP00000034097,ENSMUSP00000049355,ENSMUSP00000110158,ENSMUSP00000130858	Gls,Glud1,Got1,Got2,Gpi1,Gpt,Qdpr,Tpi1
GO:0048675	axon extension	3	37	0.0451	ENSMUSP00000024739,ENSMUSP00000091921,ENSMUSP00000097919	Hsp90aa1,Hsp90ab1,Mapt
GO:0051131	chaperone-mediated protein complex assembly	2	11	0.0451	ENSMUSP00000024739,ENSMUSP00000091921	Hsp90aa1,Hsp90ab1
GO:0061615	glycolytic process through fructose-6-phosphate	2	11	0.0451	ENSMUSP00000049355,ENSMUSP00000084846	Aldoa,Gpi1
GO:0070059	intrinsic apoptotic signaling pathway in response to endoplasmic reticulum stress	3	37	0.0451	ENSMUSP00000020157,ENSMUSP00000079038,ENSMUSP00000091238	Apaf1,Casp3,Tmem117
GO:0070207	protein homotrimerization	3	37	0.0451	ENSMUSP00000041149,ENSMUSP00000079100,ENSMUSP00000124297	Cd247,Mif,Slc1a2
GO:0090276	regulation of peptide hormone secretion	7	222	0.0451	ENSMUSP00000022322,ENSMUSP00000032457,ENSMUSP00000053101,ENSMUSP00000063548,ENSMUSP00000077094,ENSMUSP00000083375,ENSMUSP00000107869	Abat,Atg7,Cacna1d,Glud1,Glul,Madd,Ppp3ca
GO:1903817	negative regulation of voltage-gated potassium channel activity	2	11	0.0451	ENSMUSP00000007799,ENSMUSP00000090089	Ank3,Cav1
GO:0033157	regulation of intracellular protein transport	7	224	0.0468	ENSMUSP00000015435,ENSMUSP00000024739,ENSMUSP00000070993,ENSMUSP00000090089,ENSMUSP00000091921,ENSMUSP00000095051,ENSMUSP00000111393	Ank3,Gdi1,Hsp90aa1,Hsp90ab1,Ptpn14,Tmem173,Ywhae
GO:0007163	establishment or maintenance of cell polarity	6	170	0.0471	ENSMUSP00000024739,ENSMUSP00000031565,ENSMUSP00000076577,ENSMUSP00000091921,ENSMUSP00000096096,ENSMUSP00000112259	Cfl1,Fscn1,Hsp90aa1,Hsp90ab1,Map2,Snap91
GO:0019674	NAD metabolic process	3	38	0.0471	ENSMUSP00000032373,ENSMUSP00000049355,ENSMUSP00000127526	Gpi1,Idh3a,Ldhb
GO:0055114	oxidation-reduction process	17	898	0.0471	ENSMUSP00000005292,ENSMUSP00000005826,ENSMUSP00000015950,ENSMUSP00000022322,ENSMUSP00000023116,ENSMUSP00000025904,ENSMUSP00000028010,ENSMUSP00000028162,ENSMUSP00000028430,ENSMUSP00000031637,ENSMUSP00000032373,ENSMUSP00000033662,ENSMUSP00000038056,ENSMUSP00000049355,ENSMUSP00000049394,ENSMUSP00000125427,ENSMUSP00000127526	Aco2,Cbr1,Cs,Cyct,Fmo3,Glud1,Gpi1,Idh3a,Ldhb,Leprel1,Ndufa4,Pdha1,Prdx2,Prdx5,Ptges2,Qdpr,Tyw5
GO:1903170	negative regulation of calcium ion transmembrane transport	3	38	0.0471	ENSMUSP00000043849,ENSMUSP00000070993,ENSMUSP00000083077	Atp1a2,Tgfb2,Ywhae
GO:0010647	positive regulation of cell communication	26	1608	0.0484	ENSMUSP00000005292,ENSMUSP00000007799,ENSMUSP00000020157,ENSMUSP00000022322,ENSMUSP00000024739,ENSMUSP00000026196,ENSMUSP00000028430,ENSMUSP00000032457,ENSMUSP00000041149,ENSMUSP00000043849,ENSMUSP00000051973,ENSMUSP00000053101,ENSMUSP00000062392,ENSMUSP00000063548,ENSMUSP00000077094,ENSMUSP00000083375,ENSMUSP00000089051,ENSMUSP00000090089,ENSMUSP00000091921,ENSMUSP00000101874,ENSMUSP00000104890,…	Abat,Abra,Ank3,Apaf1,Atg7,Cacna1d,Cav1,Cfl1,Cyct,Gfi1,Glud1,Glul,Got1,Hsp90aa1,Hsp90ab1,Madd,Map3k1,Mif,Ncam1,Ppp3ca,Prdx2,Prkca,Stx1b,Stxbp1,Tgfb2,Tnr
GO:0030193	regulation of blood coagulation	4	76	0.0484	ENSMUSP00000005292,ENSMUSP00000007799,ENSMUSP00000062392,ENSMUSP00000063548	Abat,Cav1,Prdx2,Prkca
GO:0046824	positive regulation of nucleocytoplasmic transport	4	76	0.0484	ENSMUSP00000024739,ENSMUSP00000070993,ENSMUSP00000091921,ENSMUSP00000111393	Hsp90aa1,Hsp90ab1,Tmem173,Ywhae
GO:0048589	developmental growth	10	409	0.0484	ENSMUSP00000024739,ENSMUSP00000034834,ENSMUSP00000042509,ENSMUSP00000043849,ENSMUSP00000043874,ENSMUSP00000079100,ENSMUSP00000091921,ENSMUSP00000097919,ENSMUSP00000099881,ENSMUSP00000119790	Gap43,Heg1,Hsp90aa1,Hsp90ab1,Kmt2c,Mapt,Pkm,Slc1a2,Tgfb2,Wdr48
GO:0051093	negative regulation of developmental process	18	979	0.0493	ENSMUSP00000005292,ENSMUSP00000007799,ENSMUSP00000015435,ENSMUSP00000025986,ENSMUSP00000039598,ENSMUSP00000041149,ENSMUSP00000043849,ENSMUSP00000053101,ENSMUSP00000064538,ENSMUSP00000076577,ENSMUSP00000097919,ENSMUSP00000101874,ENSMUSP00000107298,ENSMUSP00000109795,ENSMUSP00000112259,ENSMUSP00000117022,ENSMUSP00000120840,ENSMUSP00000135884	Cav1,Cfl1,Crmp1,Dnm3,Fbxo7,Fig4,Gdi1,Gfi1,Map2,Mapt,Mif,Nme1,Ppp3ca,Prdx2,Stx1b,Tgfb2,Tll2,Tnr
GO:0006898	receptor-mediated endocytosis	6	173	0.0499	ENSMUSP00000007799,ENSMUSP00000026459,ENSMUSP00000064538,ENSMUSP00000088618,ENSMUSP00000096096,ENSMUSP00000099475	Atp5b,Cav1,Cltc,Dnm1,Dnm3,Snap91
GO:0031915	positive regulation of synaptic plasticity	2	12	0.0499	ENSMUSP00000026985,ENSMUSP00000112259	Cfl1,Cplx2
GO:0032353	negative regulation of hormone biosynthetic process	2	12	0.0499	ENSMUSP00000039657,ENSMUSP00000135884	Atp1a1,Gfi1
GO:0090257	regulation of muscle system process	7	228	0.0499	ENSMUSP00000007799,ENSMUSP00000027863,ENSMUSP00000039657,ENSMUSP00000053101,ENSMUSP00000062392,ENSMUSP00000063548,ENSMUSP00000083077	Abat,Atp1a1,Atp1a2,Atp1b1,Cav1,Ppp3ca,Prkca
GO:0098739	import across plasma membrane	4	77	0.0499	ENSMUSP00000027863,ENSMUSP00000039657,ENSMUSP00000079100,ENSMUSP00000083077	Atp1a1,Atp1a2,Atp1b1,Slc1a2
GO:1900244	positive regulation of synaptic vesicle endocytosis	2	12	0.0499	ENSMUSP00000088618,ENSMUSP00000096096	Dnm1,Snap91
GO:1901215	negative regulation of neuron death	7	228	0.0499	ENSMUSP00000005292,ENSMUSP00000024739,ENSMUSP00000027123,ENSMUSP00000032457,ENSMUSP00000049355,ENSMUSP00000089051,ENSMUSP00000120840	Atg7,Fbxo7,Gpi1,Hsp90ab1,Hspd1,Prdx2,Stxbp1

## Sheet: Molecular Function 
#term ID	term description	observed gene count	background gene count	false discovery rate	matching proteins in your network (IDs)	matching proteins in your network (labels)
GO:0005488	binding	169	10884	3.03e-17	ENSMUSP00000000317,ENSMUSP00000001566,ENSMUSP00000001989,ENSMUSP00000004378,ENSMUSP00000005292,ENSMUSP00000007799,ENSMUSP00000009340,ENSMUSP00000009538,ENSMUSP00000015435,ENSMUSP00000015800,ENSMUSP00000015950,ENSMUSP00000019118,ENSMUSP00000020157,ENSMUSP00000020449,ENSMUSP00000020930,ENSMUSP00000021458,ENSMUSP00000022057,ENSMUSP00000022322,ENSMUSP00000022746,ENSMUSP00000023116,ENSMUSP00000023203,…	Abat,Abcf1,Abra,Aco2,Acsf2,Acsl6,Actbl2,Ahctf1,Aldoa,Aldoc,Ank3,Apaf1,Arhgef9,Atg7,Atp1a1,Atp1a2,Atp1b1,Atp2c2,Atp5b,Atp5d,Atp5o,Atp9a,Banp,Cacna1d,Calb1,Capn1,Casp3,Cav1,Cd247,Cdc25a,Celf4,Cfl1,Chrm4,Ckmt1,Cltc,Cnp,Cntrob,Colec12,Cplx1,Cplx2,Crmp1,Cyct,Dclre1a,Dhx29,Dnm1,Dnm3,Dock11,Edil3,Eef1a1,Eml5,Eno2,Eps8l2,Erc2,Fabp3,Fbrs,Fbxo7,Fmo3,Fnip1,Fscn1,Gap43,Gdi1,Gfi1,Gls,Glud1,Glul,Gna13,Gnao1,Gn…
GO:0019899	enzyme binding	64	2175	7.61e-14	ENSMUSP00000001566,ENSMUSP00000004378,ENSMUSP00000007799,ENSMUSP00000015435,ENSMUSP00000015800,ENSMUSP00000019118,ENSMUSP00000022322,ENSMUSP00000024739,ENSMUSP00000025818,ENSMUSP00000026577,ENSMUSP00000027123,ENSMUSP00000027863,ENSMUSP00000030940,ENSMUSP00000031131,ENSMUSP00000032373,ENSMUSP00000033419,ENSMUSP00000033505,ENSMUSP00000034097,ENSMUSP00000039657,ENSMUSP00000040808,ENSMUSP00000041149,…	Abat,Acsl6,Aldoa,Arhgef9,Atp1a1,Atp1b1,Casp3,Cav1,Cd247,Cdc25a,Cfl1,Chrm4,Cltc,Dnm1,Dnm3,Dock11,Eef1a1,Eno2,Eps8l2,Fbxo7,Fnip1,Gdi1,Glud1,Gnb1,Got2,Gpi1,Hsp90aa1,Hsp90ab1,Hspa8,Hspd1,Ldhb,Madd,Maf1,Map2,Map3k1,Mapt,Mif,Mycbp2,Ncam1,Nme1,Nsf,Polr2a,Ppp3ca,Prkca,Ptpn14,Ptprr,Rassf9,Rin1,Sart3,Snap91,Sptbn1,Stat2,Stx1b,Stxbp1,Syn1,Tmem173,Tpi1,Tuba1b,Tubb5,Uchl1,Usp7,Was,Ywhae,Ywhag
GO:0005515	protein binding	118	6454	2.31e-13	ENSMUSP00000000317,ENSMUSP00000001566,ENSMUSP00000004378,ENSMUSP00000007799,ENSMUSP00000009340,ENSMUSP00000009538,ENSMUSP00000015435,ENSMUSP00000015800,ENSMUSP00000015950,ENSMUSP00000019118,ENSMUSP00000020157,ENSMUSP00000020930,ENSMUSP00000021458,ENSMUSP00000022057,ENSMUSP00000022322,ENSMUSP00000022746,ENSMUSP00000023449,ENSMUSP00000024739,ENSMUSP00000025818,ENSMUSP00000025891,ENSMUSP00000025904,…	Abat,Abra,Acsl6,Aldoa,Aldoc,Ank3,Apaf1,Arhgef9,Atg7,Atp1a1,Atp1a2,Atp1b1,Atp5b,Banp,Cacna1d,Capn1,Casp3,Cav1,Cd247,Cdc25a,Cfl1,Chrm4,Ckmt1,Cltc,Cntrob,Cplx1,Cplx2,Crmp1,Dnm1,Dnm3,Dock11,Edil3,Eef1a1,Eml5,Eno2,Eps8l2,Erc2,Fabp3,Fbrs,Fbxo7,Fnip1,Fscn1,Gap43,Gdi1,Gls,Glud1,Glul,Gna13,Gnao1,Gnb1,Got2,Gpi1,Grid2,Herc6,Hsp90aa1,Hsp90ab1,Hspa8,Hspd1,Ift81,Kif18a,Ldhb,Madd,Maf1,Map2,Map3k1,Mapt,Mga,Mif,M…
GO:0036094	small molecule binding	64	2364	1.86e-12	ENSMUSP00000000317,ENSMUSP00000001566,ENSMUSP00000001989,ENSMUSP00000009538,ENSMUSP00000015800,ENSMUSP00000015950,ENSMUSP00000020157,ENSMUSP00000020449,ENSMUSP00000020930,ENSMUSP00000022322,ENSMUSP00000023203,ENSMUSP00000024739,ENSMUSP00000026196,ENSMUSP00000026459,ENSMUSP00000026576,ENSMUSP00000027123,ENSMUSP00000027863,ENSMUSP00000028010,ENSMUSP00000028527,ENSMUSP00000029876,ENSMUSP00000032373,…	Abat,Abcf1,Acsf2,Acsl6,Actbl2,Aldoa,Apaf1,Atp1a1,Atp1a2,Atp1b1,Atp2c2,Atp5b,Atp9a,Calb1,Ckmt1,Cnp,Dhx29,Dnm1,Dnm3,Eef1a1,Fabp3,Fmo3,Glud1,Glul,Gna13,Gnao1,Got1,Got2,Gpi1,Gpt,Helb,Hsp90aa1,Hsp90ab1,Hspa8,Hspd1,Idh3a,Kif18a,Ldhb,Leprel1,Map3k1,Myo3a,Nlrp14,Nlrp4f,Nme1,Nsf,Osbp2,Papd7,Pip5k1c,Pkm,Pms2,Prkca,Qdpr,Snap91,Syn1,Syn2,Syp,Taldo1,Tmem173,Tor3a,Tuba1b,Tubb2a,Tubb3,Tubb5,Uba1
GO:0003824	catalytic activity	97	5239	2.29e-10	ENSMUSP00000000317,ENSMUSP00000001566,ENSMUSP00000001989,ENSMUSP00000004378,ENSMUSP00000005292,ENSMUSP00000005826,ENSMUSP00000015800,ENSMUSP00000015950,ENSMUSP00000020449,ENSMUSP00000020930,ENSMUSP00000022322,ENSMUSP00000023116,ENSMUSP00000023203,ENSMUSP00000023677,ENSMUSP00000025891,ENSMUSP00000025904,ENSMUSP00000025986,ENSMUSP00000026196,ENSMUSP00000026459,ENSMUSP00000026576,ENSMUSP00000027123,…	Abat,Abcf1,Aco2,Acsf2,Acsl6,Aldoa,Aldoc,Atg7,Atp1a1,Atp1a2,Atp1b1,Atp2c2,Atp5b,Atp5d,Atp5f1,Atp5j2,Atp5o,Atp9a,Capn1,Casp3,Cbr1,Cdc25a,Ckmt1,Cnp,Crmp1,Cs,Cyct,Dclre1a,Dhx29,Dnm1,Dnm3,Eef1a1,Eno2,Fbxo7,Fig4,Fmo3,Gls,Glud1,Glul,Gm10221,Gna13,Gnao1,Gnb1,Got1,Got2,Gpi1,Gpt,Helb,Herc6,Hsp90aa1,Hspa8,Hspd1,Hykk,Idh3a,Kif18a,Kmt2c,Ldhb,Leprel1,Map3k1,Mif,Mycbp2,Myo3a,Ndufa4,Nme1,Nsf,Papd7,Pdha1,Pip5k1c,…
GO:0008092	cytoskeletal protein binding	35	877	2.29e-10	ENSMUSP00000021458,ENSMUSP00000022057,ENSMUSP00000024739,ENSMUSP00000025891,ENSMUSP00000026577,ENSMUSP00000028527,ENSMUSP00000030940,ENSMUSP00000031426,ENSMUSP00000031565,ENSMUSP00000033505,ENSMUSP00000039657,ENSMUSP00000044168,ENSMUSP00000046329,ENSMUSP00000051223,ENSMUSP00000051973,ENSMUSP00000064538,ENSMUSP00000065643,ENSMUSP00000070709,ENSMUSP00000076577,ENSMUSP00000084846,ENSMUSP00000088618,…	Abra,Aldoa,Aldoc,Ank3,Atp1a1,Cacna1d,Capn1,Cfl1,Cltc,Crmp1,Dnm1,Dnm3,Eml5,Eps8l2,Fabp3,Fscn1,Gnb1,Hsp90aa1,Hsp90ab1,Ift81,Kif18a,Map2,Map3k1,Mapt,Myo3a,Nme1,Pacsin1,Pip5k1c,Sptb,Sptbn1,Ssfa2,Syn1,Tppp,Was,Ywhag
GO:0043168	anion binding	63	2578	2.29e-10	ENSMUSP00000000317,ENSMUSP00000001566,ENSMUSP00000001989,ENSMUSP00000009538,ENSMUSP00000015800,ENSMUSP00000015950,ENSMUSP00000020157,ENSMUSP00000020449,ENSMUSP00000020930,ENSMUSP00000022322,ENSMUSP00000023203,ENSMUSP00000024739,ENSMUSP00000026196,ENSMUSP00000026459,ENSMUSP00000027123,ENSMUSP00000027863,ENSMUSP00000028010,ENSMUSP00000028162,ENSMUSP00000028527,ENSMUSP00000034097,ENSMUSP00000034834,…	Abat,Abcf1,Acsf2,Acsl6,Actbl2,Apaf1,Atp1a1,Atp1a2,Atp1b1,Atp2c2,Atp5b,Atp9a,Cfl1,Ckmt1,Dhx29,Dnm1,Dnm3,Eef1a1,Fabp3,Fmo3,Gap43,Glud1,Glul,Gna13,Gnao1,Got1,Got2,Gpt,Helb,Hsp90aa1,Hsp90ab1,Hspa8,Hspd1,Kif18a,Leprel1,Map3k1,Myo3a,Ncam1,Nlrp14,Nlrp4f,Nme1,Nsf,Pacsin1,Papd7,Pip5k1c,Pkm,Pms2,Prkca,Ptges2,Qdpr,Rasa4,Snap91,Snx25,Sptbn1,Syn1,Syn2,Tmem173,Tor3a,Tuba1b,Tubb2a,Tubb3,Tubb5,Uba1
GO:0017111	nucleoside-triphosphatase activity	31	714	4.02e-10	ENSMUSP00000001566,ENSMUSP00000015800,ENSMUSP00000020449,ENSMUSP00000020930,ENSMUSP00000023677,ENSMUSP00000026459,ENSMUSP00000027863,ENSMUSP00000028527,ENSMUSP00000030940,ENSMUSP00000035244,ENSMUSP00000036881,ENSMUSP00000039657,ENSMUSP00000042457,ENSMUSP00000046329,ENSMUSP00000060246,ENSMUSP00000064538,ENSMUSP00000071134,ENSMUSP00000076777,ENSMUSP00000078572,ENSMUSP00000083077,ENSMUSP00000088618,…	Abcf1,Atp1a1,Atp1a2,Atp1b1,Atp2c2,Atp5b,Atp5d,Atp5f1,Atp5j2,Atp5o,Atp9a,Dhx29,Dnm1,Dnm3,Eef1a1,Gm10221,Gna13,Gnao1,Gnb1,Helb,Hsp90aa1,Hspa8,Kif18a,Myo3a,Nsf,Pms2,Tor3a,Tuba1b,Tubb2a,Tubb3,Tubb5
GO:0008144	drug binding	46	1630	2.43e-09	ENSMUSP00000000317,ENSMUSP00000001989,ENSMUSP00000009538,ENSMUSP00000015800,ENSMUSP00000020157,ENSMUSP00000020449,ENSMUSP00000022322,ENSMUSP00000023203,ENSMUSP00000023677,ENSMUSP00000024739,ENSMUSP00000026196,ENSMUSP00000026459,ENSMUSP00000027123,ENSMUSP00000027863,ENSMUSP00000028527,ENSMUSP00000031565,ENSMUSP00000034097,ENSMUSP00000034834,ENSMUSP00000035244,ENSMUSP00000036881,ENSMUSP00000039657,…	Abat,Abcf1,Acsf2,Acsl6,Actbl2,Apaf1,Atp1a1,Atp1a2,Atp1b1,Atp2c2,Atp5b,Atp5o,Atp9a,Ckmt1,Dhx29,Eef1a1,Fscn1,Glud1,Glul,Got1,Got2,Gpt,Helb,Hsp90aa1,Hsp90ab1,Hspa8,Hspd1,Kif18a,Map3k1,Myo3a,Nlrp14,Nlrp4f,Nme1,Nsf,Papd7,Pip5k1c,Pkm,Pms2,Ppp3ca,Prkca,Snap91,Syn1,Syn2,Tmem173,Tor3a,Uba1
GO:0000166	nucleotide binding	51	2006	6.06e-09	ENSMUSP00000000317,ENSMUSP00000001566,ENSMUSP00000001989,ENSMUSP00000009538,ENSMUSP00000015800,ENSMUSP00000015950,ENSMUSP00000020157,ENSMUSP00000020449,ENSMUSP00000020930,ENSMUSP00000022322,ENSMUSP00000024739,ENSMUSP00000026459,ENSMUSP00000027123,ENSMUSP00000027863,ENSMUSP00000028010,ENSMUSP00000028527,ENSMUSP00000032373,ENSMUSP00000034834,ENSMUSP00000035244,ENSMUSP00000036881,ENSMUSP00000039657,…	Abcf1,Acsf2,Acsl6,Actbl2,Apaf1,Atp1a1,Atp1a2,Atp1b1,Atp2c2,Atp5b,Atp9a,Ckmt1,Cnp,Dhx29,Dnm1,Dnm3,Eef1a1,Fmo3,Glud1,Glul,Gna13,Gnao1,Helb,Hsp90aa1,Hsp90ab1,Hspa8,Hspd1,Idh3a,Kif18a,Ldhb,Map3k1,Myo3a,Nlrp14,Nlrp4f,Nme1,Nsf,Papd7,Pip5k1c,Pkm,Pms2,Prkca,Qdpr,Syn1,Syn2,Tmem173,Tor3a,Tuba1b,Tubb2a,Tubb3,Tubb5,Uba1
GO:0016887	ATPase activity	21	372	8.98e-09	ENSMUSP00000015800,ENSMUSP00000020449,ENSMUSP00000023677,ENSMUSP00000026459,ENSMUSP00000027863,ENSMUSP00000028527,ENSMUSP00000035244,ENSMUSP00000036881,ENSMUSP00000039657,ENSMUSP00000046329,ENSMUSP00000078572,ENSMUSP00000083077,ENSMUSP00000091921,ENSMUSP00000092794,ENSMUSP00000099364,ENSMUSP00000101006,ENSMUSP00000104805,ENSMUSP00000113022,ENSMUSP00000119875,ENSMUSP00000125504,ENSMUSP00000136375	Abcf1,Atp1a1,Atp1a2,Atp1b1,Atp2c2,Atp5b,Atp5d,Atp5f1,Atp5j2,Atp5o,Atp9a,Dhx29,Gm10221,Helb,Hsp90aa1,Hspa8,Kif18a,Myo3a,Nsf,Pms2,Tor3a
GO:0035639	purine ribonucleoside triphosphate binding	45	1697	2.22e-08	ENSMUSP00000000317,ENSMUSP00000001566,ENSMUSP00000001989,ENSMUSP00000009538,ENSMUSP00000015800,ENSMUSP00000020157,ENSMUSP00000020449,ENSMUSP00000020930,ENSMUSP00000022322,ENSMUSP00000024739,ENSMUSP00000026459,ENSMUSP00000027123,ENSMUSP00000027863,ENSMUSP00000028527,ENSMUSP00000034834,ENSMUSP00000035244,ENSMUSP00000036881,ENSMUSP00000039657,ENSMUSP00000040757,ENSMUSP00000041908,ENSMUSP00000042457,…	Abcf1,Acsf2,Acsl6,Actbl2,Apaf1,Atp1a1,Atp1a2,Atp1b1,Atp2c2,Atp5b,Atp9a,Ckmt1,Dhx29,Dnm1,Dnm3,Eef1a1,Glud1,Glul,Gna13,Gnao1,Helb,Hsp90aa1,Hsp90ab1,Hspa8,Hspd1,Kif18a,Map3k1,Myo3a,Nlrp14,Nlrp4f,Nme1,Nsf,Papd7,Pip5k1c,Pkm,Pms2,Prkca,Syn1,Syn2,Tor3a,Tuba1b,Tubb2a,Tubb3,Tubb5,Uba1
GO:0032555	purine ribonucleotide binding	46	1766	2.25e-08	ENSMUSP00000000317,ENSMUSP00000001566,ENSMUSP00000001989,ENSMUSP00000009538,ENSMUSP00000015800,ENSMUSP00000020157,ENSMUSP00000020449,ENSMUSP00000020930,ENSMUSP00000022322,ENSMUSP00000024739,ENSMUSP00000026459,ENSMUSP00000027123,ENSMUSP00000027863,ENSMUSP00000028527,ENSMUSP00000034834,ENSMUSP00000035244,ENSMUSP00000036881,ENSMUSP00000039657,ENSMUSP00000040757,ENSMUSP00000041908,ENSMUSP00000042457,…	Abcf1,Acsf2,Acsl6,Actbl2,Apaf1,Atp1a1,Atp1a2,Atp1b1,Atp2c2,Atp5b,Atp9a,Ckmt1,Dhx29,Dnm1,Dnm3,Eef1a1,Glud1,Glul,Gna13,Gnao1,Helb,Hsp90aa1,Hsp90ab1,Hspa8,Hspd1,Kif18a,Map3k1,Myo3a,Nlrp14,Nlrp4f,Nme1,Nsf,Papd7,Pip5k1c,Pkm,Pms2,Prkca,Syn1,Syn2,Tmem173,Tor3a,Tuba1b,Tubb2a,Tubb3,Tubb5,Uba1
GO:0097159	organic cyclic compound binding	84	4818	1.36e-07	ENSMUSP00000000317,ENSMUSP00000001566,ENSMUSP00000001989,ENSMUSP00000009340,ENSMUSP00000009538,ENSMUSP00000015800,ENSMUSP00000015950,ENSMUSP00000019118,ENSMUSP00000020157,ENSMUSP00000020449,ENSMUSP00000020930,ENSMUSP00000022322,ENSMUSP00000023203,ENSMUSP00000023677,ENSMUSP00000024739,ENSMUSP00000025904,ENSMUSP00000026196,ENSMUSP00000026459,ENSMUSP00000027123,ENSMUSP00000027768,ENSMUSP00000027863,…	Abat,Abcf1,Acsf2,Acsl6,Actbl2,Ahctf1,Apaf1,Atp1a1,Atp1a2,Atp1b1,Atp2c2,Atp5b,Atp5o,Atp9a,Banp,Calb1,Celf4,Ckmt1,Cltc,Cnp,Cyct,Dclre1a,Dhx29,Dnm1,Dnm3,Eef1a1,Fmo3,Gfi1,Glud1,Glul,Gna13,Gnao1,Got1,Got2,Gpt,Gtf3c5,Helb,Hsp90aa1,Hsp90ab1,Hspa8,Hspd1,Idh3a,Kif18a,Kmt2c,Ldhb,Maf1,Map3k1,Mapt,Mga,Mnda,Myo3a,Nfat5,Nlrp14,Nlrp4f,Nme1,Nsf,Osbp2,Papd7,Pip5k1c,Pkm,Pms2,Polr2a,Prdm8,Prdx5,Prkca,Ptges2,Qdpr,Sa…
GO:0097367	carbohydrate derivative binding	48	2051	2.18e-07	ENSMUSP00000000317,ENSMUSP00000001566,ENSMUSP00000001989,ENSMUSP00000009538,ENSMUSP00000015800,ENSMUSP00000020157,ENSMUSP00000020449,ENSMUSP00000020930,ENSMUSP00000022322,ENSMUSP00000024739,ENSMUSP00000026459,ENSMUSP00000027123,ENSMUSP00000027863,ENSMUSP00000028527,ENSMUSP00000034834,ENSMUSP00000035244,ENSMUSP00000036881,ENSMUSP00000039657,ENSMUSP00000040757,ENSMUSP00000041908,ENSMUSP00000042457,…	Abcf1,Acsf2,Acsl6,Actbl2,Apaf1,Atp1a1,Atp1a2,Atp1b1,Atp2c2,Atp5b,Atp9a,Ckmt1,Dhx29,Dnm1,Dnm3,Eef1a1,Gap43,Glud1,Glul,Gna13,Gnao1,Helb,Hsp90aa1,Hsp90ab1,Hspa8,Hspd1,Kif18a,Map3k1,Myo3a,Ncam1,Nlrp14,Nlrp4f,Nme1,Nsf,Papd7,Pip5k1c,Pkm,Pms2,Prkca,Syn1,Syn2,Tmem173,Tor3a,Tuba1b,Tubb2a,Tubb3,Tubb5,Uba1
GO:0019901	protein kinase binding	25	659	2.82e-07	ENSMUSP00000007799,ENSMUSP00000024739,ENSMUSP00000027863,ENSMUSP00000033505,ENSMUSP00000039657,ENSMUSP00000042457,ENSMUSP00000051223,ENSMUSP00000064392,ENSMUSP00000076577,ENSMUSP00000088618,ENSMUSP00000089051,ENSMUSP00000091882,ENSMUSP00000091921,ENSMUSP00000095051,ENSMUSP00000096096,ENSMUSP00000097919,ENSMUSP00000099364,ENSMUSP00000099475,ENSMUSP00000101874,ENSMUSP00000104890,ENSMUSP00000111002,…	Atp1a1,Atp1b1,Cav1,Cd247,Cdc25a,Cltc,Dnm1,Eef1a1,Fbxo7,Hsp90aa1,Hsp90ab1,Map2,Map3k1,Mapt,Nme1,Nsf,Ptpn14,Ptprr,Snap91,Stx1b,Stxbp1,Syn1,Tmem173,Was,Ywhag
GO:0019900	kinase binding	26	737	5.54e-07	ENSMUSP00000007799,ENSMUSP00000024739,ENSMUSP00000027863,ENSMUSP00000032373,ENSMUSP00000033505,ENSMUSP00000039657,ENSMUSP00000042457,ENSMUSP00000051223,ENSMUSP00000064392,ENSMUSP00000076577,ENSMUSP00000088618,ENSMUSP00000089051,ENSMUSP00000091882,ENSMUSP00000091921,ENSMUSP00000095051,ENSMUSP00000096096,ENSMUSP00000097919,ENSMUSP00000099364,ENSMUSP00000099475,ENSMUSP00000101874,ENSMUSP00000104890,…	Atp1a1,Atp1b1,Cav1,Cd247,Cdc25a,Cltc,Dnm1,Eef1a1,Fbxo7,Hsp90aa1,Hsp90ab1,Ldhb,Map2,Map3k1,Mapt,Nme1,Nsf,Ptpn14,Ptprr,Snap91,Stx1b,Stxbp1,Syn1,Tmem173,Was,Ywhag
GO:1901363	heterocyclic compound binding	80	4748	1.63e-06	ENSMUSP00000000317,ENSMUSP00000001566,ENSMUSP00000001989,ENSMUSP00000009340,ENSMUSP00000009538,ENSMUSP00000015800,ENSMUSP00000015950,ENSMUSP00000019118,ENSMUSP00000020157,ENSMUSP00000020449,ENSMUSP00000020930,ENSMUSP00000022322,ENSMUSP00000023203,ENSMUSP00000024739,ENSMUSP00000025904,ENSMUSP00000026196,ENSMUSP00000026459,ENSMUSP00000027123,ENSMUSP00000027768,ENSMUSP00000027863,ENSMUSP00000028010,…	Abat,Abcf1,Acsf2,Acsl6,Actbl2,Ahctf1,Apaf1,Atp1a1,Atp1a2,Atp1b1,Atp2c2,Atp5b,Atp9a,Banp,Celf4,Ckmt1,Cltc,Cnp,Cyct,Dclre1a,Dhx29,Dnm1,Dnm3,Eef1a1,Fmo3,Gfi1,Glud1,Glul,Gna13,Gnao1,Got1,Got2,Gpt,Gtf3c5,Helb,Hsp90aa1,Hsp90ab1,Hspa8,Hspd1,Idh3a,Kif18a,Kmt2c,Ldhb,Maf1,Map3k1,Mapt,Mga,Mnda,Myo3a,Nfat5,Nlrp14,Nlrp4f,Nme1,Nsf,Papd7,Pip5k1c,Pkm,Pms2,Polr2a,Prdm8,Prdx5,Prkca,Ptges2,Qdpr,Sart3,Stat2,Sycp2,Sy…
GO:0032559	adenyl ribonucleotide binding	37	1449	1.69e-06	ENSMUSP00000000317,ENSMUSP00000001989,ENSMUSP00000009538,ENSMUSP00000015800,ENSMUSP00000020157,ENSMUSP00000020449,ENSMUSP00000022322,ENSMUSP00000024739,ENSMUSP00000026459,ENSMUSP00000027123,ENSMUSP00000027863,ENSMUSP00000028527,ENSMUSP00000034834,ENSMUSP00000035244,ENSMUSP00000036881,ENSMUSP00000039657,ENSMUSP00000040757,ENSMUSP00000041908,ENSMUSP00000046329,ENSMUSP00000052086,ENSMUSP00000062392,…	Abcf1,Acsf2,Acsl6,Actbl2,Apaf1,Atp1a1,Atp1a2,Atp1b1,Atp2c2,Atp5b,Atp9a,Ckmt1,Dhx29,Glud1,Glul,Helb,Hsp90aa1,Hsp90ab1,Hspa8,Hspd1,Kif18a,Map3k1,Myo3a,Nlrp14,Nlrp4f,Nme1,Nsf,Papd7,Pip5k1c,Pkm,Pms2,Prkca,Syn1,Syn2,Tmem173,Tor3a,Uba1
GO:0005524	ATP binding	36	1389	1.77e-06	ENSMUSP00000000317,ENSMUSP00000001989,ENSMUSP00000009538,ENSMUSP00000015800,ENSMUSP00000020157,ENSMUSP00000020449,ENSMUSP00000022322,ENSMUSP00000024739,ENSMUSP00000026459,ENSMUSP00000027123,ENSMUSP00000027863,ENSMUSP00000028527,ENSMUSP00000034834,ENSMUSP00000035244,ENSMUSP00000036881,ENSMUSP00000039657,ENSMUSP00000040757,ENSMUSP00000041908,ENSMUSP00000046329,ENSMUSP00000052086,ENSMUSP00000062392,…	Abcf1,Acsf2,Acsl6,Actbl2,Apaf1,Atp1a1,Atp1a2,Atp1b1,Atp2c2,Atp5b,Atp9a,Ckmt1,Dhx29,Glud1,Glul,Helb,Hsp90aa1,Hsp90ab1,Hspa8,Hspd1,Kif18a,Map3k1,Myo3a,Nlrp14,Nlrp4f,Nme1,Nsf,Papd7,Pip5k1c,Pkm,Pms2,Prkca,Syn1,Syn2,Tor3a,Uba1
GO:0043167	ion binding	86	5302	1.86e-06	ENSMUSP00000000317,ENSMUSP00000001566,ENSMUSP00000001989,ENSMUSP00000004378,ENSMUSP00000009538,ENSMUSP00000015800,ENSMUSP00000015950,ENSMUSP00000020157,ENSMUSP00000020449,ENSMUSP00000020930,ENSMUSP00000022322,ENSMUSP00000023116,ENSMUSP00000023203,ENSMUSP00000024739,ENSMUSP00000025891,ENSMUSP00000025986,ENSMUSP00000026196,ENSMUSP00000026459,ENSMUSP00000027123,ENSMUSP00000027863,ENSMUSP00000028010,…	Abat,Abcf1,Aco2,Acsf2,Acsl6,Actbl2,Apaf1,Atp1a1,Atp1a2,Atp1b1,Atp2c2,Atp5b,Atp9a,Cacna1d,Calb1,Capn1,Cfl1,Ckmt1,Colec12,Cyct,Dhx29,Dnm1,Dnm3,Edil3,Eef1a1,Eno2,Fabp3,Fmo3,Gap43,Gfi1,Glud1,Glul,Gna13,Gnao1,Got1,Got2,Gpt,Heg1,Helb,Hsp90aa1,Hsp90ab1,Hspa8,Hspd1,Idh3a,Kif18a,Kmt2c,Leprel1,Map3k1,Mycbp2,Myo3a,Ncam1,Nlrp14,Nlrp4f,Nme1,Nsf,Pacsin1,Papd7,Phf11d,Pip5k1c,Pkm,Pms2,Polr2a,Ppp3ca,Prdm8,Prkca,P…
GO:0044877	protein-containing complex binding	31	1094	2.23e-06	ENSMUSP00000001566,ENSMUSP00000020930,ENSMUSP00000021458,ENSMUSP00000023677,ENSMUSP00000026577,ENSMUSP00000027123,ENSMUSP00000030940,ENSMUSP00000031565,ENSMUSP00000031637,ENSMUSP00000035244,ENSMUSP00000036881,ENSMUSP00000041149,ENSMUSP00000043220,ENSMUSP00000046329,ENSMUSP00000062392,ENSMUSP00000069429,ENSMUSP00000070993,ENSMUSP00000075987,ENSMUSP00000080462,ENSMUSP00000087773,ENSMUSP00000088618,…	Abcf1,Atp5d,Atp5o,Casp3,Cfl1,Colec12,Dhx29,Dnm1,Edil3,Eps8l2,Erc2,Fscn1,Gna13,Gnao1,Gnb1,Hspd1,Mapt,Mif,Myo3a,Ndufa4,Nme1,Nsf,Prkca,Slc25a3,Sptb,Sptbn1,Ssfa2,Syp,Tnr,Tubb5,Ywhae
GO:0016787	hydrolase activity	48	2259	2.9e-06	ENSMUSP00000001566,ENSMUSP00000015800,ENSMUSP00000020449,ENSMUSP00000020930,ENSMUSP00000023677,ENSMUSP00000025891,ENSMUSP00000025986,ENSMUSP00000026459,ENSMUSP00000027123,ENSMUSP00000027863,ENSMUSP00000028527,ENSMUSP00000030940,ENSMUSP00000031131,ENSMUSP00000035244,ENSMUSP00000036881,ENSMUSP00000039598,ENSMUSP00000039657,ENSMUSP00000042457,ENSMUSP00000046329,ENSMUSP00000053101,ENSMUSP00000060246,…	Abcf1,Atp1a1,Atp1a2,Atp1b1,Atp2c2,Atp5b,Atp5d,Atp5f1,Atp5j2,Atp5o,Atp9a,Capn1,Casp3,Cdc25a,Cnp,Crmp1,Dclre1a,Dhx29,Dnm1,Dnm3,Eef1a1,Fig4,Gls,Gm10221,Gna13,Gnao1,Gnb1,Helb,Hsp90aa1,Hspa8,Hspd1,Kif18a,Myo3a,Nme1,Nsf,Pms2,Ppp3ca,Ptpn14,Ptprr,Tll2,Tor3a,Tpp2,Tuba1b,Tubb2a,Tubb3,Tubb5,Uchl1,Usp7
GO:0019829	cation-transporting ATPase activity	8	59	5.28e-06	ENSMUSP00000023677,ENSMUSP00000026459,ENSMUSP00000027863,ENSMUSP00000039657,ENSMUSP00000083077,ENSMUSP00000092794,ENSMUSP00000101006,ENSMUSP00000136375	Atp1a1,Atp1a2,Atp1b1,Atp2c2,Atp5b,Atp5d,Atp5o,Gm10221
GO:0042623	ATPase activity, coupled	15	301	7.93e-06	ENSMUSP00000015800,ENSMUSP00000020449,ENSMUSP00000023677,ENSMUSP00000026459,ENSMUSP00000027863,ENSMUSP00000028527,ENSMUSP00000035244,ENSMUSP00000039657,ENSMUSP00000046329,ENSMUSP00000083077,ENSMUSP00000092794,ENSMUSP00000099364,ENSMUSP00000101006,ENSMUSP00000104805,ENSMUSP00000136375	Atp1a1,Atp1a2,Atp1b1,Atp2c2,Atp5b,Atp5d,Atp5o,Atp9a,Dhx29,Gm10221,Helb,Hspa8,Kif18a,Myo3a,Nsf
GO:0042802	identical protein binding	40	1798	1.14e-05	ENSMUSP00000000317,ENSMUSP00000004378,ENSMUSP00000007799,ENSMUSP00000009340,ENSMUSP00000015950,ENSMUSP00000020157,ENSMUSP00000024739,ENSMUSP00000032373,ENSMUSP00000032457,ENSMUSP00000033505,ENSMUSP00000034097,ENSMUSP00000034834,ENSMUSP00000041149,ENSMUSP00000043849,ENSMUSP00000044168,ENSMUSP00000051223,ENSMUSP00000063548,ENSMUSP00000064538,ENSMUSP00000069429,ENSMUSP00000070993,ENSMUSP00000083375,…	Abat,Acsl6,Aldoa,Apaf1,Atg7,Banp,Cav1,Cd247,Ckmt1,Dnm1,Dnm3,Eno2,Gls,Glul,Got2,Grid2,Hsp90aa1,Hsp90ab1,Ldhb,Mapt,Mif,Mnda,Mycbp2,Ncam1,Nme1,Pacsin1,Pkm,Qdpr,Stat2,Stxbp1,Syp,Tgfb2,Tmem173,Tpp2,Tyw5,Usp7,Was,Ywhae,Ywhag,Ywhaq
GO:0044389	ubiquitin-like protein ligase binding	15	329	2.18e-05	ENSMUSP00000001566,ENSMUSP00000015800,ENSMUSP00000024739,ENSMUSP00000027123,ENSMUSP00000031131,ENSMUSP00000049355,ENSMUSP00000050771,ENSMUSP00000070993,ENSMUSP00000076777,ENSMUSP00000091921,ENSMUSP00000100872,ENSMUSP00000111393,ENSMUSP00000120840,ENSMUSP00000124093,ENSMUSP00000130858	Fbxo7,Gpi1,Hsp90aa1,Hsp90ab1,Hspa8,Hspd1,Polr2a,Stat2,Tmem173,Tpi1,Tuba1b,Tubb5,Uchl1,Usp7,Ywhae
GO:0019904	protein domain specific binding	23	775	4.39e-05	ENSMUSP00000001566,ENSMUSP00000015800,ENSMUSP00000024739,ENSMUSP00000033505,ENSMUSP00000039657,ENSMUSP00000051223,ENSMUSP00000054767,ENSMUSP00000069429,ENSMUSP00000070993,ENSMUSP00000087773,ENSMUSP00000088618,ENSMUSP00000089051,ENSMUSP00000090651,ENSMUSP00000091921,ENSMUSP00000093536,ENSMUSP00000096096,ENSMUSP00000097919,ENSMUSP00000099364,ENSMUSP00000099475,ENSMUSP00000100067,ENSMUSP00000101874,…	Atp1a1,Cacna1d,Cltc,Cntrob,Dnm1,Erc2,Grid2,Hsp90aa1,Hsp90ab1,Hspa8,Mapt,Ncam1,Nsf,Rassf9,Snap91,Stx1b,Stxbp1,Syp,Tubb5,Was,Ywhae,Ywhag,Ywhaq
GO:0043492	ATPase activity, coupled to movement of substances	9	116	5.74e-05	ENSMUSP00000023677,ENSMUSP00000026459,ENSMUSP00000027863,ENSMUSP00000039657,ENSMUSP00000083077,ENSMUSP00000092794,ENSMUSP00000101006,ENSMUSP00000104805,ENSMUSP00000136375	Atp1a1,Atp1a2,Atp1b1,Atp2c2,Atp5b,Atp5d,Atp5o,Atp9a,Gm10221
GO:0043531	ADP binding	6	37	5.74e-05	ENSMUSP00000015800,ENSMUSP00000020157,ENSMUSP00000022322,ENSMUSP00000034834,ENSMUSP00000039657,ENSMUSP00000046329	Apaf1,Atp1a1,Glud1,Hspa8,Myo3a,Pkm
GO:0030506	ankyrin binding	5	20	5.9e-05	ENSMUSP00000021458,ENSMUSP00000039657,ENSMUSP00000099475,ENSMUSP00000099902,ENSMUSP00000107869	Atp1a1,Cacna1d,Cltc,Sptb,Sptbn1
GO:0031625	ubiquitin protein ligase binding	14	316	6.05e-05	ENSMUSP00000001566,ENSMUSP00000015800,ENSMUSP00000024739,ENSMUSP00000027123,ENSMUSP00000031131,ENSMUSP00000049355,ENSMUSP00000050771,ENSMUSP00000070993,ENSMUSP00000076777,ENSMUSP00000091921,ENSMUSP00000111393,ENSMUSP00000120840,ENSMUSP00000124093,ENSMUSP00000130858	Fbxo7,Gpi1,Hsp90aa1,Hsp90ab1,Hspa8,Hspd1,Polr2a,Tmem173,Tpi1,Tuba1b,Tubb5,Uchl1,Usp7,Ywhae
GO:0000149	SNARE binding	9	125	9.24e-05	ENSMUSP00000007799,ENSMUSP00000023449,ENSMUSP00000026985,ENSMUSP00000038502,ENSMUSP00000069429,ENSMUSP00000089051,ENSMUSP00000096096,ENSMUSP00000099364,ENSMUSP00000101874	Cav1,Cplx1,Cplx2,Nsf,Snap29,Snap91,Stx1b,Stxbp1,Syp
GO:0005200	structural constituent of cytoskeleton	7	67	0.00011	ENSMUSP00000001566,ENSMUSP00000021458,ENSMUSP00000060246,ENSMUSP00000071134,ENSMUSP00000076777,ENSMUSP00000090089,ENSMUSP00000099902	Ank3,Sptb,Sptbn1,Tuba1b,Tubb2a,Tubb3,Tubb5
GO:0017075	syntaxin-1 binding	5	24	0.00012	ENSMUSP00000026985,ENSMUSP00000038502,ENSMUSP00000069429,ENSMUSP00000089051,ENSMUSP00000099364	Cplx1,Cplx2,Nsf,Stxbp1,Syp
GO:0032561	guanyl ribonucleotide binding	14	359	0.00022	ENSMUSP00000001566,ENSMUSP00000020930,ENSMUSP00000022322,ENSMUSP00000024739,ENSMUSP00000042457,ENSMUSP00000060246,ENSMUSP00000064538,ENSMUSP00000071134,ENSMUSP00000076777,ENSMUSP00000088618,ENSMUSP00000091921,ENSMUSP00000111393,ENSMUSP00000114144,ENSMUSP00000117022	Dnm1,Dnm3,Eef1a1,Glud1,Gna13,Gnao1,Hsp90aa1,Hsp90ab1,Nme1,Tmem173,Tuba1b,Tubb2a,Tubb3,Tubb5
GO:0030955	potassium ion binding	4	14	0.00031	ENSMUSP00000027863,ENSMUSP00000034834,ENSMUSP00000039657,ENSMUSP00000083077	Atp1a1,Atp1a2,Atp1b1,Pkm
GO:0008289	lipid binding	19	652	0.00032	ENSMUSP00000015800,ENSMUSP00000023677,ENSMUSP00000027123,ENSMUSP00000029876,ENSMUSP00000034097,ENSMUSP00000037869,ENSMUSP00000039657,ENSMUSP00000044168,ENSMUSP00000068652,ENSMUSP00000069429,ENSMUSP00000070709,ENSMUSP00000083077,ENSMUSP00000096096,ENSMUSP00000099881,ENSMUSP00000099902,ENSMUSP00000104890,ENSMUSP00000106007,ENSMUSP00000107298,ENSMUSP00000112259	Atp1a1,Atp1a2,Atp5o,Calb1,Cfl1,Fabp3,Gap43,Got2,Hspa8,Hspd1,Map3k1,Osbp2,Pacsin1,Rasa4,Snap91,Snx25,Sptbn1,Syp,Tnr
GO:0005525	GTP binding	13	338	0.00045	ENSMUSP00000001566,ENSMUSP00000020930,ENSMUSP00000022322,ENSMUSP00000024739,ENSMUSP00000042457,ENSMUSP00000060246,ENSMUSP00000064538,ENSMUSP00000071134,ENSMUSP00000076777,ENSMUSP00000088618,ENSMUSP00000091921,ENSMUSP00000114144,ENSMUSP00000117022	Dnm1,Dnm3,Eef1a1,Glud1,Gna13,Gnao1,Hsp90aa1,Hsp90ab1,Nme1,Tuba1b,Tubb2a,Tubb3,Tubb5
GO:0019905	syntaxin binding	7	91	0.00055	ENSMUSP00000007799,ENSMUSP00000023449,ENSMUSP00000026985,ENSMUSP00000038502,ENSMUSP00000069429,ENSMUSP00000089051,ENSMUSP00000099364	Cav1,Cplx1,Cplx2,Nsf,Snap29,Stxbp1,Syp
GO:0051087	chaperone binding	7	94	0.00063	ENSMUSP00000015800,ENSMUSP00000027123,ENSMUSP00000039657,ENSMUSP00000049026,ENSMUSP00000083077,ENSMUSP00000091882,ENSMUSP00000097919	Atp1a1,Atp1a2,Cdc25a,Fnip1,Hspa8,Hspd1,Mapt
GO:0005102	signaling receptor binding	31	1515	0.00073	ENSMUSP00000001566,ENSMUSP00000007799,ENSMUSP00000015800,ENSMUSP00000020930,ENSMUSP00000024739,ENSMUSP00000025904,ENSMUSP00000026459,ENSMUSP00000030940,ENSMUSP00000031131,ENSMUSP00000041149,ENSMUSP00000043682,ENSMUSP00000043849,ENSMUSP00000049355,ENSMUSP00000051223,ENSMUSP00000062392,ENSMUSP00000064538,ENSMUSP00000080462,ENSMUSP00000088618,ENSMUSP00000091238,ENSMUSP00000091921,ENSMUSP00000095051,…	Atp5b,Casp3,Cav1,Cfl1,Cltc,Dnm1,Dnm3,Edil3,Fbrs,Gna13,Gnao1,Gnb1,Gpi1,Hsp90aa1,Hsp90ab1,Hspa8,Maf1,Mapt,Mif,Nsf,Prdx5,Prkca,Ptpn14,Snx25,Ssfa2,Stx1b,Tgfb2,Tnr,Tubb5,Uchl1,Ywhag
GO:0015078	proton transmembrane transporter activity	7	99	0.00081	ENSMUSP00000023677,ENSMUSP00000026459,ENSMUSP00000031637,ENSMUSP00000080995,ENSMUSP00000101006,ENSMUSP00000113022,ENSMUSP00000136375	Atp5b,Atp5d,Atp5f1,Atp5o,Gm10221,Ndufa4,mt-Atp8
GO:0051020	GTPase binding	15	476	0.00087	ENSMUSP00000007799,ENSMUSP00000015435,ENSMUSP00000025818,ENSMUSP00000026577,ENSMUSP00000030940,ENSMUSP00000033419,ENSMUSP00000033505,ENSMUSP00000040808,ENSMUSP00000049026,ENSMUSP00000077094,ENSMUSP00000091921,ENSMUSP00000099364,ENSMUSP00000099902,ENSMUSP00000109516,ENSMUSP00000124710	Arhgef9,Cav1,Chrm4,Dock11,Eps8l2,Fnip1,Gdi1,Gnb1,Hsp90aa1,Madd,Mycbp2,Nsf,Rin1,Sptbn1,Was
GO:0015662	ATPase activity, coupled to transmembrane movement of ions, phosphorylative mechanism	5	42	0.00093	ENSMUSP00000027863,ENSMUSP00000039657,ENSMUSP00000083077,ENSMUSP00000092794,ENSMUSP00000136375	Atp1a1,Atp1a2,Atp1b1,Atp2c2,Gm10221
GO:0008483	transaminase activity	4	22	0.0011	ENSMUSP00000023203,ENSMUSP00000026196,ENSMUSP00000034097,ENSMUSP00000063548	Abat,Got1,Got2,Gpt
GO:0046983	protein dimerization activity	28	1343	0.0012	ENSMUSP00000000317,ENSMUSP00000004378,ENSMUSP00000007799,ENSMUSP00000009538,ENSMUSP00000015950,ENSMUSP00000021458,ENSMUSP00000024739,ENSMUSP00000025904,ENSMUSP00000027123,ENSMUSP00000032457,ENSMUSP00000034097,ENSMUSP00000043849,ENSMUSP00000053101,ENSMUSP00000063548,ENSMUSP00000070993,ENSMUSP00000079909,ENSMUSP00000088618,ENSMUSP00000091921,ENSMUSP00000097919,ENSMUSP00000104533,ENSMUSP00000106401,…	Abat,Acsl6,Atg7,Cav1,Cd247,Ckmt1,Dnm1,Eno2,Fbxo7,Got2,Hsp90aa1,Hsp90ab1,Hspd1,Mapt,Mga,Mycbp2,Ppp3ca,Prdx5,Qdpr,Sptb,Sycp2,Syn1,Syn2,Tgfb2,Tmem173,Tyw5,Usp7,Ywhae
GO:0003779	actin binding	13	397	0.0017	ENSMUSP00000021458,ENSMUSP00000026577,ENSMUSP00000028527,ENSMUSP00000031565,ENSMUSP00000033505,ENSMUSP00000046329,ENSMUSP00000051223,ENSMUSP00000051973,ENSMUSP00000076577,ENSMUSP00000099902,ENSMUSP00000107415,ENSMUSP00000111002,ENSMUSP00000112259	Abra,Cfl1,Eps8l2,Fscn1,Kif18a,Map2,Myo3a,Sptb,Sptbn1,Ssfa2,Syn1,Was,Ywhag
GO:0003924	GTPase activity	10	255	0.0024	ENSMUSP00000001566,ENSMUSP00000020930,ENSMUSP00000030940,ENSMUSP00000042457,ENSMUSP00000060246,ENSMUSP00000064538,ENSMUSP00000071134,ENSMUSP00000076777,ENSMUSP00000088618,ENSMUSP00000114144	Dnm1,Dnm3,Eef1a1,Gna13,Gnao1,Gnb1,Tuba1b,Tubb2a,Tubb3,Tubb5
GO:0005496	steroid binding	6	86	0.0025	ENSMUSP00000023677,ENSMUSP00000029876,ENSMUSP00000039657,ENSMUSP00000068652,ENSMUSP00000069429,ENSMUSP00000083077	Atp1a1,Atp1a2,Atp5o,Calb1,Osbp2,Syp
GO:0005391	sodium:potassium-exchanging ATPase activity	3	11	0.0029	ENSMUSP00000027863,ENSMUSP00000039657,ENSMUSP00000083077	Atp1a1,Atp1a2,Atp1b1
GO:0046933	proton-transporting ATP synthase activity, rotational mechanism	3	11	0.0029	ENSMUSP00000023677,ENSMUSP00000026459,ENSMUSP00000101006	Atp5b,Atp5d,Atp5o
GO:0015077	monovalent inorganic cation transmembrane transporter activity	11	329	0.0041	ENSMUSP00000023677,ENSMUSP00000026459,ENSMUSP00000027863,ENSMUSP00000031637,ENSMUSP00000039657,ENSMUSP00000079100,ENSMUSP00000080995,ENSMUSP00000083077,ENSMUSP00000101006,ENSMUSP00000113022,ENSMUSP00000136375	Atp1a1,Atp1a2,Atp1b1,Atp5b,Atp5d,Atp5f1,Atp5o,Gm10221,Ndufa4,Slc1a2,mt-Atp8
GO:0050662	coenzyme binding	10	283	0.0049	ENSMUSP00000015950,ENSMUSP00000022322,ENSMUSP00000023203,ENSMUSP00000026196,ENSMUSP00000028010,ENSMUSP00000032373,ENSMUSP00000034097,ENSMUSP00000038056,ENSMUSP00000063548,ENSMUSP00000127526	Abat,Fmo3,Glud1,Got1,Got2,Gpt,Idh3a,Ldhb,Leprel1,Qdpr
GO:0002135	CTP binding	2	2	0.005	ENSMUSP00000024739,ENSMUSP00000091921	Hsp90aa1,Hsp90ab1
GO:0031402	sodium ion binding	3	15	0.0058	ENSMUSP00000027863,ENSMUSP00000039657,ENSMUSP00000083077	Atp1a1,Atp1a2,Atp1b1
GO:0031406	carboxylic acid binding	8	198	0.0074	ENSMUSP00000015800,ENSMUSP00000022322,ENSMUSP00000026196,ENSMUSP00000028010,ENSMUSP00000034097,ENSMUSP00000038056,ENSMUSP00000070709,ENSMUSP00000083375	Fabp3,Fmo3,Glud1,Glul,Got1,Got2,Hspa8,Leprel1
GO:0004069	L-aspartate:2-oxoglutarate aminotransferase activity	2	3	0.008	ENSMUSP00000026196,ENSMUSP00000034097	Got1,Got2
GO:0004332	fructose-bisphosphate aldolase activity	2	3	0.008	ENSMUSP00000084846,ENSMUSP00000099536	Aldoa,Aldoc
GO:0017098	sulfonylurea receptor binding	2	3	0.008	ENSMUSP00000024739,ENSMUSP00000091921	Hsp90aa1,Hsp90ab1
GO:0051082	unfolded protein binding	5	77	0.0095	ENSMUSP00000015800,ENSMUSP00000024739,ENSMUSP00000027123,ENSMUSP00000037930,ENSMUSP00000091921	Hsp90aa1,Hsp90ab1,Hspa8,Hspd1,Uggt1
GO:0048037	cofactor binding	13	493	0.0097	ENSMUSP00000015950,ENSMUSP00000022322,ENSMUSP00000023116,ENSMUSP00000023203,ENSMUSP00000026196,ENSMUSP00000028010,ENSMUSP00000028162,ENSMUSP00000028430,ENSMUSP00000032373,ENSMUSP00000034097,ENSMUSP00000038056,ENSMUSP00000063548,ENSMUSP00000127526	Abat,Aco2,Cyct,Fmo3,Glud1,Got1,Got2,Gpt,Idh3a,Ldhb,Leprel1,Ptges2,Qdpr
GO:0002134	UTP binding	2	4	0.0109	ENSMUSP00000024739,ENSMUSP00000091921	Hsp90aa1,Hsp90ab1
GO:0032551	pyrimidine ribonucleoside binding	2	4	0.0109	ENSMUSP00000024739,ENSMUSP00000091921	Hsp90aa1,Hsp90ab1
GO:0032564	dATP binding	2	4	0.0109	ENSMUSP00000024739,ENSMUSP00000091921	Hsp90aa1,Hsp90ab1
GO:0043274	phospholipase binding	3	20	0.0109	ENSMUSP00000033505,ENSMUSP00000089051,ENSMUSP00000096096	Snap91,Stxbp1,Was
GO:0050998	nitric-oxide synthase binding	3	21	0.0118	ENSMUSP00000007799,ENSMUSP00000064538,ENSMUSP00000088618	Cav1,Dnm1,Dnm3
GO:0022804	active transmembrane transporter activity	10	329	0.0123	ENSMUSP00000023677,ENSMUSP00000026459,ENSMUSP00000027863,ENSMUSP00000039657,ENSMUSP00000075987,ENSMUSP00000079100,ENSMUSP00000083077,ENSMUSP00000092794,ENSMUSP00000101006,ENSMUSP00000136375	Atp1a1,Atp1a2,Atp1b1,Atp2c2,Atp5b,Atp5d,Atp5o,Gm10221,Slc1a2,Slc25a3
GO:0016830	carbon-carbon lyase activity	4	49	0.0125	ENSMUSP00000026196,ENSMUSP00000083375,ENSMUSP00000084846,ENSMUSP00000099536	Aldoa,Aldoc,Glul,Got1
GO:0044325	ion channel binding	6	125	0.0125	ENSMUSP00000007799,ENSMUSP00000024739,ENSMUSP00000070993,ENSMUSP00000090089,ENSMUSP00000091921,ENSMUSP00000100067	Ank3,Cav1,Hsp90aa1,Hsp90ab1,Ywhae,Ywhaq
GO:0016829	lyase activity	7	172	0.0126	ENSMUSP00000004378,ENSMUSP00000023116,ENSMUSP00000026196,ENSMUSP00000028162,ENSMUSP00000083375,ENSMUSP00000084846,ENSMUSP00000099536	Aco2,Aldoa,Aldoc,Eno2,Glul,Got1,Ptges2
GO:0016860	intramolecular oxidoreductase activity	4	50	0.0131	ENSMUSP00000028162,ENSMUSP00000041149,ENSMUSP00000049355,ENSMUSP00000130858	Gpi1,Mif,Ptges2,Tpi1
GO:0015631	tubulin binding	10	336	0.0135	ENSMUSP00000022057,ENSMUSP00000028527,ENSMUSP00000031426,ENSMUSP00000046329,ENSMUSP00000064538,ENSMUSP00000065643,ENSMUSP00000076577,ENSMUSP00000088618,ENSMUSP00000097919,ENSMUSP00000117022	Dnm1,Dnm3,Eml5,Ift81,Kif18a,Map2,Mapt,Myo3a,Nme1,Tppp
GO:0019842	vitamin binding	6	130	0.0136	ENSMUSP00000023203,ENSMUSP00000026196,ENSMUSP00000029876,ENSMUSP00000034097,ENSMUSP00000038056,ENSMUSP00000063548	Abat,Calb1,Got1,Got2,Gpt,Leprel1
GO:0022890	inorganic cation transmembrane transporter activity	13	524	0.0136	ENSMUSP00000023677,ENSMUSP00000026459,ENSMUSP00000027863,ENSMUSP00000031637,ENSMUSP00000039657,ENSMUSP00000079100,ENSMUSP00000080995,ENSMUSP00000083077,ENSMUSP00000092794,ENSMUSP00000101006,ENSMUSP00000107869,ENSMUSP00000113022,ENSMUSP00000136375	Atp1a1,Atp1a2,Atp1b1,Atp2c2,Atp5b,Atp5d,Atp5f1,Atp5o,Cacna1d,Gm10221,Ndufa4,Slc1a2,mt-Atp8
GO:0030170	pyridoxal phosphate binding	4	51	0.0136	ENSMUSP00000023203,ENSMUSP00000026196,ENSMUSP00000034097,ENSMUSP00000063548	Abat,Got1,Got2,Gpt
GO:0042277	peptide binding	9	280	0.0136	ENSMUSP00000015800,ENSMUSP00000024739,ENSMUSP00000027123,ENSMUSP00000028162,ENSMUSP00000043849,ENSMUSP00000053101,ENSMUSP00000071134,ENSMUSP00000085244,ENSMUSP00000099475	Cltc,Hsp90ab1,Hspa8,Hspd1,Ppp3ca,Ptges2,Tgfb2,Tpp2,Tubb3
GO:0005085	guanyl-nucleotide exchange factor activity	7	180	0.0144	ENSMUSP00000026577,ENSMUSP00000033419,ENSMUSP00000040808,ENSMUSP00000049026,ENSMUSP00000077094,ENSMUSP00000109516,ENSMUSP00000124710	Arhgef9,Chrm4,Dock11,Eps8l2,Fnip1,Madd,Mycbp2
GO:0050780	dopamine receptor binding	3	25	0.0158	ENSMUSP00000020930,ENSMUSP00000088618,ENSMUSP00000099364	Dnm1,Gna13,Nsf
GO:0071813	lipoprotein particle binding	3	25	0.0158	ENSMUSP00000027123,ENSMUSP00000043220,ENSMUSP00000097919	Colec12,Hspd1,Mapt
GO:0001016	RNA polymerase III regulatory region DNA binding	2	6	0.016	ENSMUSP00000025904,ENSMUSP00000125387	Maf1,Prdx5
GO:0008379	thioredoxin peroxidase activity	2	6	0.016	ENSMUSP00000005292,ENSMUSP00000025904	Prdx2,Prdx5
GO:0030911	TPR domain binding	2	6	0.016	ENSMUSP00000024739,ENSMUSP00000091921	Hsp90aa1,Hsp90ab1
GO:1990239	steroid hormone binding	2	6	0.016	ENSMUSP00000039657,ENSMUSP00000083077	Atp1a1,Atp1a2
GO:0002020	protease binding	6	142	0.0183	ENSMUSP00000019118,ENSMUSP00000027123,ENSMUSP00000041149,ENSMUSP00000084846,ENSMUSP00000091238,ENSMUSP00000099475	Aldoa,Casp3,Cltc,Hspd1,Mif,Sart3
GO:0008017	microtubule binding	8	245	0.0183	ENSMUSP00000022057,ENSMUSP00000028527,ENSMUSP00000046329,ENSMUSP00000064538,ENSMUSP00000065643,ENSMUSP00000076577,ENSMUSP00000088618,ENSMUSP00000097919	Dnm1,Dnm3,Eml5,Kif18a,Map2,Mapt,Myo3a,Tppp
GO:0016874	ligase activity	6	148	0.0217	ENSMUSP00000001989,ENSMUSP00000031131,ENSMUSP00000032457,ENSMUSP00000083375,ENSMUSP00000099453,ENSMUSP00000104533	Acsf2,Acsl6,Atg7,Glul,Uba1,Uchl1
GO:0005215	transporter activity	20	1067	0.0219	ENSMUSP00000023677,ENSMUSP00000026459,ENSMUSP00000027863,ENSMUSP00000031637,ENSMUSP00000038502,ENSMUSP00000039657,ENSMUSP00000063461,ENSMUSP00000064801,ENSMUSP00000070709,ENSMUSP00000075987,ENSMUSP00000079100,ENSMUSP00000080995,ENSMUSP00000083077,ENSMUSP00000092794,ENSMUSP00000093536,ENSMUSP00000101006,ENSMUSP00000104805,ENSMUSP00000107869,ENSMUSP00000113022,ENSMUSP00000136375	Atp1a1,Atp1a2,Atp1b1,Atp2c2,Atp5b,Atp5d,Atp5f1,Atp5o,Atp9a,Cacna1d,Cplx1,Fabp3,Gm10221,Grid2,Mia3,Ndufa4,Slc1a2,Slc25a3,Slc35c1,mt-Atp8
GO:0017016	Ras GTPase binding	10	372	0.0219	ENSMUSP00000007799,ENSMUSP00000015435,ENSMUSP00000025818,ENSMUSP00000026577,ENSMUSP00000033419,ENSMUSP00000033505,ENSMUSP00000077094,ENSMUSP00000099364,ENSMUSP00000109516,ENSMUSP00000124710	Arhgef9,Cav1,Dock11,Eps8l2,Gdi1,Madd,Mycbp2,Nsf,Rin1,Was
GO:0016861	intramolecular oxidoreductase activity, interconverting aldoses and ketoses	2	8	0.0228	ENSMUSP00000049355,ENSMUSP00000130858	Gpi1,Tpi1
GO:0030235	nitric-oxide synthase regulator activity	2	8	0.0228	ENSMUSP00000024739,ENSMUSP00000091921	Hsp90aa1,Hsp90ab1
GO:0051287	NAD binding	4	66	0.0257	ENSMUSP00000015950,ENSMUSP00000022322,ENSMUSP00000032373,ENSMUSP00000127526	Glud1,Idh3a,Ldhb,Qdpr
GO:0016597	amino acid binding	4	68	0.0278	ENSMUSP00000022322,ENSMUSP00000028010,ENSMUSP00000034097,ENSMUSP00000083375	Fmo3,Glud1,Glul,Got2
GO:0015318	inorganic molecular entity transmembrane transporter activity	15	728	0.0281	ENSMUSP00000023677,ENSMUSP00000026459,ENSMUSP00000027863,ENSMUSP00000031637,ENSMUSP00000039657,ENSMUSP00000075987,ENSMUSP00000079100,ENSMUSP00000080995,ENSMUSP00000083077,ENSMUSP00000092794,ENSMUSP00000093536,ENSMUSP00000101006,ENSMUSP00000107869,ENSMUSP00000113022,ENSMUSP00000136375	Atp1a1,Atp1a2,Atp1b1,Atp2c2,Atp5b,Atp5d,Atp5f1,Atp5o,Cacna1d,Gm10221,Grid2,Ndufa4,Slc1a2,Slc25a3,mt-Atp8
GO:0097718	disordered domain specific binding	3	34	0.0288	ENSMUSP00000024739,ENSMUSP00000091921,ENSMUSP00000099475	Cltc,Hsp90aa1,Hsp90ab1
GO:0003725	double-stranded RNA binding	4	71	0.0308	ENSMUSP00000024739,ENSMUSP00000027123,ENSMUSP00000076777,ENSMUSP00000099475	Cltc,Hsp90ab1,Hspd1,Tuba1b
GO:0008641	ubiquitin-like modifier activating enzyme activity	2	10	0.0308	ENSMUSP00000001989,ENSMUSP00000032457	Atg7,Uba1
GO:0031702	type 1 angiotensin receptor binding	2	10	0.0308	ENSMUSP00000020930,ENSMUSP00000030940	Gna13,Gnb1
GO:0051015	actin filament binding	6	163	0.0308	ENSMUSP00000021458,ENSMUSP00000026577,ENSMUSP00000031565,ENSMUSP00000046329,ENSMUSP00000107415,ENSMUSP00000112259	Cfl1,Eps8l2,Fscn1,Myo3a,Sptb,Ssfa2
GO:0001664	G protein-coupled receptor binding	8	277	0.0317	ENSMUSP00000015800,ENSMUSP00000020930,ENSMUSP00000030940,ENSMUSP00000031131,ENSMUSP00000064538,ENSMUSP00000088618,ENSMUSP00000099364,ENSMUSP00000114144	Dnm1,Dnm3,Gna13,Gnao1,Gnb1,Hspa8,Nsf,Uchl1
GO:0016877	ligase activity, forming carbon-sulfur bonds	3	36	0.0317	ENSMUSP00000001989,ENSMUSP00000032457,ENSMUSP00000104533	Acsl6,Atg7,Uba1
GO:0043008	ATP-dependent protein binding	2	11	0.034	ENSMUSP00000024739,ENSMUSP00000099364	Hsp90ab1,Nsf
GO:0004197	cysteine-type endopeptidase activity	4	76	0.0364	ENSMUSP00000025891,ENSMUSP00000031131,ENSMUSP00000091238,ENSMUSP00000124093	Capn1,Casp3,Uchl1,Usp7
GO:0048029	monosaccharide binding	4	78	0.0391	ENSMUSP00000026576,ENSMUSP00000038056,ENSMUSP00000049355,ENSMUSP00000084846	Aldoa,Gpi1,Leprel1,Taldo1
GO:0015075	ion transmembrane transporter activity	15	774	0.0423	ENSMUSP00000023677,ENSMUSP00000026459,ENSMUSP00000027863,ENSMUSP00000031637,ENSMUSP00000039657,ENSMUSP00000075987,ENSMUSP00000079100,ENSMUSP00000080995,ENSMUSP00000083077,ENSMUSP00000092794,ENSMUSP00000093536,ENSMUSP00000101006,ENSMUSP00000107869,ENSMUSP00000113022,ENSMUSP00000136375	Atp1a1,Atp1a2,Atp1b1,Atp2c2,Atp5b,Atp5d,Atp5f1,Atp5o,Cacna1d,Gm10221,Grid2,Ndufa4,Slc1a2,Slc25a3,mt-Atp8
GO:0016491	oxidoreductase activity	14	700	0.0423	ENSMUSP00000005292,ENSMUSP00000015950,ENSMUSP00000022322,ENSMUSP00000025904,ENSMUSP00000028010,ENSMUSP00000028162,ENSMUSP00000028430,ENSMUSP00000031637,ENSMUSP00000032373,ENSMUSP00000033662,ENSMUSP00000038056,ENSMUSP00000049394,ENSMUSP00000125427,ENSMUSP00000127526	Cbr1,Cyct,Fmo3,Glud1,Idh3a,Ldhb,Leprel1,Ndufa4,Pdha1,Prdx2,Prdx5,Ptges2,Qdpr,Tyw5
GO:0031072	heat shock protein binding	5	128	0.0438	ENSMUSP00000015800,ENSMUSP00000020157,ENSMUSP00000024739,ENSMUSP00000097919,ENSMUSP00000099475	Apaf1,Cltc,Hsp90ab1,Hspa8,Mapt
GO:0005516	calmodulin binding	6	183	0.0462	ENSMUSP00000042457,ENSMUSP00000046329,ENSMUSP00000053101,ENSMUSP00000076577,ENSMUSP00000099881,ENSMUSP00000099902	Eef1a1,Gap43,Map2,Myo3a,Ppp3ca,Sptbn1
GO:0030674	protein binding, bridging	5	130	0.0462	ENSMUSP00000007799,ENSMUSP00000015800,ENSMUSP00000031565,ENSMUSP00000090089,ENSMUSP00000096096	Ank3,Cav1,Fscn1,Hspa8,Snap91
GO:0005543	phospholipid binding	9	367	0.0478	ENSMUSP00000015800,ENSMUSP00000034097,ENSMUSP00000037869,ENSMUSP00000044168,ENSMUSP00000096096,ENSMUSP00000099881,ENSMUSP00000099902,ENSMUSP00000106007,ENSMUSP00000112259	Cfl1,Gap43,Got2,Hspa8,Pacsin1,Rasa4,Snap91,Snx25,Sptbn1
GO:0043024	ribosomal small subunit binding	2	14	0.0478	ENSMUSP00000035244,ENSMUSP00000117022	Dhx29,Nme1
GO:1990782	protein tyrosine kinase binding	4	84	0.0478	ENSMUSP00000051223,ENSMUSP00000091921,ENSMUSP00000095051,ENSMUSP00000124297	Cd247,Hsp90aa1,Ptpn14,Ywhag
GO:0042803	protein homodimerization activity	16	868	0.0492	ENSMUSP00000000317,ENSMUSP00000004378,ENSMUSP00000015950,ENSMUSP00000024739,ENSMUSP00000032457,ENSMUSP00000034097,ENSMUSP00000043849,ENSMUSP00000063548,ENSMUSP00000091921,ENSMUSP00000097919,ENSMUSP00000104533,ENSMUSP00000111393,ENSMUSP00000124093,ENSMUSP00000124297,ENSMUSP00000124710,ENSMUSP00000125427	Abat,Acsl6,Atg7,Cd247,Ckmt1,Eno2,Got2,Hsp90aa1,Hsp90ab1,Mapt,Mycbp2,Qdpr,Tgfb2,Tmem173,Tyw5,Usp7

## Sheet: Cellular Component
Enrichment analysis report
Enrichment by GO Localizations
#	Localizations	Total	pValue	Min FDR	p-value	FDR	In Data	Network Objects from Active Data
1	myelin sheath	221	2.25785e-45	1.56018e-42	2.25785e-45	1.56018e-42	43	Clathrin heavy chain, ATP5F1, CNP1, RABGDIA, Synapsin II, GLNA, ATP1A1, NDPK A, ATP1B1, PRDX2, MOG, UCHL1, 14-3-3 gamma, MUNC18, G-protein beta-1, ALDOA, Tubulin alpha-1B, ATP5O, LDHB, MIF, G-protein alpha-o, NCAM1, HSP90 alpha, Fascin, TPPP (p24), PKM2, Dynamin-1, HSC70, NSF, SLC25A3, ATP5B, ATP1A2, HSP60, ENO2, eEF1A1, PDHA (somatic), ACON, AATM, KCRU, IDH3A, GPI, Pacsin 1, Synapsin I
2	axon	857	3.1211e-23	1.07834e-20	3.1211e-23	1.07834e-20	46	Clathrin heavy chain, Tubulin beta 3, Ankyrin-G, ACM4, HSP90 beta, Beta-fodrin, RABGDIA, Synapsin II, GLNA, ATP1A1, CPLX1, Dynamin-3, Tau (MAPT), MAP2, UNC5C, AP180, UCHL1, MUNC18, SLC1A2/EAAT2, Cofilin, non-muscle, KLHL24, MAF1, PKC-alpha, TGF-beta 2, MADD, NCAM1, APG7, Syntaxin 1B, HSP90 alpha, ERC2/CAST, Fascin, 14-3-3 epsilon, SNAP-29, AATC, Dynamin-1, HSC70, CRMP1, Neuromodulin, Complexin 2,…
3	neuron projection	1734	2.82344e-21	6.50333e-19	2.82344e-21	6.50333e-19	61	Clathrin heavy chain, Tubulin beta 3, Ankyrin-G, ACM4, HSP90 beta, Beta-fodrin, EPS8L2, RABGDIA, Synapsin II, GLNA, ATP1A1, CPLX1, Dynamin-3, GABT, FBXO7, Tau (MAPT), MAP2, UNC5C, AP180, UCHL1, MUNC18, Calcineurin A (alpha), SLC1A2/EAAT2, Cofilin, non-muscle, KLHL24, MAF1, PKC-alpha, G-protein beta-1, OSBP2, TGF-beta 2, MADD, GRID2, G-protein alpha-o, NCAM1, APG7, Syntaxin 1B, HSP90 alpha, ERC2/C…
4	plasma membrane bounded cell projection	2681	4.32771e-21	7.47612e-19	4.32771e-21	7.47612e-19	76	Clathrin heavy chain, Tubulin beta 3, CATSPERB, Ankyrin-G, ACM4, HSP90 beta, Beta-fodrin, CNP1, EPS8L2, RABGDIA, Synapsin II, GLNA, ATP1A1, CPLX1, NDPK A, Dynamin-3, GABT, FBXO7, Tau (MAPT), MAP2, KIF18A, UNC5C, AP180, UCHL1, MUNC18, Calcineurin A (alpha), SLC1A2/EAAT2, Cofilin, non-muscle, KLHL24, MAF1, PKC-alpha, G-protein beta-1, ALDOA, OSBP2, CBR1, TGF-beta 2, C3orf34, MADD, GRID2, G-protein …
5	neuron part	2228	1.95918e-20	2.37937e-18	1.95918e-20	2.37937e-18	68	Clathrin heavy chain, Tubulin beta 3, Ankyrin-G, ACM4, HSP90 beta, Beta-fodrin, EPS8L2, RABGDIA, Synapsin II, GLNA, ATP1A1, CPLX1, Dynamin-3, GABT, FBXO7, Tau (MAPT), MAP2, UNC5C, AP180, UCHL1, 14-3-3 gamma, MUNC18, Calcineurin A (alpha), SLC1A2/EAAT2, Cofilin, non-muscle, KLHL24, MAF1, PKC-alpha, G-protein beta-1, OSBP2, TGF-beta 2, Caspase-3, MADD, GRID2, hPEM-2 (collybistin), G-protein alpha-o…
6	axon part	577	2.13021e-20	2.37937e-18	2.13021e-20	2.37937e-18	36	Clathrin heavy chain, Tubulin beta 3, Ankyrin-G, ACM4, HSP90 beta, Beta-fodrin, Synapsin II, GLNA, CPLX1, Tau (MAPT), MAP2, UNC5C, AP180, UCHL1, MUNC18, SLC1A2/EAAT2, Cofilin, non-muscle, PKC-alpha, MADD, NCAM1, HSP90 alpha, ERC2/CAST, Fascin, 14-3-3 epsilon, SNAP-29, AATC, Dynamin-1, HSC70, CRMP1, Neuromodulin, Complexin 2, SYP, ENO2, CALB1, Pacsin 1, Synapsin I
7	cell projection	2760	2.41036e-20	2.37937e-18	2.41036e-20	2.37937e-18	76	Clathrin heavy chain, Tubulin beta 3, CATSPERB, Ankyrin-G, ACM4, HSP90 beta, Beta-fodrin, CNP1, EPS8L2, RABGDIA, Synapsin II, GLNA, ATP1A1, CPLX1, NDPK A, Dynamin-3, GABT, FBXO7, Tau (MAPT), MAP2, KIF18A, UNC5C, AP180, UCHL1, MUNC18, Calcineurin A (alpha), SLC1A2/EAAT2, Cofilin, non-muscle, KLHL24, MAF1, PKC-alpha, G-protein beta-1, ALDOA, OSBP2, CBR1, TGF-beta 2, C3orf34, MADD, GRID2, G-protein …
8	plasma membrane bounded cell projection part	1922	2.10766e-18	1.61821e-16	2.10766e-18	1.61821e-16	60	Clathrin heavy chain, Tubulin beta 3, Ankyrin-G, ACM4, HSP90 beta, Beta-fodrin, EPS8L2, Synapsin II, GLNA, CPLX1, NDPK A, Dynamin-3, Tau (MAPT), MAP2, UNC5C, AP180, UCHL1, MUNC18, Calcineurin A (alpha), SLC1A2/EAAT2, Cofilin, non-muscle, MAF1, PKC-alpha, G-protein beta-1, ALDOA, OSBP2, C3orf34, MADD, GRID2, G-protein alpha-o, NCAM1, APG7, HSP90 alpha, ERC2/CAST, Fascin, CEP164, 14-3-3 epsilon, SN…
9	cell projection part	1922	2.10766e-18	1.61821e-16	2.10766e-18	1.61821e-16	60	Clathrin heavy chain, Tubulin beta 3, Ankyrin-G, ACM4, HSP90 beta, Beta-fodrin, EPS8L2, Synapsin II, GLNA, CPLX1, NDPK A, Dynamin-3, Tau (MAPT), MAP2, UNC5C, AP180, UCHL1, MUNC18, Calcineurin A (alpha), SLC1A2/EAAT2, Cofilin, non-muscle, MAF1, PKC-alpha, G-protein beta-1, ALDOA, OSBP2, C3orf34, MADD, GRID2, G-protein alpha-o, NCAM1, APG7, HSP90 alpha, ERC2/CAST, Fascin, CEP164, 14-3-3 epsilon, SN…
10	extracellular vesicle	2256	3.25737e-18	2.25084e-16	3.25737e-18	2.25084e-16	65	Clathrin heavy chain, Tubulin beta 3, ACTBL2, Calpain 1(mu), EDIL3, Tecta, UBE1, HSP90 beta, Beta-fodrin, CNP1, EPS8L2, GLNA, ATP1A1, TALDO, TMC4, NDPK A, Dynamin-3, ATP1B1, PAMCI, TPI1, H-FABP, PRDX2, Tubulin beta 1, 14-3-3 gamma, MUNC18, Cofilin, non-muscle, PKC-alpha, G-protein beta-1, ALDOA, Tubulin beta 2, CBR1, CD47, LDHB, PRDX5, CISY, MIF, TOR3A, Apaf-1, UGCGL1, EML5, HSP90 alpha, Fascin, …
11	extracellular organelle	2268	4.25576e-18	2.67339e-16	4.25576e-18	2.67339e-16	65	Clathrin heavy chain, Tubulin beta 3, ACTBL2, Calpain 1(mu), EDIL3, Tecta, UBE1, HSP90 beta, Beta-fodrin, CNP1, EPS8L2, GLNA, ATP1A1, TALDO, TMC4, NDPK A, Dynamin-3, ATP1B1, PAMCI, TPI1, H-FABP, PRDX2, Tubulin beta 1, 14-3-3 gamma, MUNC18, Cofilin, non-muscle, PKC-alpha, G-protein beta-1, ALDOA, Tubulin beta 2, CBR1, CD47, LDHB, PRDX5, CISY, MIF, TOR3A, Apaf-1, UGCGL1, EML5, HSP90 alpha, Fascin, …
12	extracellular exosome	2235	8.64803e-18	4.97982e-16	8.64803e-18	4.97982e-16	64	Clathrin heavy chain, Tubulin beta 3, ACTBL2, Calpain 1(mu), EDIL3, Tecta, UBE1, HSP90 beta, Beta-fodrin, CNP1, EPS8L2, GLNA, ATP1A1, TALDO, TMC4, NDPK A, Dynamin-3, ATP1B1, PAMCI, TPI1, H-FABP, PRDX2, Tubulin beta 1, 14-3-3 gamma, MUNC18, Cofilin, non-muscle, PKC-alpha, G-protein beta-1, ALDOA, Tubulin beta 2, CBR1, CD47, LDHB, PRDX5, CISY, MIF, TOR3A, Apaf-1, UGCGL1, EML5, HSP90 alpha, Fascin, …
13	distal axon	459	1.09644e-17	5.82803e-16	1.09644e-17	5.82803e-16	30	Clathrin heavy chain, Tubulin beta 3, ACM4, HSP90 beta, Synapsin II, GLNA, CPLX1, Tau (MAPT), MAP2, UNC5C, AP180, MUNC18, Cofilin, non-muscle, PKC-alpha, NCAM1, HSP90 alpha, ERC2/CAST, Fascin, 14-3-3 epsilon, SNAP-29, AATC, HSC70, CRMP1, Neuromodulin, Complexin 2, SYP, ENO2, CALB1, Pacsin 1, Synapsin I
14	cytosol	5703	2.73054e-15	1.34772e-13	2.73054e-15	1.34772e-13	104	Clathrin heavy chain, Calpain 1(mu), SPAG13, GLSK, RG9MTD3, NF-AT5, Ankyrin-G, UBE1, HSP90 beta, Beta-fodrin, 5830418K08Rik, USP7, CNP1, EPS8L2, RABGDIA, GLNA, TALDO, CPLX1, NDPK A, Dynamin-3, TPP2, CDC25A, FBXO7, Tau (MAPT), PAMCI, TPI1, MEKK1(MAP3K1), H-FABP, PRDX2, MAP2, KIF18A, AP180, IFI4, UCHL1, 14-3-3 gamma, MUNC18, Calcineurin A (alpha), Cofilin, non-muscle, MAF1, PKC-alpha, G-protein bet…
15	somatodendritic compartment	1158	4.07151e-15	1.87561e-13	4.07151e-15	1.87561e-13	42	Tubulin beta 3, Ankyrin-G, ACM4, HSP90 beta, RABGDIA, GLNA, CPLX1, Dynamin-3, Tau (MAPT), MAP2, UNC5C, AP180, UCHL1, Calcineurin A (alpha), SLC1A2/EAAT2, Cofilin, non-muscle, KLHL24, MAF1, PKC-alpha, G-protein beta-1, OSBP2, TGF-beta 2, Caspase-3, GRID2, G-protein alpha-o, NCAM1, HSP90 alpha, ERC2/CAST, Fascin, RIN1, Dynamin-1, HSC70, NSF, CRMP1, Complexin 2, CACNA1D, ATP1A2, ENO2, CALB1, AATM, K…
16	vesicle	4427	9.18256e-15	3.96572e-13	9.18256e-15	3.96572e-13	88	Clathrin heavy chain, Tubulin beta 3, ACTBL2, Calpain 1(mu), COLEC12, EDIL3, Tecta, UBE1, HSP90 beta, Beta-fodrin, ATP9A, SNX25, CNP1, EPS8L2, Synapsin II, GLNA, ATP1A1, TALDO, TMC4, NDPK A, Dynamin-3, NBEAL2, ATP1B1, C1orf35, PAMCI, TPI1, H-FABP, PRDX2, Tubulin beta 1, AP180, 14-3-3 gamma, MUNC18, Cofilin, non-muscle, PKC-alpha, G-protein beta-1, ALDOA, Tubulin beta 2, CBR1, TGF-beta 2, CD47, LD…
17	cytoplasmic part	11571	7.38018e-14	2.99982e-12	7.38018e-14	2.99982e-12	159	ACSF2, Clathrin heavy chain, ATP5F1, Calpain 1(mu), LRRCC1, FMO3, SPAG13, GLSK, RG9MTD3, NF-AT5, COLEC12, Ankyrin-G, UBE1, P3H2, HSP90 beta, Beta-fodrin, ATP9A, 5830418K08Rik, SNX25, USP7, CNP1, EPS8L2, RABGDIA, Synapsin II, GLNA, ATP1A1, TALDO, CPLX1, NDPK A, Dynamin-3, NBEAL2, TPP2, CDC25A, C1orf35, GABT, FBXO7, Tau (MAPT), ATPK, PAMCI, TPI1, MEKK1(MAP3K1), Mia3, TRRAP, H-FABP, PRDX2, MAP2, Tub…
18	synapse	1513	1.04833e-13	4.02441e-12	1.04833e-13	4.02441e-12	46	Clathrin heavy chain, ACTBL2, Ankyrin-G, ACM4, Beta-fodrin, Synapsin II, GLNA, ATP1A1, CPLX1, Dynamin-3, Tau (MAPT), MAP2, UNC5C, AP180, 14-3-3 gamma, MUNC18, Calcineurin A (alpha), SLC1A2/EAAT2, Cofilin, non-muscle, MAF1, PKC-alpha, MADD, GRID2, hPEM-2 (collybistin), NCAM1, Syntaxin 1B, ERC2/CAST, 14-3-3 theta, 14-3-3 epsilon, SNAP-29, AATC, Dynamin-1, HSC70, NSF, Neuromodulin, Complexin 2, SYP,…
19	synapse part	1222	5.37794e-13	1.95548e-11	5.37794e-13	1.95548e-11	40	Clathrin heavy chain, Ankyrin-G, ACM4, Beta-fodrin, Synapsin II, GLNA, ATP1A1, CPLX1, Dynamin-3, Tau (MAPT), MAP2, AP180, 14-3-3 gamma, MUNC18, Calcineurin A (alpha), SLC1A2/EAAT2, Cofilin, non-muscle, PKC-alpha, MADD, GRID2, hPEM-2 (collybistin), NCAM1, Syntaxin 1B, ERC2/CAST, SNAP-29, AATC, Dynamin-1, HSC70, NSF, Neuromodulin, Complexin 2, SYP, CACNA1D, ALDOC, ATP1A2, ENO2, CALB1, PIPKI gamma, …
20	mitochondrion	2181	5.65986e-13	1.95548e-11	5.65986e-13	1.95548e-11	55	ACSF2, Clathrin heavy chain, ATP5F1, Calpain 1(mu), GLSK, RG9MTD3, UBE1, HSP90 beta, CNP1, GLNA, NDPK A, Dynamin-3, GABT, FBXO7, Tau (MAPT), ATPK, H-FABP, PRDX2, 14-3-3 gamma, MUNC18, Calcineurin A (alpha), Cofilin, non-muscle, NDUFA4, PKC-alpha, ATP8, ALDOA, T-Cc, DHE3, ATP5O, LDHB, PRDX5, CISY, ACSL6, AGPHD1, 14-3-3 theta, 14-3-3 epsilon, TPPP (p24), DHX29, PGES2, PKM2, SLC25A3, ALDOC, ATP5B, D…
21	neuron projection terminus	256	1.39765e-12	4.59893e-11	1.39765e-12	4.59893e-11	19	Clathrin heavy chain, ACM4, Synapsin II, GLNA, CPLX1, AP180, UCHL1, MUNC18, PKC-alpha, ERC2/CAST, SNAP-29, AATC, HSC70, Complexin 2, SYP, CACNA1D, CALB1, Pacsin 1, Synapsin I
22	presynapse	683	1.36412e-11	4.28459e-10	1.36412e-11	4.28459e-10	28	Clathrin heavy chain, ACM4, Synapsin II, GLNA, CPLX1, Dynamin-3, AP180, 14-3-3 gamma, MUNC18, SLC1A2/EAAT2, PKC-alpha, MADD, NCAM1, Syntaxin 1B, ERC2/CAST, SNAP-29, AATC, Dynamin-1, HSC70, NSF, Neuromodulin, Complexin 2, SYP, CACNA1D, CALB1, PIPKI gamma, Pacsin 1, Synapsin I
23	postsynapse	796	1.93169e-11	5.80348e-10	1.93169e-11	5.80348e-10	30	Ankyrin-G, ACM4, Beta-fodrin, Synapsin II, ATP1A1, CPLX1, Dynamin-3, Tau (MAPT), MAP2, AP180, MUNC18, Calcineurin A (alpha), SLC1A2/EAAT2, Cofilin, non-muscle, GRID2, hPEM-2 (collybistin), NCAM1, ERC2/CAST, Dynamin-1, HSC70, NSF, Neuromodulin, Complexin 2, SYP, ALDOC, ATP1A2, CALB1, PIPKI gamma, Pacsin 1, Synapsin I
24	organelle part	11494	2.3965e-11	6.89993e-10	2.3965e-11	6.89993e-10	152	ACSF2, Clathrin heavy chain, Tubulin beta 3, TFIIIC63, ATP5F1, Calpain 1(mu), LRRCC1, FMO3, GLSK, RG9MTD3, NF-AT5, COLEC12, Ankyrin-G, MGA, UBE1, ACM4, P3H2, HSP90 beta, Tubulin beta, Beta-fodrin, ATP9A, 5830418K08Rik, SNX25, USP7, CNP1, EPS8L2, Synapsin II, Tip110, TALDO, NDPK A, Prdm8, Dynamin-3, NBEAL2, TPP2, HELB, CDC25A, C1orf35, GABT, Tau (MAPT), ATPK, PAMCI, MEKK1(MAP3K1), Mia3, TRRAP, MAP…
25	dendrite	806	2.62194e-11	7.10042e-10	2.62194e-11	7.10042e-10	30	Tubulin beta 3, Ankyrin-G, ACM4, HSP90 beta, CPLX1, Dynamin-3, Tau (MAPT), MAP2, UNC5C, Calcineurin A (alpha), SLC1A2/EAAT2, Cofilin, non-muscle, MAF1, PKC-alpha, G-protein beta-1, OSBP2, GRID2, G-protein alpha-o, HSP90 alpha, Fascin, RIN1, Dynamin-1, HSC70, NSF, CRMP1, Complexin 2, CACNA1D, ATP1A2, CALB1, Synapsin I
26	axon terminus	232	2.67165e-11	7.10042e-10	2.67165e-11	7.10042e-10	17	Clathrin heavy chain, ACM4, Synapsin II, GLNA, CPLX1, AP180, MUNC18, PKC-alpha, ERC2/CAST, SNAP-29, AATC, HSC70, Complexin 2, SYP, CALB1, Pacsin 1, Synapsin I
27	dendritic tree	808	2.78552e-11	7.12888e-10	2.78552e-11	7.12888e-10	30	Tubulin beta 3, Ankyrin-G, ACM4, HSP90 beta, CPLX1, Dynamin-3, Tau (MAPT), MAP2, UNC5C, Calcineurin A (alpha), SLC1A2/EAAT2, Cofilin, non-muscle, MAF1, PKC-alpha, G-protein beta-1, OSBP2, GRID2, G-protein alpha-o, HSP90 alpha, Fascin, RIN1, Dynamin-1, HSC70, NSF, CRMP1, Complexin 2, CACNA1D, ATP1A2, CALB1, Synapsin I
28	cytoskeleton	2578	3.86404e-11	9.53591e-10	3.86404e-11	9.53591e-10	57	Clathrin heavy chain, Tubulin beta 3, ACTBL2, LRRCC1, Ankyrin-G, Tubulin beta, Beta-fodrin, 5830418K08Rik, CNP1, NDPK A, Dynamin-3, Tau (MAPT), MEKK1(MAP3K1), MAP2, Tubulin beta 1, KIF18A, MUNC18, Tubulin alpha, Cofilin, non-muscle, ALDOA, Tubulin beta 2, Tubulin alpha-1B, Spectrin, C3orf34, APG7, Syntaxin 1B, PMS2, EML5, ERC2/CAST, Fascin, CEP164, PEZ, 14-3-3 epsilon, SNAP-29, RIN1, TPPP (p24), …
29	cell body	884	5.2862e-11	1.25957e-09	5.2862e-11	1.25957e-09	31	Tubulin beta 3, ACM4, HSP90 beta, RABGDIA, GLNA, CPLX1, Tau (MAPT), MAP2, Tubulin beta 1, UNC5C, AP180, UCHL1, Cofilin, non-muscle, KLHL24, PKC-alpha, G-protein beta-1, TGF-beta 2, Caspase-3, G-protein alpha-o, NCAM1, HSP90 alpha, ERC2/CAST, RIN1, HSC70, CRMP1, Complexin 2, CACNA1D, ENO2, CALB1, AATM, KCRU
30	ficolin-1-rich granule	129	1.17836e-10	2.62661e-09	1.17836e-10	2.62661e-09	13	Calpain 1(mu), HSP90 beta, C1orf35, ALDOA, MIF, APG7, Apaf-1, HSP90 alpha, PKM2, HSC70, ALDOC, eEF1A1, GPI
31	ficolin-1-rich granule lumen	129	1.17836e-10	2.62661e-09	1.17836e-10	2.62661e-09	13	Calpain 1(mu), HSP90 beta, C1orf35, ALDOA, MIF, APG7, Apaf-1, HSP90 alpha, PKM2, HSC70, ALDOC, eEF1A1, GPI
32	plasma membrane region	1474	1.66144e-10	3.58768e-09	1.66144e-10	3.58768e-09	40	Clathrin heavy chain, Ankyrin-G, ACM4, HSP90 beta, Beta-fodrin, EPS8L2, ATP1A1, NDPK A, Dynamin-3, ATP1B1, Tau (MAPT), MAP2, KIF18A, AP180, MUNC18, SLC1A2/EAAT2, Cofilin, non-muscle, G-protein beta-1, OSMR, GRID2, hPEM-2 (collybistin), NCAM1, Syntaxin 1B, HSP90 alpha, ERC2/CAST, Fascin, SNAP-29, Dynamin-1, HSC70, Neuromodulin, SYP, CACNA1D, G-protein alpha-13, ATP1A2, ENO2, eEF1A1, PIPKI gamma, C…
33	organelle	16581	1.76697e-10	3.69992e-09	1.76697e-10	3.69992e-09	192	ACSF2, Clathrin heavy chain, Tubulin beta 3, ACTBL2, TFIIIC63, ATP5F1, Calpain 1(mu), LRRCC1, FMO3, SPAG13, GLSK, RG9MTD3, NF-AT5, COLEC12, CATSPERB, EDIL3, Tecta, Ankyrin-G, MGA, UBE1, ACM4, P3H2, HSP90 beta, Tubulin beta, Beta-fodrin, ATP9A, 5830418K08Rik, SNX25, USP7, CNP1, EPS8L2, RABGDIA, Synapsin II, GLNA, Tip110, ATP1A1, TALDO, TMC4, NDPK A, Prdm8, Dynamin-3, NBEAL2, ATP1B1, TPP2, HELB, CD…
34	terminal bouton	135	2.09104e-10	4.22397e-09	2.09104e-10	4.22397e-09	13	Clathrin heavy chain, Synapsin II, CPLX1, AP180, MUNC18, ERC2/CAST, SNAP-29, HSC70, Complexin 2, SYP, CALB1, Pacsin 1, Synapsin I
35	intracellular organelle part	11117	2.13949e-10	4.22397e-09	2.13949e-10	4.22397e-09	146	ACSF2, Clathrin heavy chain, Tubulin beta 3, TFIIIC63, ATP5F1, Calpain 1(mu), LRRCC1, FMO3, GLSK, RG9MTD3, NF-AT5, COLEC12, MGA, UBE1, P3H2, HSP90 beta, Tubulin beta, Beta-fodrin, ATP9A, 5830418K08Rik, SNX25, USP7, CNP1, Synapsin II, Tip110, TALDO, NDPK A, Prdm8, Dynamin-3, NBEAL2, TPP2, HELB, CDC25A, C1orf35, GABT, Tau (MAPT), ATPK, PAMCI, MEKK1(MAP3K1), Mia3, TRRAP, MAP2, Tubulin beta 1, KIF18A…
36	neuronal cell body	787	3.51887e-10	6.75427e-09	3.51887e-10	6.75427e-09	28	Tubulin beta 3, ACM4, HSP90 beta, RABGDIA, GLNA, CPLX1, Tau (MAPT), MAP2, UNC5C, AP180, UCHL1, Cofilin, non-muscle, KLHL24, PKC-alpha, TGF-beta 2, Caspase-3, NCAM1, HSP90 alpha, ERC2/CAST, RIN1, HSC70, CRMP1, Complexin 2, CACNA1D, ENO2, CALB1, AATM, KCRU
37	extracellular region part	4231	5.23861e-10	9.78347e-09	5.23861e-10	9.78347e-09	75	Clathrin heavy chain, Tubulin beta 3, ACTBL2, Calpain 1(mu), COLEC12, EDIL3, Tecta, UBE1, P3H2, HSP90 beta, Beta-fodrin, CNP1, EPS8L2, GLNA, ATP1A1, TALDO, Fibrosin, TMC4, NDPK A, Dynamin-3, ATP1B1, PAMCI, TPI1, H-FABP, PRDX2, Tubulin beta 1, 14-3-3 gamma, MUNC18, Cofilin, non-muscle, PKC-alpha, G-protein beta-1, ALDOA, Tubulin beta 2, CBR1, TGF-beta 2, PTPRR, CD47, LDHB, PRDX5, Enamelin, CISY, M…
38	extracellular space	3956	1.08366e-09	1.97054e-08	1.08366e-09	1.97054e-08	71	Clathrin heavy chain, Tubulin beta 3, ACTBL2, Calpain 1(mu), COLEC12, EDIL3, Tecta, UBE1, HSP90 beta, Beta-fodrin, CNP1, EPS8L2, GLNA, ATP1A1, TALDO, Fibrosin, TMC4, NDPK A, Dynamin-3, ATP1B1, PAMCI, TPI1, H-FABP, PRDX2, Tubulin beta 1, 14-3-3 gamma, MUNC18, Cofilin, non-muscle, PKC-alpha, G-protein beta-1, ALDOA, Tubulin beta 2, CBR1, TGF-beta 2, PTPRR, CD47, LDHB, PRDX5, Enamelin, CISY, MIF, TO…
39	neuron to neuron synapse	468	1.12662e-09	1.99615e-08	1.12662e-09	1.99615e-08	21	ACM4, Beta-fodrin, Synapsin II, ATP1A1, Dynamin-3, Tau (MAPT), MAP2, AP180, GRID2, hPEM-2 (collybistin), ERC2/CAST, Dynamin-1, HSC70, NSF, Neuromodulin, SYP, Tenascin-R, CALB1, PIPKI gamma, Pacsin 1, Synapsin I
40	mitochondrial proton-transporting ATP synthase complex	26	2.00702e-09	3.46713e-08	2.00702e-09	3.46713e-08	7	ATP5F1, ATPK, ATP8, ATP5O, ATP5B, ATP5D, ATP5L
41	proton-transporting ATP synthase complex	27	2.68943e-09	4.53267e-08	2.68943e-09	4.53267e-08	7	ATP5F1, ATPK, ATP8, ATP5O, ATP5B, ATP5D, ATP5L
42	cell projection membrane	413	4.79613e-09	7.89078e-08	4.79613e-09	7.89078e-08	19	HSP90 beta, Beta-fodrin, EPS8L2, NDPK A, Tau (MAPT), MAP2, SLC1A2/EAAT2, Cofilin, non-muscle, G-protein beta-1, HSP90 alpha, Fascin, SNAP-29, Neuromodulin, CACNA1D, G-protein alpha-13, eEF1A1, PIPKI gamma, GPI, Pacsin 1
43	glutamatergic synapse	533	1.10857e-08	1.78144e-07	1.10857e-08	1.78144e-07	21	ACTBL2, ACM4, Beta-fodrin, Synapsin II, CPLX1, Dynamin-3, MUNC18, Calcineurin A (alpha), SLC1A2/EAAT2, Cofilin, non-muscle, GRID2, NCAM1, ERC2/CAST, 14-3-3 epsilon, Dynamin-1, HSC70, Complexin 2, Tenascin-R, CALB1, PIPKI gamma, Pacsin 1
44	postsynaptic density	436	1.1502e-08	1.80634e-07	1.1502e-08	1.80634e-07	19	ACM4, Beta-fodrin, Synapsin II, ATP1A1, Dynamin-3, Tau (MAPT), MAP2, AP180, GRID2, hPEM-2 (collybistin), ERC2/CAST, Dynamin-1, HSC70, NSF, Neuromodulin, SYP, PIPKI gamma, Pacsin 1, Synapsin I
45	asymmetric synapse	441	1.38068e-08	2.12012e-07	1.38068e-08	2.12012e-07	19	ACM4, Beta-fodrin, Synapsin II, ATP1A1, Dynamin-3, Tau (MAPT), MAP2, AP180, GRID2, hPEM-2 (collybistin), ERC2/CAST, Dynamin-1, HSC70, NSF, Neuromodulin, SYP, PIPKI gamma, Pacsin 1, Synapsin I
46	intracellular organelle	15724	1.42952e-08	2.14739e-07	1.42952e-08	2.14739e-07	180	ACSF2, Clathrin heavy chain, Tubulin beta 3, ACTBL2, TFIIIC63, ATP5F1, Calpain 1(mu), LRRCC1, FMO3, SPAG13, GLSK, RG9MTD3, NF-AT5, COLEC12, Ankyrin-G, MGA, UBE1, P3H2, HSP90 beta, Tubulin beta, Beta-fodrin, ATP9A, 5830418K08Rik, SNX25, USP7, CNP1, RABGDIA, Synapsin II, GLNA, Tip110, ATP1A1, TALDO, NDPK A, Prdm8, Dynamin-3, NBEAL2, TPP2, HELB, CDC25A, C1orf35, GABT, FBXO7, Tau (MAPT), ATPK, PAMCI,…
47	cell junction	1466	2.04352e-08	3.0044e-07	2.04352e-08	3.0044e-07	36	Clathrin heavy chain, Calpain 1(mu), Ankyrin-G, UBE1, ACM4, HEG1, Synapsin II, ATP1A1, ATP1B1, MEKK1(MAP3K1), UNC5C, 14-3-3 gamma, Calcineurin A (alpha), Cofilin, non-muscle, KLHL24, PKC-alpha, PTPRR, GRID2, hPEM-2 (collybistin), NCAM1, ERC2/CAST, Fascin, 14-3-3 theta, 14-3-3 epsilon, TPPP (p24), HSC70, Neuromodulin, Complexin 2, SYP, G-protein alpha-13, WASP, ATP1A2, PIPKI gamma, Caveolin-1, Pac…
48	cytoskeletal part	1993	3.14364e-08	4.52552e-07	3.14364e-08	4.52552e-07	43	Clathrin heavy chain, Tubulin beta 3, LRRCC1, Tubulin beta, Beta-fodrin, 5830418K08Rik, CNP1, NDPK A, Dynamin-3, Tau (MAPT), MEKK1(MAP3K1), MAP2, Tubulin beta 1, KIF18A, Tubulin alpha, Cofilin, non-muscle, Tubulin beta 2, Tubulin alpha-1B, C3orf34, APG7, Syntaxin 1B, EML5, Fascin, CEP164, 14-3-3 epsilon, SNAP-29, TPPP (p24), CCDC124, Dynamin-1, HSC70, CRMP1, Spectrin beta, erythrocytic, MYO3A, IF…
49	secretory vesicle	1229	3.59257e-08	5.06625e-07	3.59257e-08	5.06625e-07	32	Clathrin heavy chain, Calpain 1(mu), HSP90 beta, Synapsin II, NBEAL2, C1orf35, Tubulin beta 1, AP180, MUNC18, ALDOA, TGF-beta 2, CD47, MADD, MIF, APG7, Apaf-1, Syntaxin 1B, HSP90 alpha, SNAP-29, PGES2, PKM2, Dynamin-1, HSC70, SYP, ALDOC, ATP1A2, HSP60, eEF1A1, STING (TMEM173), Caveolin-1, GPI, Synapsin I
50	growth cone	246	3.95405e-08	5.4645e-07	3.95405e-08	5.4645e-07	14	Tubulin beta 3, HSP90 beta, Tau (MAPT), MAP2, UNC5C, Cofilin, non-muscle, NCAM1, HSP90 alpha, ERC2/CAST, Fascin, 14-3-3 epsilon, CRMP1, Neuromodulin, ENO2

## Sheet: Pathways
	Maps	Total	pValue	Min FDR	p-value	FDR	In Data	Network Objects from
1	Neurophysiological process_Synaptic vesicle fusion and recycling in nerve terminals	52	1.04012e-11	8.73702e-09	1.04012e-11	8.73702e-09	11	Complexin, Synapsin II, Calcineurin A (catalytic), AP180, MUNC18, Dynamin-1, HSC70, NSF, SYP, PIPKI gamma, Synapsin I
2	Development_Regulation of cytoskeleton proteins in oligodendrocyte differentiation and myelination	59	9.56774e-10	4.01845e-07	9.56774e-10	4.01845e-07	10	Tubulin beta, CNP1, Tau (MAPT), MAP2, Tubulin alpha, NCAM1, Cofilin, TPPP (p24), WASP, Tubulin (in microtubules)
3	Inhibition of remyelination in multiple sclerosis: regulation of cytoskeleton proteins	44	2.72663e-08	7.63456e-06	2.72663e-08	7.63456e-06	8	Tubulin beta, Tau (MAPT), Tubulin alpha, PKC-alpha, Cofilin, TGF-beta, WASP, Tubulin (in microtubules)
4	LRRK2 in neurons in Parkinson's disease	33	6.75175e-08	1.41787e-05	6.75175e-08	1.41787e-05	7	HSP90, Clathrin heavy chain, Tau (MAPT), NSF, eEF1A, Tubulin (in microtubules), 14-3-3
5	Cytoskeleton remodeling_Substance P mediated membrane blebbing	16	6.7774e-07	0.00011386	6.7774e-07	0.00011386	5	Tubulin alpha, Dynamin-1, G-protein alpha-12 family, Tubulin (in microtubules), Dynamin
6	Neurophysiological process_ACM regulation of nerve impulse	48	1.01057e-06	0.00014148	1.01057e-06	0.00014148	7	ACM4, G-protein alpha-i family, Calcineurin A (catalytic), PKC-alpha, G-protein alpha-o, PKC, cPKC (conventional)
7	Regulation of caspase activity in Huntington's disease	20	2.31966e-06	0.000273835	2.31966e-06	0.000273835	5	HSP90, Calcineurin A (catalytic), HSP70, Caspase-3, Apaf-1
8	Tau pathology in Alzheimer disease	55	2.60795e-06	0.000273835	2.60795e-06	0.000273835	7	Calpain 1(mu), Tau (MAPT), Calcineurin A (catalytic), MAP2, Caspase-3, PKC, Tubulin (in microtubules)
9	Possible regulation of HSF-1/ chaperone pathway in Huntington's disease	21	3.017e-06	0.000281586	3.017e-06	0.000281586	5	HSP90, HSP90 beta, HSP70, PKC-alpha, HSP90 alpha
10	HSP70 and HSP40-dependent folding in Huntington's disease	25	7.59604e-06	0.000638067	7.59604e-06	0.000638067	5	HSP90, HSP90 beta, HSP70, HSP90 alpha, HSC70
11	Neurophysiological process_GABA-A receptor life cycle	27	1.13343e-05	0.000865528	1.13343e-05	0.000865528	5	Clathrin heavy chain, Dynamin-1, NSF, Tubulin (in microtubules), Dynamin
12	Cell adhesion_Gap junctions	30	1.94701e-05	0.0013629	1.94701e-05	0.0013629	5	Tubulin beta, Tubulin alpha, PKC, Tubulin (in microtubules), Caveolin-1
13	Neurophysiological process_GABAergic neurotransmission	51	2.2156e-05	0.00143162	2.2156e-05	0.00143162	6	GLSK, G-protein alpha-i family, GLNA, GABT, G-protein alpha-o, AATC
14	Chemotaxis_SDF-1/ CXCR4-induced chemotaxis of immune cells	79	2.97432e-05	0.00178459	2.97432e-05	0.00178459	7	CD3 zeta, G-protein alpha-i family, CD3, Cofilin, G-protein alpha-13, WASP, PIPKI gamma
15	Cytoskeleton remodeling_Keratin filaments	36	4.87796e-05	0.00273165	4.87796e-05	0.00273165	5	Tubulin beta, 14-3-3 gamma, Tubulin alpha, Keratin 7, Tubulin (in microtubules)
16	Immune response_Antigen presentation by MHC class II	118	5.58487e-05	0.00293205	5.58487e-05	0.00293205	8	HSP90, HSP90 beta, PKC-alpha, HSP90 alpha, Dynamin-1, HSC70, PKC, Tubulin (in microtubules)
17	Regulation of degradation of deltaF508-CFTR in CF	39	7.25006e-05	0.00358238	7.25006e-05	0.00358238	5	HSP90, UBE1, HSP70, UCHL1, HSC70
18	Neurophysiological process_Activity-dependent synaptic AMPA receptor removal	64	8.17919e-05	0.00381695	8.17919e-05	0.00381695	6	Calcineurin A (catalytic), PKC-alpha, NSF, PKC, cPKC (conventional), PIPKI gamma
19	Glycolysis and gluconeogenesis	94	9.12649e-05	0.00390429	9.12649e-05	0.00390429	7	TPI1, ALDOA, LDHB, PKM2, ALDOC, ENO2, GPI
20	Cell cycle_Role of 14-3-3 proteins in cell cycle regulation	22	9.75839e-05	0.00390429	9.75839e-05	0.00390429	4	CDC25A, 14-3-3 gamma, 14-3-3 theta, 14-3-3 epsilon
21	Histidine-glutamate-glutamine metabolism	95	9.76071e-05	0.00390429	9.76071e-05	0.00390429	7	GLSK, GLNA, GABT, DHE3, AATC, ALT1, AATM
22	Transcription_Negative regulation of HIF1A function	69	0.000124878	0.00468012	0.000124878	0.00468012	6	HSP90, Calpain 1(mu), HSP90 beta, PRDX2, HSP70, HSC70
23	Immune response_CRTH2 signaling in Th2 cells	44	0.000130701	0.00468012	0.000130701	0.00468012	5	G-protein alpha-i family, Calcineurin A (catalytic), Apaf-1, PKC, 14-3-3
24	Proteolysis_Role of Parkin in the Ubiquitin-Proteasomal Pathway	24	0.000139289	0.00468012	0.000139289	0.00468012	4	UBE1, Tubulin beta, HSP70, Tubulin alpha
25	CFTR folding and maturation (normal and CF)	24	0.000139289	0.00468012	0.000139289	0.00468012	4	HSP90 beta, HSP70, UGCGL1, HSP90 alpha
26	Cytoskeleton remodeling_Neurofilaments	25	0.000164374	0.00531054	0.000164374	0.00531054	4	Tubulin beta, MUNC18, Tubulin alpha, Tubulin (in microtubules)
27	Development_NCAM1-mediated neurite outgrowth, synapse assembly and neuronal survival	75	0.000198465	0.00617446	0.000198465	0.00617446	6	Tau (MAPT), Spectrin, NCAM1, Cofilin, PKC, Neuromodulin
28	Development_Thromboxane A2 signaling pathway	50	0.00024153	0.00724589	0.00024153	0.00724589	5	G-protein alpha-i family, PKC, G-protein alpha-13, cPKC (conventional), G-protein alpha-12 family
29	Signal transduction_CXCR4 signaling via MAPKs cascades	53	0.000318387	0.00922224	0.000318387	0.00922224	5	CD3 zeta, G-protein alpha-i family, MEKK1(MAP3K1), CD3, G-protein alpha-13
30	Immune response_CD28 signaling	55	0.000379057	0.0106136	0.000379057	0.0106136	5	MEKK1(MAP3K1), Calcineurin A (catalytic), CD3, NF-AT, PIP5KI
31	Cytoskeleton remodeling_Reverse signaling by Ephrin-B	32	0.000439495	0.0117621	0.000439495	0.0117621	4	G-protein alpha-i family, Tau (MAPT), Tubulin alpha, Tubulin (in microtubules)
32	Regulation of intrinsic membrane properties and excitability of striatopallidal medium spiny neurons in Huntington's disease	57	0.000448081	0.0117621	0.000448081	0.0117621	5	G-protein alpha-i family, Calcineurin A (catalytic), PKC, CACNA1D, cPKC (conventional)
33	Putative role of Estrogen receptor and Androgen receptor signaling in progression of lung cancer	58	0.00048595	0.0122482	0.00048595	0.0122482	5	G-protein alpha-i family, Caspase-3, Apaf-1, Caveolin-1, 14-3-3
34	Prolactin signaling in Prostate Cancer	33	0.000495762	0.0122482	0.000495762	0.0122482	4	PDH alpha, PDHA (somatic), ACON, AATM
35	Neurophysiological process_Constitutive and activity-dependent synaptic AMPA receptor delivery	59	0.000526179	0.0126283	0.000526179	0.0126283	5	Complexin, Dynamin-3, PKC-alpha, NSF, PKC
36	Signal transduction_Erk Interactions: Inhibition of Erk	34	0.000556975	0.0129961	0.000556975	0.0129961	4	Calcineurin A (catalytic), CD3, PTPRR, PKC
37	HBV signaling via protein kinases leading to HCC	36	0.000695198	0.0157519	0.000695198	0.0157519	4	MEKK1(MAP3K1), PKC-alpha, PKC, cPKC (conventional)
38	Neuroprotective action of lithium	63	0.000712584	0.0157519	0.000712584	0.0157519	5	Calpain 1(mu), Tau (MAPT), Calcineurin A (catalytic), HSP70, Caspase-3
39	Neurophysiological process_Constitutive and regulated NMDA receptor trafficking	65	0.000822437	0.0167236	0.000822437	0.0167236	5	Calpain 1(mu), G-protein alpha-i family, Calcineurin A (catalytic), PKC, cPKC (conventional)
40	LRRK2 in neuronal apoptosis in Parkinson's disease	17	0.000855693	0.0167236	0.000855693	0.0167236	3	Caspase-3, Apaf-1, KCRU
41	Activation of Ca2+dependent neuronal cell death in Huntington's disease	38	0.000856091	0.0167236	0.000856091	0.0167236	4	Calpain 1(mu), Calcineurin A (catalytic), Calcineurin A (alpha), Caspase-3
42	Signal transduction_Cyclic AMP signaling	38	0.000856091	0.0167236	0.000856091	0.0167236	4	G-protein alpha-i family, Calcineurin A (catalytic), PKC-alpha, PKC
43	Development_Neural stem cell lineage commitment (schema)	38	0.000856091	0.0167236	0.000856091	0.0167236	4	Tubulin beta 3, CNP1, MAP2, ATP1A2
44	Stem cells_Schema: Adult neurogenesis in the Subventricular Zone	19	0.00119937	0.022897	0.00119937	0.022897	3	Tubulin beta 3, MAP2, NCAM1
45	Development_ACM2 and ACM4 activation of ERK	43	0.00137023	0.0250108	0.00137023	0.0250108	4	ACM4, G-protein alpha-i family, PKC-alpha, G-protein alpha-o
46	Apoptosis and survival_TNF-alpha-induced Caspase-8 signaling	43	0.00137023	0.0250108	0.00137023	0.0250108	4	HSP90, Caspase-3, Apaf-1, HSP90 alpha
47	Regulation of degradation of wtCFTR	20	0.00139941	0.0250108	0.00139941	0.0250108	3	HSP90, UBE1, HSC70
48	Regulation of intrinsic membrane properties and excitability of cortical pyramidal neurons	74	0.00147922	0.0258863	0.00147922	0.0258863	5	G-protein alpha-i family, Calcineurin A (catalytic), PKC, CACNA1D, cPKC (conventional)
49	G-protein signaling_Regulation of Cyclic AMP levels by ACM	45	0.00162575	0.0269725	0.00162575	0.0269725	4	ACM4, G-protein alpha-i family, PKC-alpha, G-protein alpha-o
50	Role of alpha-6/beta-4 integrins in carcinoma progression	45	0.00162575	0.0269725	0.00162575	0.0269725	4	14-3-3 gamma, PKC-alpha, Cofilin, 14-3-3 theta
